# Supplementary material for: Poly[[[μ3-3-(2-carboxyl­atophen­yl)propionato][μ2-N,N′-(ethane-1,2-di­yl)bis­(pyridine-4-carbox­amide)]copper(II)] monohydrate], a layered coordination polymer with (4,4) topology
Source: IUCrdata. 2023 Aug 10;8(Pt 8):x230679. doi: 10.1107/S241431462300679X (PMC10483532; doi:10.1107/S241431462300679X)
Supplement: Supplementary file 1 [file x-08-x230679-sup1.cif]

##############################################################################
#                                                                            #
# This CIF contains the data for a data article accepted for                 #
# publication in IUCrData. It conforms to the requirements of                #
# Notes for Authors for IUCrData, and has been                               #
# peer reviewed under the auspices of IUCrData.                              #
#                                                                            #
# Full details of the Crystallographic Information File format               #
# are given in the paper "The Crystallographic Information File (CIF):       #
# a New Standard Archive File for Crystallography" by S. R. Hall, F. H.      #
# Allen and I. D. Brown [Acta Cryst. (1991), A47, 655-685].                  #
#                                                                            #
# The current version of the core CIF dictionary is obtainable from          #
# ftp://ftp.iucr.org/pub/cif_core.dic.                                       #
#                                                                            #
# Software is freely available for graphical display of the structure(s)     #
# in this CIF. For information consult the CIF software page                 #
# http://www.iucr.org/resources/cif/software.                                #
#                                                                            #
# This file may be used for bona fide research purposes within the           #
# scientific community so long as proper attribution is given to the data    # 
# article from which it was obtained.                                        #
#                                                                            #
##############################################################################
data_I
_audit_creation_method
;
Olex2 1.3-ac4
(compiled 2020.11.27 svn.r5f609507 for Rigaku Oxford Diffraction, GUI svn.r6214)
;
_chemical_name_systematic
;\
Poly[[[\m~3~-3-(2-carboxylatophenyl)propionato][\m~2~-<i>N</i>,<i>N</i>'-\
(ethane-1,2-diyl)bis(pyridine-4-carboxamide)]copper(II)] monohydrate]
;
_chemical_name_common     ?
_chemical_formula_moiety     'C24 H22 Cu N4 O6, H2 O'
_chemical_formula_sum     'C24 H24 Cu N4 O7'
_chemical_formula_iupac     '[Cu (C10 H8 O4) (C14 H14 N4 O2)], H2 O'
_chemical_formula_weight     544.01
_chemical_melting_point     ?
_space_group_crystal_system     triclinic
_space_group_name_H-M_alt     'P -1'
_space_group_name_Hall     '-P 1'
loop_
    _space_group_symop_operation_xyz
    'x, y, z'
    '-x, -y, -z'
_cell_length_a     9.1138(8)
_cell_length_b     9.4045(8)
_cell_length_c     14.4758(13)
_cell_angle_alpha     97.3000(10)
_cell_angle_beta     94.0450(10)
_cell_angle_gamma     114.1490(10)
_cell_volume     1112.63(17)
_cell_formula_units_Z     2
_cell_measurement_reflns_used     6936
_cell_measurement_theta_min     2.41
_cell_measurement_theta_max     25.32
_cell_measurement_temperature     173.15
_exptl_crystal_description     block
_exptl_crystal_colour     blue
_exptl_crystal_size_max     0.148
_exptl_crystal_size_mid     0.129
_exptl_crystal_size_min     0.102
_exptl_crystal_density_diffrn     1.624
_exptl_crystal_density_meas     ?
_exptl_crystal_density_method     ?
_exptl_crystal_F_000     562
loop_
    _exptl_crystal_face_index_h
    _exptl_crystal_face_index_k
    _exptl_crystal_face_index_l
    _exptl_crystal_face_perp_dist
    -1.00 -1.00 -2.00 0.0720
    1.00 1.00 2.00 0.0300
    2.00 0.00 -1.00 0.0820
    -2.00 0.00 1.00 0.0550
    2.00 0.00 1.00 0.0610
    -2.00 0.00 -1.00 0.0720
    -2.00 1.00 2.00 0.0550
    2.00 -1.00 -1.00 0.0810
    -2.00 1.00 1.00 0.0580
    1.00 0.00 2.00 0.0320
    -2.00 1.00 0.00 0.0590
    2.00 -1.00 1.00 0.0620
    2.00 -1.00 2.00 0.0510
    1.00 -1.00 -2.00 0.0640
    -1.00 1.00 1.00 0.0550
    -1.00 1.00 -1.00 0.0520
    1.00 -1.00 1.00 0.0480
    0.00 0.00 1.00 0.0340
    0.00 0.00 -1.00 0.0740
    1.00 -2.00 2.00 0.0500
    0.00 1.00 -2.00 0.0380
    0.00 1.00 -1.00 0.0320
    0.00 -2.00 1.00 0.0580
_exptl_absorpt_coefficient_mu     1.038
_exptl_absorpt_correction_type     multi-scan
_exptl_absorpt_process_details
;
(SADABS; Krause <i>et al.</i>,  2015)
;
_exptl_absorpt_correction_T_min     0.6759
_exptl_absorpt_correction_T_max     0.7452
_diffrn_ambient_temperature     173.15
_diffrn_source     ?
_diffrn_source_power     2.0
_diffrn_source_voltage     50.0
_diffrn_source_current     40.0
_diffrn_radiation_type     MoK\a
_diffrn_radiation_wavelength     0.71073
_diffrn_measurement_device_type     'Bruker APEXII CCD'
_diffrn_measurement_method     '\f and \w scans'
_diffrn_detector_area_resol_mean     ?
_diffrn_reflns_number     18015
_diffrn_reflns_av_R_equivalents     0.0549
_diffrn_reflns_av_unetI/netI     0.0480
_diffrn_reflns_theta_min     1.431
_diffrn_reflns_theta_max     25.400
_diffrn_reflns_theta_full     25.242
_diffrn_measured_fraction_theta_max     0.997
_diffrn_measured_fraction_theta_full     1.000
_diffrn_reflns_limit_h_min     -10
_diffrn_reflns_limit_h_max     10
_diffrn_reflns_limit_k_min     -11
_diffrn_reflns_limit_k_max     11
_diffrn_reflns_limit_l_min     -17
_diffrn_reflns_limit_l_max     17
_diffrn_standards_number     0
_refine_special_details     ?
_reflns_number_total     4077
_reflns_number_gt     3323
_reflns_threshold_expression     'I > 2\s(I)'
_refine_ls_structure_factor_coef     Fsqd
_refine_ls_matrix_type     full
_refine_ls_R_factor_all     0.0522
_refine_ls_R_factor_gt     0.0386
_refine_ls_wR_factor_gt     0.0849
_refine_ls_wR_factor_ref     0.0924
_refine_ls_goodness_of_fit_ref     1.050
_refine_ls_restrained_S_all     1.050
_refine_ls_number_reflns     4077
_refine_ls_number_parameters     355
_refine_ls_number_restraints     0
_refine_ls_number_constraints     0
_refine_ls_hydrogen_treatment     constr
_refine_ls_weighting_scheme     calc
_refine_ls_weighting_details
              'w=1/[\s^2^(Fo^2^)+(0.0352P)^2^+0.9143P] where P=(Fo^2^+2Fc^2^)/3'
_atom_sites_solution_hydrogens     mixed
_atom_sites_solution_primary     dual
_atom_sites_solution_secondary     difmap
_refine_ls_shift/su_max     0.000
_refine_ls_shift/su_mean     0.000
_refine_diff_density_max     0.522
_refine_diff_density_min     -0.303
_refine_ls_extinction_method     none
_refine_ls_extinction_coef     .
loop_
    _atom_type_symbol
    _atom_type_description
    _atom_type_scat_dispersion_real
    _atom_type_scat_dispersion_imag
    _atom_type_scat_source
    'C' 'C' 0.0033 0.0016
                         'International Tables Vol C Tables 4.2.6.8 and 6.1.1.4'
    'H' 'H' 0.0000 0.0000
                         'International Tables Vol C Tables 4.2.6.8 and 6.1.1.4'
    'Cu' 'Cu' 0.3201 1.2651
                         'International Tables Vol C Tables 4.2.6.8 and 6.1.1.4'
    'N' 'N' 0.0061 0.0033
                         'International Tables Vol C Tables 4.2.6.8 and 6.1.1.4'
    'O' 'O' 0.0106 0.0060
                         'International Tables Vol C Tables 4.2.6.8 and 6.1.1.4'
_computing_data_collection
;
<i>COSMO</i> v1.61 (Bruker, 2009)
;
_computing_cell_refinement
;
SAINT v8.34a (Bruker, 2013)
;
_computing_data_reduction
;
SAINT v8.34a (Bruker, 2013)
;
_computing_structure_solution
;
<i>SHELXT2018/2</i> (Sheldrick, 2015a)
;
_computing_structure_refinement
;
<i>SHELXL2018/3</i> (Sheldrick, 2015b)
;
_computing_molecular_graphics
;
<i>CrystalMaker X</i> (Palmer, 2020)
;
_computing_publication_material
;
Olex2 1.3-ac4 (Dolomanov <i>et al.</i>,  2009)
;
loop_
    _atom_site_type_symbol
    _atom_site_label
    _atom_site_fract_x
    _atom_site_fract_y
    _atom_site_fract_z
    _atom_site_U_iso_or_equiv
    _atom_site_adp_type
    _atom_site_calc_flag
    _atom_site_occupancy
    _atom_site_disorder_assembly
    _atom_site_disorder_group
    Cu Cu1 0.86606(4) 0.03522(4) 0.42367(2) 0.01990(12) Uani d 1 . .
    O O1 0.7782(2) 0.1460(2) 0.34432(13) 0.0228(4) Uani d 1 . .
    O O2 0.9787(2) 0.3862(2) 0.39173(14) 0.0293(5) Uani d 1 . .
    O O3 0.6356(2) 0.7371(2) 0.38655(14) 0.0266(5) Uani d 1 . .
    O O4 0.8764(2) 0.8502(2) 0.47353(12) 0.0184(4) Uani d 1 . .
    O O5 0.6664(3) 0.3509(3) 0.83105(16) 0.0496(7) Uani d 1 . .
    O O6 0.1264(3) -0.1854(3) 1.01159(17) 0.0508(7) Uani d 1 . .
    N N1 0.7650(3) 0.0919(3) 0.53328(16) 0.0192(5) Uani d 1 . .
    N N2 0.4476(3) 0.1163(3) 0.80295(17) 0.0337(7) Uani d 1 . .
    H H2A 0.402136 0.029931 0.760226 0.040 Uiso calc 0.5 A 1
    H H2B 0.386529 0.023682 0.768121 0.040 Uiso calc 0.5 B 2
    N N4 -0.0154(3) 0.0023(3) 1.31488(15) 0.0192(5) Uani d 1 . .
    C C1 0.7449(3) 0.7266(3) 0.43646(18) 0.0179(6) Uani d 1 . .
    C C2 0.7338(3) 0.5698(3) 0.45840(19) 0.0209(6) Uani d 1 . .
    H H2C 0.706902 0.561637 0.523154 0.025 Uiso calc 1 . .
    H H2D 0.841825 0.568788 0.456932 0.025 Uiso calc 1 . .
    C C3 0.6088(3) 0.4244(3) 0.39172(19) 0.0234(6) Uani d 1 . .
    H H3A 0.597505 0.328278 0.417405 0.028 Uiso calc 1 . .
    H H3B 0.502207 0.429417 0.388582 0.028 Uiso calc 1 . .
    C C4 0.6538(3) 0.4107(3) 0.29341(19) 0.0212(6) Uani d 1 . .
    C C5 0.5820(4) 0.4578(3) 0.2218(2) 0.0283(7) Uani d 1 . .
    H H5 0.501563 0.494530 0.234762 0.034 Uiso calc 1 . .
    C C6 0.6262(4) 0.4517(4) 0.1325(2) 0.0329(8) Uani d 1 . .
    H H6 0.574460 0.482262 0.084503 0.039 Uiso calc 1 . .
    C C7 0.7452(4) 0.4016(4) 0.1125(2) 0.0345(8) Uani d 1 . .
    H H7 0.777813 0.400657 0.051600 0.041 Uiso calc 1 . .
    C C8 0.8165(4) 0.3526(3) 0.1821(2) 0.0284(7) Uani d 1 . .
    H H8 0.897859 0.317403 0.168642 0.034 Uiso calc 1 . .
    C C9 0.7700(3) 0.3546(3) 0.27152(19) 0.0214(6) Uani d 1 . .
    C C10 0.8508(3) 0.2954(3) 0.34283(19) 0.0213(6) Uani d 1 . .
    C C11 0.8071(4) 0.2444(3) 0.5709(2) 0.0241(6) Uani d 1 . .
    H H11 0.879640 0.325033 0.541595 0.029 Uiso calc 1 . .
    C C12 0.7493(4) 0.2880(3) 0.6497(2) 0.0258(7) Uani d 1 . .
    H H12 0.782433 0.396716 0.674135 0.031 Uiso calc 1 . .
    C C13 0.6430(3) 0.1733(3) 0.69311(19) 0.0229(6) Uani d 1 . .
    C C14 0.5999(3) 0.0165(4) 0.6550(2) 0.0257(7) Uani d 1 . .
    H H14 0.528086 -0.066012 0.683360 0.031 Uiso calc 1 . .
    C C15 0.6620(3) -0.0186(3) 0.5757(2) 0.0246(7) Uani d 1 . .
    H H15 0.629962 -0.126675 0.549909 0.030 Uiso calc 1 . .
    C C16 0.5861(4) 0.2215(4) 0.7822(2) 0.0294(7) Uani d 1 . .
    C C17A 0.3515(11) 0.1133(11) 0.8843(7) 0.023(2) Uani d 0.5 C 1
    H H17A 0.354723 0.219492 0.903713 0.028 Uiso calc 0.5 C 1
    H H17B 0.236819 0.037467 0.864359 0.028 Uiso calc 0.5 C 1
    C C18A 0.4206(8) 0.0660(8) 0.9653(4) 0.0310(15) Uani d 0.5 C 1
    H H18A 0.408005 -0.043997 0.947555 0.037 Uiso calc 0.5 C 1
    H H18B 0.537985 0.135696 0.981143 0.037 Uiso calc 0.5 C 1
    N N3A 0.3389(7) 0.0770(6) 1.0475(4) 0.0291(12) Uani d 0.5 C 1
    H H3AA 0.384594 0.160658 1.092118 0.035 Uiso calc 0.5 C 1
    C C17B 0.4120(11) 0.1782(10) 0.8929(7) 0.022(2) Uani d 0.5 C 2
    H H17C 0.372090 0.260031 0.885677 0.026 Uiso calc 0.5 C 2
    H H17D 0.508849 0.223066 0.941254 0.026 Uiso calc 0.5 C 2
    C C18B 0.2807(8) 0.0313(7) 0.9173(4) 0.0205(13) Uani d 0.5 C 2
    H H18C 0.183417 -0.006668 0.869700 0.025 Uiso calc 0.5 C 2
    H H18D 0.319387 -0.053069 0.915379 0.025 Uiso calc 0.5 C 2
    N N3B 0.2361(7) 0.0618(6) 1.0108(3) 0.0214(11) Uani d 0.5 C 2
    H H3BA 0.249314 0.157652 1.034990 0.026 Uiso calc 0.5 C 2
    C C19 0.1776(5) -0.0527(4) 1.0571(2) 0.0455(10) Uani d 1 . .
    C C20 0.1198(4) -0.0256(4) 1.1499(2) 0.0271(7) Uani d 1 . .
    C C21 0.1590(4) 0.1213(4) 1.2039(2) 0.0307(7) Uani d 1 . .
    H H21 0.232813 0.214883 1.185214 0.037 Uiso calc 1 . .
    C C22 0.0903(4) 0.1301(3) 1.28488(19) 0.0238(7) Uani d 1 . .
    H H22 0.118846 0.231415 1.321265 0.029 Uiso calc 1 . .
    C C23 -0.0487(4) -0.1394(3) 1.2646(2) 0.0239(6) Uani d 1 . .
    H H23 -0.119759 -0.231360 1.286046 0.029 Uiso calc 1 . .
    C C24 0.0158(4) -0.1577(4) 1.1828(2) 0.0270(7) Uani d 1 . .
    H H24 -0.011059 -0.260576 1.149137 0.032 Uiso calc 1 . .
    O O1W 0.7821(3) 0.6433(3) 0.94803(19) 0.0512(7) Uani d 1 . .
    H H1WA 0.755433 0.552414 0.912263 0.077 Uiso d 1 . .
    H H1WB 0.886751 0.680825 0.962743 0.077 Uiso d 1 . .
loop_
    _atom_site_aniso_label
    _atom_site_aniso_U_11
    _atom_site_aniso_U_22
    _atom_site_aniso_U_33
    _atom_site_aniso_U_12
    _atom_site_aniso_U_13
    _atom_site_aniso_U_23
    Cu1 0.0247(2) 0.0197(2) 0.01987(19) 0.01197(16) 0.00789(14) 0.00749(14)
    O1 0.0260(11) 0.0171(10) 0.0282(11) 0.0103(9) 0.0042(9) 0.0092(8)
    O2 0.0286(12) 0.0252(12) 0.0287(12) 0.0069(10) -0.0062(10) 0.0066(9)
    O3 0.0277(12) 0.0248(11) 0.0287(11) 0.0142(10) -0.0027(9) 0.0019(9)
    O4 0.0243(11) 0.0144(10) 0.0183(10) 0.0092(9) 0.0055(8) 0.0048(8)
    O5 0.0671(18) 0.0453(16) 0.0350(14) 0.0308(14) -0.0041(13) -0.0166(12)
    O6 0.0678(18) 0.0453(16) 0.0375(14) 0.0246(14) 0.0194(13) -0.0083(12)
    N1 0.0186(12) 0.0189(12) 0.0234(12) 0.0099(10) 0.0047(10) 0.0070(10)
    N2 0.0466(18) 0.0524(18) 0.0169(13) 0.0338(16) 0.0121(12) 0.0081(12)
    N4 0.0248(13) 0.0222(13) 0.0134(11) 0.0118(11) 0.0031(10) 0.0057(10)
    C1 0.0218(15) 0.0186(15) 0.0151(13) 0.0097(13) 0.0099(12) 0.0008(11)
    C2 0.0268(16) 0.0185(15) 0.0173(14) 0.0089(13) 0.0052(12) 0.0037(11)
    C3 0.0240(16) 0.0179(15) 0.0278(16) 0.0081(13) 0.0046(13) 0.0040(12)
    C4 0.0254(16) 0.0118(14) 0.0219(15) 0.0051(12) -0.0033(12) 0.0003(11)
    C5 0.0335(18) 0.0210(16) 0.0301(17) 0.0147(14) -0.0056(14) -0.0014(13)
    C6 0.048(2) 0.0299(18) 0.0230(16) 0.0217(16) -0.0094(15) 0.0008(13)
    C7 0.057(2) 0.0334(19) 0.0167(15) 0.0239(17) 0.0008(15) 0.0025(13)
    C8 0.0403(19) 0.0265(17) 0.0241(16) 0.0204(15) 0.0053(14) 0.0014(13)
    C9 0.0264(16) 0.0131(14) 0.0225(15) 0.0070(12) -0.0006(12) 0.0028(11)
    C10 0.0246(16) 0.0221(16) 0.0211(15) 0.0125(13) 0.0065(12) 0.0058(12)
    C11 0.0254(16) 0.0182(15) 0.0288(16) 0.0087(13) 0.0038(13) 0.0069(12)
    C12 0.0333(18) 0.0176(15) 0.0268(16) 0.0123(14) 0.0002(13) 0.0008(12)
    C13 0.0209(15) 0.0269(16) 0.0212(15) 0.0131(13) -0.0033(12) -0.0022(12)
    C14 0.0218(16) 0.0247(16) 0.0286(16) 0.0074(13) 0.0092(13) 0.0034(13)
    C15 0.0269(17) 0.0163(15) 0.0295(16) 0.0077(13) 0.0113(13) 0.0003(12)
    C16 0.041(2) 0.0350(19) 0.0181(15) 0.0245(16) -0.0038(14) -0.0023(14)
    C17A 0.026(6) 0.025(6) 0.023(4) 0.012(4) 0.013(5) 0.008(5)
    C18A 0.039(4) 0.037(4) 0.021(3) 0.016(3) 0.015(3) 0.011(3)
    N3A 0.039(4) 0.026(3) 0.018(3) 0.008(3) 0.016(3) 0.003(2)
    C17B 0.029(6) 0.019(5) 0.015(4) 0.006(4) 0.014(4) 0.005(4)
    C18B 0.026(4) 0.021(3) 0.013(3) 0.009(3) 0.005(3) -0.001(3)
    N3B 0.028(3) 0.018(3) 0.017(3) 0.009(2) 0.007(2) -0.002(2)
    C19 0.092(3) 0.031(2) 0.0285(18) 0.035(2) 0.0304(19) 0.0125(16)
    C20 0.0428(19) 0.0262(17) 0.0186(15) 0.0191(15) 0.0103(14) 0.0064(13)
    C21 0.042(2) 0.0238(17) 0.0277(17) 0.0118(15) 0.0160(14) 0.0089(13)
    C22 0.0327(17) 0.0210(16) 0.0183(14) 0.0113(14) 0.0082(13) 0.0031(12)
    C23 0.0295(17) 0.0205(16) 0.0232(15) 0.0106(13) 0.0080(13) 0.0068(12)
    C24 0.0387(19) 0.0215(16) 0.0211(15) 0.0141(14) 0.0043(13) -0.0003(12)
    O1W 0.0749(19) 0.0262(13) 0.0500(16) 0.0187(13) 0.0156(15) 0.0033(12)
_geom_special_details     ?
loop_
    _geom_bond_atom_site_label_1
    _geom_bond_atom_site_label_2
    _geom_bond_site_symmetry_2
    _geom_bond_distance
    _geom_bond_publ_flag
    Cu1 O1 . 1.9754(18) y
    Cu1 O4 2_766 2.4322(19) y
    Cu1 O4 1_545 2.0007(18) y
    Cu1 N1 . 2.010(2) y
    Cu1 N4 1_654 2.033(2) y
    O1 C10 . 1.289(3) ?
    O2 C10 . 1.227(3) ?
    O3 C1 . 1.234(3) ?
    O4 C1 . 1.298(3) ?
    O5 C16 . 1.223(4) ?
    O6 C19 . 1.217(4) ?
    N1 C11 . 1.350(3) ?
    N1 C15 . 1.336(3) ?
    N2 H2A . 0.8800 ?
    N2 H2B . 0.8800 ?
    N2 C16 . 1.331(4) ?
    N2 C17A . 1.512(10) ?
    N2 C17B . 1.470(10) ?
    N4 C22 . 1.343(4) ?
    N4 C23 . 1.338(4) ?
    C1 C2 . 1.512(4) ?
    C2 H2C . 0.9900 ?
    C2 H2D . 0.9900 ?
    C2 C3 . 1.528(4) ?
    C3 H3A . 0.9900 ?
    C3 H3B . 0.9900 ?
    C3 C4 . 1.513(4) ?
    C4 C5 . 1.399(4) ?
    C4 C9 . 1.400(4) ?
    C5 H5 . 0.9500 ?
    C5 C6 . 1.382(4) ?
    C6 H6 . 0.9500 ?
    C6 C7 . 1.382(4) ?
    C7 H7 . 0.9500 ?
    C7 C8 . 1.386(4) ?
    C8 H8 . 0.9500 ?
    C8 C9 . 1.390(4) ?
    C9 C10 . 1.515(4) ?
    C11 H11 . 0.9500 ?
    C11 C12 . 1.375(4) ?
    C12 H12 . 0.9500 ?
    C12 C13 . 1.378(4) ?
    C13 C14 . 1.386(4) ?
    C13 C16 . 1.508(4) ?
    C14 H14 . 0.9500 ?
    C14 C15 . 1.377(4) ?
    C15 H15 . 0.9500 ?
    C17A H17A . 0.9900 ?
    C17A H17B . 0.9900 ?
    C17A C18A . 1.493(11) ?
    C18A H18A . 0.9900 ?
    C18A H18B . 0.9900 ?
    C18A N3A . 1.462(7) ?
    N3A H3AA . 0.8800 ?
    N3A C19 . 1.507(7) ?
    C17B H17C . 0.9900 ?
    C17B H17D . 0.9900 ?
    C17B C18B . 1.515(8) ?
    C18B H18C . 0.9900 ?
    C18B H18D . 0.9900 ?
    C18B N3B . 1.467(7) ?
    N3B H3BA . 0.8800 ?
    N3B C19 . 1.288(6) ?
    C19 C20 . 1.506(4) ?
    C20 C21 . 1.389(4) ?
    C20 C24 . 1.386(4) ?
    C21 H21 . 0.9500 ?
    C21 C22 . 1.376(4) ?
    C22 H22 . 0.9500 ?
    C23 H23 . 0.9500 ?
    C23 C24 . 1.381(4) ?
    C24 H24 . 0.9500 ?
    O1W H1WA . 0.8703 ?
    O1W H1WB . 0.8701 ?
loop_
    _geom_angle_atom_site_label_1
    _geom_angle_atom_site_label_2
    _geom_angle_atom_site_label_3
    _geom_angle_site_symmetry_1
    _geom_angle_site_symmetry_3
    _geom_angle
    _geom_angle_publ_flag
    O1 Cu1 O4 . 1_545 156.66(8) y
    O1 Cu1 O4 . 2_766 126.81(7) y
    O1 Cu1 N1 . . 91.16(8) y
    O1 Cu1 N4 . 1_654 86.83(8) y
    O4 Cu1 O4 1_545 2_766 76.33(8) y
    O4 Cu1 N1 1_545 . 92.95(8) y
    O4 Cu1 N4 1_545 1_654 91.12(8) y
    N1 Cu1 O4 . 2_766 87.84(8) y
    N1 Cu1 N4 . 1_654 173.98(9) y
    N4 Cu1 O4 1_654 2_766 88.83(8) y
    C10 O1 Cu1 . . 123.27(18) ?
    Cu1 O4 Cu1 1_565 2_766 103.67(7) ?
    C1 O4 Cu1 . 2_766 149.19(17) ?
    C1 O4 Cu1 . 1_565 107.15(16) ?
    C11 N1 Cu1 . . 121.00(18) ?
    C15 N1 Cu1 . . 121.71(19) ?
    C15 N1 C11 . . 117.2(2) ?
    C16 N2 H2A . . 113.1 ?
    C16 N2 H2B . . 125.2 ?
    C16 N2 C17A . . 133.7(4) ?
    C16 N2 C17B . . 109.7(4) ?
    C17A N2 H2A . . 113.1 ?
    C17B N2 H2B . . 125.2 ?
    C22 N4 Cu1 . 1_456 118.58(18) ?
    C23 N4 Cu1 . 1_456 123.67(19) ?
    C23 N4 C22 . . 117.4(2) ?
    O3 C1 O4 . . 121.8(3) ?
    O3 C1 C2 . . 122.2(3) ?
    O4 C1 C2 . . 116.0(2) ?
    C1 C2 H2C . . 108.5 ?
    C1 C2 H2D . . 108.5 ?
    C1 C2 C3 . . 114.9(2) ?
    H2C C2 H2D . . 107.5 ?
    C3 C2 H2C . . 108.5 ?
    C3 C2 H2D . . 108.5 ?
    C2 C3 H3A . . 109.0 ?
    C2 C3 H3B . . 109.0 ?
    H3A C3 H3B . . 107.8 ?
    C4 C3 C2 . . 113.0(2) ?
    C4 C3 H3A . . 109.0 ?
    C4 C3 H3B . . 109.0 ?
    C5 C4 C3 . . 120.3(3) ?
    C5 C4 C9 . . 118.0(3) ?
    C9 C4 C3 . . 121.7(2) ?
    C4 C5 H5 . . 119.5 ?
    C6 C5 C4 . . 121.1(3) ?
    C6 C5 H5 . . 119.5 ?
    C5 C6 H6 . . 119.8 ?
    C7 C6 C5 . . 120.5(3) ?
    C7 C6 H6 . . 119.8 ?
    C6 C7 H7 . . 120.3 ?
    C6 C7 C8 . . 119.4(3) ?
    C8 C7 H7 . . 120.3 ?
    C7 C8 H8 . . 119.7 ?
    C7 C8 C9 . . 120.6(3) ?
    C9 C8 H8 . . 119.7 ?
    C4 C9 C10 . . 122.3(2) ?
    C8 C9 C4 . . 120.5(3) ?
    C8 C9 C10 . . 117.2(3) ?
    O1 C10 C9 . . 114.9(2) ?
    O2 C10 O1 . . 124.7(3) ?
    O2 C10 C9 . . 120.3(2) ?
    N1 C11 H11 . . 118.6 ?
    N1 C11 C12 . . 122.8(3) ?
    C12 C11 H11 . . 118.6 ?
    C11 C12 H12 . . 120.1 ?
    C11 C12 C13 . . 119.8(3) ?
    C13 C12 H12 . . 120.1 ?
    C12 C13 C14 . . 117.7(3) ?
    C12 C13 C16 . . 119.6(3) ?
    C14 C13 C16 . . 122.6(3) ?
    C13 C14 H14 . . 120.3 ?
    C15 C14 C13 . . 119.5(3) ?
    C15 C14 H14 . . 120.3 ?
    N1 C15 C14 . . 123.1(3) ?
    N1 C15 H15 . . 118.4 ?
    C14 C15 H15 . . 118.4 ?
    O5 C16 N2 . . 123.6(3) ?
    O5 C16 C13 . . 120.2(3) ?
    N2 C16 C13 . . 116.3(3) ?
    N2 C17A H17A . . 109.6 ?
    N2 C17A H17B . . 109.6 ?
    H17A C17A H17B . . 108.1 ?
    C18A C17A N2 . . 110.2(7) ?
    C18A C17A H17A . . 109.6 ?
    C18A C17A H17B . . 109.6 ?
    C17A C18A H18A . . 109.5 ?
    C17A C18A H18B . . 109.5 ?
    H18A C18A H18B . . 108.0 ?
    N3A C18A C17A . . 110.9(6) ?
    N3A C18A H18A . . 109.5 ?
    N3A C18A H18B . . 109.5 ?
    C18A N3A H3AA . . 119.5 ?
    C18A N3A C19 . . 121.1(5) ?
    C19 N3A H3AA . . 119.5 ?
    N2 C17B H17C . . 111.4 ?
    N2 C17B H17D . . 111.4 ?
    N2 C17B C18B . . 102.1(5) ?
    H17C C17B H17D . . 109.2 ?
    C18B C17B H17C . . 111.4 ?
    C18B C17B H17D . . 111.4 ?
    C17B C18B H18C . . 109.2 ?
    C17B C18B H18D . . 109.2 ?
    H18C C18B H18D . . 107.9 ?
    N3B C18B C17B . . 111.9(6) ?
    N3B C18B H18C . . 109.2 ?
    N3B C18B H18D . . 109.2 ?
    C18B N3B H3BA . . 120.3 ?
    C19 N3B C18B . . 119.5(4) ?
    C19 N3B H3BA . . 120.3 ?
    O6 C19 N3A . . 122.6(3) ?
    O6 C19 N3B . . 116.0(4) ?
    O6 C19 C20 . . 120.3(3) ?
    N3B C19 C20 . . 119.9(3) ?
    C20 C19 N3A . . 113.0(3) ?
    C21 C20 C19 . . 125.3(3) ?
    C24 C20 C19 . . 117.3(3) ?
    C24 C20 C21 . . 117.4(3) ?
    C20 C21 H21 . . 120.3 ?
    C22 C21 C20 . . 119.5(3) ?
    C22 C21 H21 . . 120.3 ?
    N4 C22 C21 . . 123.1(3) ?
    N4 C22 H22 . . 118.4 ?
    C21 C22 H22 . . 118.4 ?
    N4 C23 H23 . . 118.6 ?
    N4 C23 C24 . . 122.8(3) ?
    C24 C23 H23 . . 118.6 ?
    C20 C24 H24 . . 120.1 ?
    C23 C24 C20 . . 119.8(3) ?
    C23 C24 H24 . . 120.1 ?
    H1WA O1W H1WB . . 104.5 ?
loop_
    _geom_torsion_atom_site_label_1
    _geom_torsion_atom_site_label_2
    _geom_torsion_atom_site_label_3
    _geom_torsion_atom_site_label_4
    _geom_torsion_site_symmetry_1
    _geom_torsion_site_symmetry_2
    _geom_torsion_site_symmetry_3
    _geom_torsion_site_symmetry_4
    _geom_torsion
    _geom_torsion_publ_flag
    Cu1 O1 C10 O2 . . . . -2.2(4) ?
    Cu1 O1 C10 C9 . . . . 175.31(17) ?
    Cu1 O4 C1 O3 1_565 . . . -5.1(3) ?
    Cu1 O4 C1 O3 2_766 . . . 175.11(19) ?
    Cu1 O4 C1 C2 1_565 . . . 175.05(17) ?
    Cu1 O4 C1 C2 2_766 . . . -4.7(4) ?
    Cu1 N1 C11 C12 . . . . -175.4(2) ?
    Cu1 N1 C15 C14 . . . . 175.1(2) ?
    Cu1 N4 C22 C21 1_456 . . . -170.4(2) ?
    Cu1 N4 C23 C24 1_456 . . . 170.2(2) ?
    O3 C1 C2 C3 . . . . 18.7(4) ?
    O4 C1 C2 C3 . . . . -161.5(2) ?
    O6 C19 C20 C21 . . . . -174.4(4) ?
    O6 C19 C20 C24 . . . . 3.9(5) ?
    N1 C11 C12 C13 . . . . -0.4(5) ?
    N2 C17A C18A N3A . . . . 174.7(5) ?
    N2 C17B C18B N3B . . . . 174.4(5) ?
    N4 C23 C24 C20 . . . . 0.0(5) ?
    C1 C2 C3 C4 . . . . 67.9(3) ?
    C2 C3 C4 C5 . . . . -100.4(3) ?
    C2 C3 C4 C9 . . . . 78.2(3) ?
    C3 C4 C5 C6 . . . . 177.5(3) ?
    C3 C4 C9 C8 . . . . -175.9(3) ?
    C3 C4 C9 C10 . . . . 3.6(4) ?
    C4 C5 C6 C7 . . . . -1.3(5) ?
    C4 C9 C10 O1 . . . . 90.8(3) ?
    C4 C9 C10 O2 . . . . -91.5(3) ?
    C5 C4 C9 C8 . . . . 2.6(4) ?
    C5 C4 C9 C10 . . . . -177.8(3) ?
    C5 C6 C7 C8 . . . . 2.0(5) ?
    C6 C7 C8 C9 . . . . -0.4(5) ?
    C7 C8 C9 C4 . . . . -1.9(4) ?
    C7 C8 C9 C10 . . . . 178.5(3) ?
    C8 C9 C10 O1 . . . . -89.6(3) ?
    C8 C9 C10 O2 . . . . 88.1(3) ?
    C9 C4 C5 C6 . . . . -1.0(4) ?
    C11 N1 C15 C14 . . . . -0.7(4) ?
    C11 C12 C13 C14 . . . . 0.6(4) ?
    C11 C12 C13 C16 . . . . 177.1(3) ?
    C12 C13 C14 C15 . . . . -0.8(4) ?
    C12 C13 C16 O5 . . . . -22.3(4) ?
    C12 C13 C16 N2 . . . . 158.0(3) ?
    C13 C14 C15 N1 . . . . 0.9(5) ?
    C14 C13 C16 O5 . . . . 154.0(3) ?
    C14 C13 C16 N2 . . . . -25.7(4) ?
    C15 N1 C11 C12 . . . . 0.4(4) ?
    C16 N2 C17A C18A . . . . -81.7(8) ?
    C16 N2 C17B C18B . . . . -165.6(5) ?
    C16 C13 C14 C15 . . . . -177.2(3) ?
    C17A N2 C16 O5 . . . . -1.9(7) ?
    C17A N2 C16 C13 . . . . 177.9(6) ?
    C17A C18A N3A C19 . . . . 81.0(7) ?
    C18A N3A C19 O6 . . . . 18.2(8) ?
    C18A N3A C19 C20 . . . . 175.4(5) ?
    N3A C19 C20 C21 . . . . 27.8(5) ?
    N3A C19 C20 C24 . . . . -153.9(4) ?
    C17B N2 C16 O5 . . . . -1.8(6) ?
    C17B N2 C16 C13 . . . . 178.0(5) ?
    C17B C18B N3B C19 . . . . -153.6(7) ?
    C18B N3B C19 O6 . . . . -17.3(8) ?
    C18B N3B C19 C20 . . . . -175.4(4) ?
    N3B C19 C20 C21 . . . . -17.2(6) ?
    N3B C19 C20 C24 . . . . 161.1(4) ?
    C19 C20 C21 C22 . . . . 176.2(3) ?
    C19 C20 C24 C23 . . . . -176.1(3) ?
    C20 C21 C22 N4 . . . . -0.3(5) ?
    C21 C20 C24 C23 . . . . 2.3(5) ?
    C22 N4 C23 C24 . . . . -2.5(4) ?
    C23 N4 C22 C21 . . . . 2.7(4) ?
    C24 C20 C21 C22 . . . . -2.2(5) ?
loop_
    _geom_hbond_atom_site_label_D
    _geom_hbond_atom_site_label_H
    _geom_hbond_atom_site_label_A
    _geom_hbond_site_symmetry_A
    _geom_hbond_distance_DH
    _geom_hbond_distance_HA
    _geom_hbond_distance_DA
    _geom_hbond_angle_DHA
    _geom_hbond_publ_flag
    N2 H2B O1 2_656 0.88 2.12 2.959(3) 159.7 yes
    N3B H3BA O1W 2_667 0.88 1.99 2.836(5) 159.6 yes
    O1W H1WA O5 . 0.87 1.92 2.781(3) 171.9 yes
_shelx_space_group_comment     ?
_shelx_estimated_absorpt_T_min     0.861
_shelx_estimated_absorpt_T_max     0.901
_shelx_hkl_file
;
  -1   0   0  354.46   14.80
  -1   0   0  365.66   15.40
   1   0   0  364.36   15.30
   1   0   0  366.16   14.90
  -2   0   0  929.91   41.40
  -2   0   0  988.40   40.40
  -2   0   0 1054.99   41.70
   2   0   0 1026.20   41.40
   2   0   0 1034.10   40.60
   2   0   0  987.50   41.60
  -3   0   0  120.49    7.40
  -3   0   0   89.59    6.90
  -3   0   0  104.09    5.80
   3   0   0  106.29    7.00
   3   0   0   97.39    6.00
   3   0   0   98.89    7.10
  -4   0   0  534.85   25.80
  -4   0   0  545.25   23.80
  -4   0   0  581.14   26.30
   4   0   0  535.25   26.00
   4   0   0  555.74   24.30
   4   0   0  527.75   24.00
   4   0   0  553.74   25.70
  -5   0   0  128.89    9.30
  -5   0   0  108.39    7.20
  -5   0   0   93.89    6.50
  -5   0   0   84.09    8.20
   5   0   0  100.59    7.10
   5   0   0  110.49    9.00
   5   0   0  109.79    7.30
   5   0   0   96.09    8.30
  -6   0   0   -3.00    1.60
  -6   0   0    3.20    2.60
  -6   0   0    5.60    3.30
   6   0   0    1.10    2.20
   6   0   0   -0.50    2.70
   6   0   0    8.00    3.90
  -7   0   0   64.19    8.10
  -7   0   0   51.39    7.80
   7   0   0   66.09    8.40
   7   0   0   77.59    9.30
  -8   0   0  297.77   19.10
  -8   0   0  237.78   18.60
   8   0   0  271.97   19.20
   8   0   0  291.57   19.40
  -9   0   0   18.30    6.50
  -9   0   0   35.60    8.50
   9   0   0   17.80    6.80
   9   0   0   27.60    7.90
  10  -1   0   42.40   10.30
 -10   1   0   35.00    8.60
 -10   1   0   45.20   10.00
   9  -1   0   10.40    5.60
   9  -1   0   12.40    5.70
  -9   1   0   16.20    6.40
  -9   1   0   21.30    6.30
   8  -1   0   56.59    8.10
   8  -1   0   41.90    8.30
  -8   1   0   51.59    8.80
  -8   1   0   44.10    8.50
   7  -1   0   96.89   10.00
   7  -1   0   94.19    9.60
  -7   1   0  109.99   10.20
  -7   1   0  122.89   10.70
   6  -1   0    0.50    1.90
   6  -1   0    3.40    2.90
  -6   1   0    3.20    2.60
  -6   1   0   -0.90    2.30
   5  -1   0   26.90    3.70
   5  -1   0   28.00    5.20
  -5   1   0   27.80    3.10
  -5   1   0   28.60    5.10
  -5   1   0   30.60    5.40
   4  -1   0  214.68   11.50
   4  -1   0  213.48   12.40
  -4   1   0  221.88   10.70
  -4   1   0  233.48   12.60
  -4   1   0  229.68   12.80
   3  -1   0  307.77   14.70
   3  -1   0  306.67   14.10
   3  -1   0  300.77   14.00
  -3   1   0  301.37   14.70
  -3   1   0  293.27   13.20
  -3   1   0  267.87   14.50
   2  -1   0    1.70    1.30
   2  -1   0    0.50    1.40
   2  -1   0    0.10    1.00
  -2   1   0   -0.40    1.00
  -2   1   0   -1.10    1.20
  -2   1   0   -2.80    1.40
   1  -1   0   77.79    4.60
   1  -1   0   88.89    4.60
  -1   1   0   96.09    4.60
  -1   1   0   81.19    4.60
   0  -1   0 2367.26   88.79
   0  -1   0 2098.29   88.39
   0   1   0 2224.58   88.49
   0   1   0 2263.87   88.79
  -1  -1   0 2719.93  105.89
  -1  -1   0 2579.94  106.49
  -1  -1   0 2810.42  107.09
   1   1   0 2654.53  107.09
   1   1   0 2656.73  106.09
  -2  -1   0  162.08    7.70
  -2  -1   0  134.69    8.70
  -2  -1   0  146.19    8.30
   2   1   0  158.18    8.40
   2   1   0  170.78    9.60
   2   1   0  161.88   10.30
  -3  -1   0  676.53   28.80
  -3  -1   0  647.34   28.00
  -3  -1   0  625.04   29.30
  -3  -1   0  633.54   27.20
   3   1   0  627.74   28.50
   3   1   0  648.64   28.30
   3   1   0  642.34   29.70
  -4  -1   0  726.33   34.70
  -4  -1   0  752.82   32.10
   4   1   0  740.13   33.10
   4   1   0  758.32   35.30
   4   1   0  780.62   33.90
  -5  -1   0  120.19    7.60
  -5  -1   0  113.49    9.70
  -5  -1   0  110.49    9.00
   5   1   0  117.39    9.30
   5   1   0  119.69   10.10
   5   1   0  102.59    8.10
  -6  -1   0   40.20    7.50
  -6  -1   0   42.90    6.30
   6   1   0   52.59    8.80
   6   1   0   51.19    6.80
  -7  -1   0  112.39   11.30
  -7  -1   0   96.09   10.00
   7   1   0   98.49   11.40
   7   1   0  106.29   10.50
  -8  -1   0   46.40    8.70
  -8  -1   0   61.59    9.60
   8   1   0   73.89   10.50
   8   1   0   49.10    9.20
  -9  -1   0   75.59   10.50
  -9  -1   0   33.70    9.30
   9   1   0   37.40    9.90
   9   1   0   37.90    9.10
  10  -2   0    9.70    5.90
 -10   2   0   11.00    6.40
 -10   2   0   21.00    6.90
   9  -2   0    2.40    4.30
  -9   2   0   -0.30    3.60
  -9   2   0   -1.30    3.40
   8  -2   0   56.19    7.20
   8  -2   0   51.09    9.00
   8  -2   0   71.49    8.00
  -8   2   0   66.09    8.60
  -8   2   0   50.19    7.70
   7  -2   0  334.17   18.50
   7  -2   0  326.77   17.80
   7  -2   0  290.57   19.00
  -7   2   0  347.97   19.80
  -7   2   0  311.47   19.10
   6  -2   0   53.99    6.80
   6  -2   0   55.49    6.10
   6  -2   0   55.59    5.90
  -6   2   0   65.39    7.00
  -6   2   0   67.49    6.90
   5  -2   0   14.10    3.10
   5  -2   0   11.60    2.90
   5  -2   0   16.20    3.70
  -5   2   0   14.80    3.80
  -5   2   0    8.90    3.20
  -5   2   0   12.60    2.40
   4  -2   0   28.70    3.30
   4  -2   0   30.90    4.40
   4  -2   0   29.80    4.00
  -4   2   0   29.10    4.30
  -4   2   0   29.60    4.20
  -4   2   0   26.20    3.20
   3  -2   0  234.38   10.20
   3  -2   0  210.78   11.50
   3  -2   0  231.78   11.80
  -3   2   0  237.18   12.10
  -3   2   0  216.48   11.20
  -3   2   0  225.28   12.10
   2  -2   0  161.38    8.60
   2  -2   0  150.78    8.30
  -2   2   0  134.89    8.20
  -2   2   0  155.58    8.20
   1  -2   0  257.57   12.60
   1  -2   0  271.47   11.60
   1  -2   0  295.07   13.10
  -1   2   0  271.07   13.10
  -1   2   0  265.27   12.80
  -1   2   0  272.47   11.70
   0  -2   0  540.95   23.90
   0  -2   0  554.84   23.40
   0   2   0  553.54   23.60
   0   2   0  534.55   24.00
  -1  -2   0   50.49    3.80
  -1  -2   0   48.80    4.90
  -1  -2   0   55.19    4.50
   1   2   0   49.70    4.90
   1   2   0   53.39    3.50
   1   2   0   47.00    5.00
  -2  -2   0  427.26   17.70
  -2  -2   0  356.76   18.60
  -2  -2   0  349.96   19.30
   2   2   0  401.96   20.50
   2   2   0  427.76   20.30
   2   2   0  418.56   18.10
  -3  -2   0  295.57   16.30
  -3  -2   0  277.57   15.30
  -3  -2   0  288.97   13.80
   3   2   0  297.47   14.80
   3   2   0  291.47   16.70
  -4  -2   0  277.17   13.70
  -4  -2   0  271.87   15.60
  -4  -2   0  290.07   16.80
   4   2   0  273.37   15.10
   4   2   0  262.97   15.30
   4   2   0  277.37   17.00
  -5  -2   0   39.20    6.20
  -5  -2   0   25.30    5.10
   5   2   0   36.70    5.60
   5   2   0   30.30    5.80
   5   2   0   47.90    8.40
  -6  -2   0    3.10    3.20
  -6  -2   0    5.10    3.60
   6   2   0   -3.50    2.50
   6   2   0    1.10    3.70
  -7  -2   0   28.00    6.60
  -7  -2   0   19.70    6.30
   7   2   0   29.60    8.10
   7   2   0   26.30    6.70
  -8  -2   0   28.70    7.60
  -8  -2   0   28.80    8.20
   8   2   0   30.90    7.60
   8   2   0   34.30    9.20
  10  -3   0   55.09   10.90
 -10   3   0   53.89   10.40
 -10   3   0   49.80    9.70
   9  -3   0   45.30    9.10
   9  -3   0   37.30    7.70
  -9   3   0   32.30    7.10
  -9   3   0   41.70    8.00
   8  -3   0   31.70    7.10
   8  -3   0   38.90    6.40
  -8   3   0   26.70    6.50
  -8   3   0   25.90    6.10
   7  -3   0  232.78   15.30
   7  -3   0  240.28   14.50
  -7   3   0  234.18   15.30
  -7   3   0  191.18   14.50
   6  -3   0   35.70    5.10
   6  -3   0   33.80    4.40
   6  -3   0   37.80    6.30
  -6   3   0   33.50    6.00
  -6   3   0   43.30    5.80
  -6   3   0   34.70    4.20
   5  -3   0   59.79    6.00
   5  -3   0   51.69    6.10
   5  -3   0   63.69    4.60
  -5   3   0   62.59    6.30
  -5   3   0   69.79    5.60
  -5   3   0   50.59    6.00
   4  -3   0   10.70    3.30
   4  -3   0   11.40    3.00
   4  -3   0    8.30    2.70
   4  -3   0   11.90    1.70
  -4   3   0    9.20    2.90
  -4   3   0   12.10    2.80
  -4   3   0    8.60    2.90
   3  -3   0  103.09    7.80
   3  -3   0  104.49    7.50
  -3   3   0  135.39    8.20
  -3   3   0  114.49    8.00
  -3   3   0  111.59    7.50
   2  -3   0  349.17   15.80
   2  -3   0  381.66   17.30
   2  -3   0  348.17   17.40
  -2   3   0  364.46   17.60
  -2   3   0  364.56   15.10
  -2   3   0  357.56   17.40
   1  -3   0    1.80    2.00
   1  -3   0    2.00    0.90
   1  -3   0    1.90    1.90
   1  -3   0    6.30    2.20
  -1   3   0    4.80    2.40
  -1   3   0    1.80    2.30
  -1   3   0    2.30    1.60
   0  -3   0  349.17   17.80
   0  -3   0  366.96   17.20
   0   3   0  374.96   17.60
   0   3   0  370.56   18.30
  -1  -3   0  547.65   26.30
  -1  -3   0  553.34   24.10
  -1  -3   0  555.44   25.20
   1   3   0  567.94   26.30
   1   3   0  563.24   26.40
   1   3   0  554.14   23.20
  -2  -3   0  133.29    9.60
  -2  -3   0  120.09    7.20
  -2  -3   0  121.39    8.30
   2   3   0  129.89    7.20
   2   3   0  123.69    8.90
   2   3   0  101.59    8.80
  -3  -3   0    1.40    1.60
  -3  -3   0    0.10    1.90
  -3  -3   0    0.50    2.30
   3   3   0   -1.20    2.10
   3   3   0   -1.80    1.60
   3   3   0   -1.50    2.00
  -4  -3   0   14.00    4.50
  -4  -3   0   14.60    4.30
  -4  -3   0   16.10    3.30
   4   3   0   18.70    4.10
   4   3   0   19.70    5.90
  -5  -3   0   53.89    7.30
  -5  -3   0   77.49    9.10
   5   3   0   63.99    7.40
   5   3   0   66.09    7.60
   5   3   0   36.60    8.00
  -6  -3   0   16.90    5.50
  -6  -3   0   19.10    6.20
   6   3   0   28.70    6.10
   6   3   0   17.90    6.50
  -7  -3   0    6.50    4.70
  -7  -3   0   10.70    5.60
   7   3   0    2.10    4.90
  -8  -3   0   36.50    9.30
  -8  -3   0   44.70    9.50
   8   3   0   41.90   11.00
  10  -4   0   18.50    7.60
 -10   4   0   22.00    6.50
 -10   4   0   18.70    6.20
   9  -4   0   70.39    9.20
   9  -4   0   86.49   11.00
  -9   4   0  105.39   11.10
  -9   4   0   84.89   10.20
   8  -4   0    3.10    3.00
   8  -4   0    3.50    3.60
  -8   4   0    0.50    3.30
  -8   4   0    1.10    3.60
   7  -4   0  215.28   13.90
   7  -4   0  204.28   14.40
  -7   4   0  192.38   14.10
  -7   4   0  197.18   14.40
   6  -4   0  429.06   22.90
   6  -4   0  452.35   23.00
  -6   4   0  454.25   21.90
  -6   4   0  427.56   23.60
  -6   4   0  443.26   23.40
   5  -4   0   18.60    3.90
   5  -4   0   37.70    5.50
   5  -4   0   22.70    4.40
  -5   4   0   31.80    4.90
  -5   4   0   27.80    4.40
  -5   4   0   31.40    5.50
   4  -4   0  255.67   14.60
   4  -4   0  284.27   15.50
   4  -4   0  234.48   13.90
  -4   4   0  268.17   15.30
  -4   4   0  280.57   15.30
  -4   4   0  274.87   14.80
   3  -4   0   10.80    2.40
   3  -4   0    7.30    2.80
   3  -4   0    6.90    2.70
  -3   4   0   15.00    3.50
  -3   4   0    9.30    3.10
   2  -4   0  948.01   39.00
   2  -4   0  948.61   41.30
   2  -4   0  966.00   42.00
  -2   4   0  951.70   39.50
  -2   4   0  993.10   41.90
  -2   4   0  952.50   42.30
   1  -4   0  114.59    7.60
   1  -4   0  102.09    7.50
   1  -4   0  117.69    8.40
  -1   4   0  107.09    7.80
  -1   4   0  111.69    7.30
  -1   4   0  109.19    8.70
   0  -4   0   30.00    4.20
   0  -4   0   29.20    4.50
   0   4   0   32.80    4.50
   0   4   0   28.10    5.10
  -1  -4   0    9.20    3.20
  -1  -4   0    5.50    2.30
  -1  -4   0    9.10    3.10
   1   4   0   10.40    3.70
   1   4   0   12.90    4.10
   1   4   0   11.10    1.70
  -2  -4   0  778.22   33.10
  -2  -4   0  781.22   36.70
  -2  -4   0  784.32   35.10
   2   4   0  763.32   36.30
   2   4   0  751.02   32.30
   2   4   0  726.13   36.40
  -3  -4   0    2.30    2.70
  -3  -4   0    5.30    2.80
  -3  -4   0    1.90    1.90
   3   4   0   -1.40    2.50
   3   4   0    7.50    2.60
   3   4   0    4.70    3.50
  -4  -4   0  172.68   14.00
  -4  -4   0  187.58   13.00
   4   4   0  167.58   13.40
   4   4   0  200.38   15.40
  -5  -4   0   49.40    7.50
  -5  -4   0   62.19    9.00
   5   4   0   57.29    9.00
  -6  -4   0   66.79    9.10
  -6  -4   0   64.39   10.00
   6   4   0   59.89   11.40
  -7  -4   0    7.50    5.40
  -7  -4   0    8.70    5.90
   7   4   0   11.50    6.60
  10  -5   0   10.40    5.80
  10  -5   0    8.80    5.20
 -10   5   0    9.10    5.30
 -10   5   0    8.80    5.40
   9  -5   0    1.20    3.30
   9  -5   0   -1.80    3.60
  -9   5   0    0.70    4.40
  -9   5   0    0.60    3.50
   8  -5   0    0.70    3.50
   8  -5   0    0.50    3.30
  -8   5   0    5.80    3.80
  -8   5   0    4.80    4.00
   7  -5   0  179.48   13.20
   7  -5   0  197.08   13.60
  -7   5   0  162.28   13.00
  -7   5   0  198.08   14.40
   6  -5   0  435.16   22.40
   6  -5   0  413.96   22.70
  -6   5   0  356.56   22.60
  -6   5   0  454.95   23.60
  -6   5   0  461.45   22.50
   5  -5   0  188.98   13.30
   5  -5   0  193.38   12.80
   5  -5   0  187.38   11.80
  -5   5   0  192.68   13.00
  -5   5   0  213.18   13.60
  -5   5   0  194.48   12.60
   4  -5   0   12.50    3.80
   4  -5   0   12.70    2.80
   4  -5   0   12.90    4.10
  -4   5   0   13.70    4.10
  -4   5   0   15.50    4.20
   3  -5   0  389.76   20.00
   3  -5   0  418.66   21.00
   3  -5   0  395.56   17.70
  -3   5   0  399.36   21.00
  -3   5   0  375.76   20.50
  -3   5   0  371.06   17.00
   2  -5   0  305.77   18.40
   2  -5   0  349.47   18.10
   2  -5   0  347.67   14.80
  -2   5   0  360.86   19.40
  -2   5   0  363.36   18.80
  -2   5   0  355.36   16.60
   1  -5   0    1.40    2.00
   1  -5   0    4.30    2.50
   1  -5   0   -1.80    1.60
  -1   5   0    2.90    2.00
  -1   5   0    1.40    2.80
  -1   5   0    2.50    2.10
   0  -5   0  203.38   13.80
   0  -5   0  205.18   12.60
   0   5   0  224.78   14.30
   0   5   0  197.88   13.00
  -1  -5   0  185.98   13.00
  -1  -5   0  178.08   10.60
  -1  -5   0  160.08   11.30
   1   5   0  169.78   12.80
   1   5   0  182.28   12.80
  -2  -5   0  338.97   22.10
  -2  -5   0  406.16   19.50
  -2  -5   0  422.46   21.70
   2   5   0  408.76   23.30
   2   5   0  432.56   23.50
  -3  -5   0  327.67   21.30
  -3  -5   0  342.17   19.80
   3   5   0  347.67   21.10
   3   5   0  344.17   21.90
  -4  -5   0  143.69   11.70
  -4  -5   0  102.99   11.50
   4   5   0  126.19   12.10
   4   5   0  132.59   13.50
  -5  -5   0   40.50    8.80
  -5  -5   0   52.19    9.10
   5   5   0   38.40    8.60
   5   5   0   51.39    9.60
  -6  -5   0   13.20    5.80
  -6  -5   0    7.30    6.00
   6   5   0    2.70    5.40
  10  -6   0    3.40    5.30
  10  -6   0   21.10    6.70
 -10   6   0    0.70    4.90
 -10   6   0    7.30    5.40
   9  -6   0   21.00    6.50
   9  -6   0   23.20    6.60
  -9   6   0   32.10    7.90
  -9   6   0   22.00    6.60
   8  -6   0    7.50    4.30
   8  -6   0    4.60    4.10
  -8   6   0   11.60    4.50
  -8   6   0   10.40    5.40
   7  -6   0   31.90    6.70
   7  -6   0   29.60    6.20
  -7   6   0   41.50    6.70
  -7   6   0   25.60    6.40
   6  -6   0  391.86   22.40
   6  -6   0  443.86   23.90
   6  -6   0  369.26   20.60
  -6   6   0  382.86   22.70
  -6   6   0  421.16   22.50
  -6   6   0  380.06   22.60
   5  -6   0  104.39    8.20
   5  -6   0   97.39    9.60
   5  -6   0  124.29   10.10
  -5   6   0  108.09   10.20
  -5   6   0  114.29   10.00
  -5   6   0  116.49    9.90
   4  -6   0   57.29    6.70
   4  -6   0   44.70    4.70
   4  -6   0   45.30    6.20
  -4   6   0   64.79    6.90
  -4   6   0   30.10    6.00
   3  -6   0  526.35   26.10
   3  -6   0  510.05   22.60
   3  -6   0  495.25   26.90
  -3   6   0  531.95   27.60
  -3   6   0  567.84   27.40
   2  -6   0  246.78   15.60
   2  -6   0  234.48   14.20
  -2   6   0  230.28   14.90
  -2   6   0  235.98   15.80
  -2   6   0  234.78   13.10
   1  -6   0   14.80    4.20
   1  -6   0    7.50    3.40
   1  -6   0    7.00    2.90
  -1   6   0   13.50    4.70
  -1   6   0   13.10    3.80
  -1   6   0   12.40    4.00
   0  -6   0   26.20    5.70
   0  -6   0   30.20    5.60
   0   6   0   25.90    6.30
   0   6   0   44.90    6.10
   0   6   0   25.20    5.30
  -1  -6   0  470.45   25.50
  -1  -6   0  532.25   24.30
  -1  -6   0  464.85   27.10
   1   6   0  516.45   28.00
   1   6   0  498.85   27.10
  -2  -6   0  291.07   20.30
  -2  -6   0  347.27   19.60
   2   6   0  328.87   21.20
   2   6   0  338.67   21.30
  -3  -6   0   52.29    9.60
  -3  -6   0   47.80    8.00
   3   6   0   35.10    7.80
   3   6   0   50.49    9.50
  -4  -6   0    5.50    4.90
  -4  -6   0   14.80    5.80
   4   6   0   12.10    5.50
   4   6   0    5.10    5.00
  -5  -6   0   66.69   12.10
  -5  -6   0   56.39   10.30
   5   6   0   61.09   11.70
  10  -7   0   45.20   10.00
  10  -7   0   33.30    8.40
 -10   7   0   50.99   10.60
 -10   7   0   43.80    9.80
   9  -7   0  128.69   12.80
   9  -7   0  146.99   14.20
  -9   7   0  143.79   13.70
  -9   7   0  156.08   15.20
   8  -7   0   20.80    6.10
   8  -7   0   21.20    6.00
  -8   7   0   15.40    5.70
  -8   7   0    8.80    4.90
   7  -7   0   68.29    8.20
   7  -7   0   65.09    9.00
   7  -7   0   77.99    9.30
  -7   7   0   79.09    9.30
  -7   7   0   73.49    9.20
  -7   7   0   51.39    9.00
   6  -7   0  104.89    8.70
   6  -7   0  108.09   10.30
   6  -7   0  107.29   10.70
  -6   7   0   85.79    9.60
  -6   7   0   94.79   10.20
  -6   7   0  112.89   10.90
   5  -7   0  250.67   16.60
   5  -7   0  236.88   17.30
   5  -7   0  255.27   17.30
  -5   7   0  252.67   17.00
  -5   7   0  256.57   17.00
   4  -7   0    2.60    2.90
   4  -7   0    3.10    3.20
  -4   7   0    0.10    2.80
  -4   7   0    3.90    3.60
   3  -7   0  151.68   11.50
   3  -7   0  163.48   12.70
  -3   7   0  133.69   12.20
  -3   7   0  152.98   12.10
   2  -7   0   73.29    8.60
   2  -7   0   74.09    7.70
  -2   7   0   65.59    8.60
  -2   7   0   82.39    7.40
  -2   7   0   72.39    8.20
   1  -7   0   76.69    8.20
   1  -7   0   88.29    8.00
   1  -7   0   78.99    9.20
  -1   7   0   87.99    8.90
  -1   7   0   72.89    8.00
  -1   7   0   80.59    9.70
   0  -7   0   99.89   10.10
   0  -7   0  110.89   10.90
   0   7   0  117.89   10.70
   0   7   0   96.79   10.20
   0   7   0  140.89   12.60
  -1  -7   0  173.18   13.20
  -1  -7   0  144.49   13.80
   1   7   0  144.99   14.10
   1   7   0  164.78   13.80
  -2  -7   0  116.59   11.20
  -2  -7   0  102.79   11.90
   2   7   0  100.19   12.30
   2   7   0   96.29   11.60
  -3  -7   0  145.89   14.80
  -3  -7   0  146.39   13.30
   3   7   0  158.78   15.50
   3   7   0  155.28   15.30
  -4  -7   0   16.90    7.40
  -4  -7   0   16.70    9.10
   4   7   0   32.50    9.20
   4   7   0   32.20    9.60
  10  -8   0   15.90    7.30
  10  -8   0   23.40    8.40
 -10   8   0   18.30    7.40
 -10   8   0   15.80    7.20
   9  -8   0   47.50    9.70
   9  -8   0   66.09    9.90
  -9   8   0   44.70    9.60
  -9   8   0   51.09   10.40
   8  -8   0   41.50    9.00
   8  -8   0   30.70    7.60
  -8   8   0   55.89   10.30
  -8   8   0   36.80    8.70
   7  -8   0    0.60    4.10
   7  -8   0   -0.70    3.60
  -7   8   0    2.00    3.80
  -7   8   0    1.70    3.90
  -7   8   0   -2.80    3.40
   6  -8   0   78.19   10.40
   6  -8   0  123.19   11.30
  -6   8   0  107.59   11.50
   5  -8   0  198.58   15.40
   5  -8   0  186.68   14.50
  -5   8   0  174.78   15.10
  -5   8   0  183.28   14.70
   4  -8   0  106.69   10.10
   4  -8   0   87.59   10.10
  -4   8   0  102.09   11.40
  -4   8   0   80.39    9.60
   3  -8   0    3.10    3.80
   3  -8   0    0.20    3.00
  -3   8   0    4.10    4.30
  -3   8   0    5.00    4.30
   2  -8   0  116.79   10.30
   2  -8   0   86.59   10.40
  -2   8   0  107.69   10.70
  -2   8   0   98.59   11.30
   1  -8   0    6.20    3.70
   1  -8   0    0.50    3.20
   1  -8   0    4.70    4.30
  -1   8   0   10.40    5.50
  -1   8   0    3.90    4.50
  -1   8   0    7.30    3.70
   0  -8   0    4.40    3.80
   0  -8   0   11.30    5.20
   0   8   0   10.90    5.20
   0   8   0    2.80    4.50
   0   8   0   10.90    5.20
  -1  -8   0   75.39    9.80
  -1  -8   0   65.09   10.20
   1   8   0   71.09    9.50
   1   8   0   62.99    9.80
   1   8   0   72.39   11.40
  -2  -8   0   97.89   11.40
  -2  -8   0  116.59   13.70
   2   8   0   97.39   13.20
   2   8   0   81.59   11.80
  -3  -8   0   35.30    9.10
   3   8   0   40.70   10.30
   3   8   0   25.40    9.30
   9  -9   0    5.90    6.40
  -9   9   0    2.10    5.00
  -9   9   0    0.10    4.90
   8  -9   0  159.18   15.20
   8  -9   0  129.09   13.70
  -8   9   0  110.89   13.30
  -8   9   0  113.99   13.70
   7  -9   0    1.20    4.60
   7  -9   0    0.70    3.90
  -7   9   0    4.70    4.80
  -7   9   0   -3.00    3.90
  -7   9   0    3.70    5.20
   6  -9   0   13.40    6.20
   6  -9   0    5.10    4.60
  -6   9   0   14.80    5.70
  -6   9   0   18.20    6.50
   5  -9   0   59.59    9.20
   5  -9   0   56.19    8.70
  -5   9   0   68.49   11.20
  -5   9   0   68.09   10.40
   4  -9   0   49.90    9.70
   4  -9   0   44.80    8.30
  -4   9   0   64.19   10.80
  -4   9   0   47.60    9.70
   3  -9   0   -2.00    3.40
   3  -9   0    2.00    3.90
  -3   9   0    5.20    4.80
  -3   9   0   -4.90    3.30
   2  -9   0   25.40    6.80
   2  -9   0   25.90    6.30
  -2   9   0   14.20    5.90
  -2   9   0   25.70    7.40
   1  -9   0   78.49   10.50
   1  -9   0   70.59   12.10
   1  -9   0   69.29   13.90
  -1   9   0   81.89   12.00
  -1   9   0   71.79   10.60
   0  -9   0   17.90    6.30
   0  -9   0    7.60    5.30
   0   9   0   18.30    7.60
   0   9   0   22.30    7.40
  -1  -9   0    3.60    4.80
  -1  -9   0    9.20    5.90
   1   9   0    5.80    5.20
   1   9   0   10.40    6.00
   1   9   0    2.20    6.60
  -2  -9   0   33.70    9.30
   2   9   0   34.20    9.30
   2   9   0   34.40    8.60
   2   9   0   74.29   14.20
   8 -10   0   17.20    7.30
   8 -10   0   20.60    7.40
  -8  10   0   22.80    8.10
  -8  10   0   19.60    7.60
   7 -10   0   31.80    8.80
   7 -10   0   39.20   10.10
  -7  10   0   20.80    7.70
  -7  10   0   29.00    8.10
  -7  10   0   32.20    8.80
   6 -10   0    7.30    5.70
   6 -10   0    6.70    5.20
  -6  10   0   22.80    7.90
  -6  10   0   12.40    6.50
   5 -10   0   35.60    9.20
   5 -10   0   22.10    6.60
  -5  10   0   24.90    8.40
  -5  10   0   29.30    7.30
   4 -10   0  102.29   11.60
   4 -10   0   87.99   12.20
  -4  10   0  113.29   13.30
  -4  10   0   97.19   13.80
   3 -10   0    1.90    4.30
   3 -10   0   -1.80    4.50
  -3  10   0    9.60    5.70
  -3  10   0    3.90    5.10
   2 -10   0    1.30    4.40
   2 -10   0   -1.50    4.50
  -2  10   0    6.40    6.00
  -2  10   0   -1.70    5.20
   1 -10   0   59.29   11.80
  -1  10   0   42.00   10.90
  -1  10   0   44.80   10.40
   0 -10   0   79.79   12.60
   0 -10   0   76.49   12.60
   0  10   0   62.89   14.20
   0  10   0   86.09   14.10
   6 -11   0   35.00    9.40
   6 -11   0   18.10    6.90
  -6  11   0   29.40    9.10
  -6  11   0   39.70   11.00
   5 -11   0   59.29   11.50
   5 -11   0   49.80   11.20
  -5  11   0   53.29   11.20
  -5  11   0   71.19   14.10
   4 -11   0   54.69   11.40
   4 -11   0   37.90    9.10
  -4  11   0   69.39   13.80
  -4  11   0   58.59   12.00
   3 -11   0    5.20    6.70
   3 -11   0    8.40    6.30
  -3  11   0    8.30    6.50
  -3  11   0   13.70    7.40
  -3  11  -1    2.70    5.30
  -3  11  -1    0.60    5.70
   3 -11   1   -5.80    4.30
   3 -11   1    4.60    5.40
  -4  11  -1  150.88   15.50
   4 -11   1  181.88   16.00
   4 -11   1  147.29   15.70
  -5  11  -1   16.60    8.20
  -5  11  -1   31.00    9.00
   5 -11   1   27.10    8.20
   5 -11   1   29.70    8.60
  -6  11  -1   19.10    7.60
  -6  11  -1   19.80    9.00
   6 -11   1   11.00    6.50
   6 -11   1   20.90    7.80
   0  10  -1   45.00   11.90
   0  10  -1   30.30    9.50
   0 -10   1   28.90    9.20
  -1  10  -1   12.40    6.40
  -1  10  -1   23.60    9.70
   1 -10   1   18.10    7.40
  -2  10  -1    0.90    4.60
  -2  10  -1    8.60    6.60
   2 -10   1   -1.50    4.20
   2 -10   1   -0.40    3.80
  -3  10  -1    1.50    4.60
  -3  10  -1   -0.50    6.00
   3 -10   1    0.70    4.20
   3 -10   1   -1.80    4.00
  -4  10  -1   94.39   12.80
  -4  10  -1   92.89   12.00
   4 -10   1   97.79   11.50
   4 -10   1   96.89   12.20
  -5  10  -1  201.58   18.40
  -5  10  -1  241.08   18.50
   5 -10   1  194.98   17.50
   5 -10   1  212.58   17.30
  -6  10  -1   -0.90    5.20
  -6  10  -1    3.30    4.40
   6 -10   1    1.90    4.00
   6 -10   1   -1.50    4.20
  -7  10  -1   18.40    6.90
  -7  10  -1   39.70   10.00
  -7  10  -1   19.60    7.20
   7 -10   1   43.80   10.20
   7 -10   1   22.80    8.00
  -8  10  -1  131.99   14.80
  -8  10  -1  148.89   15.50
   8 -10   1  137.69   15.80
   8 -10   1  151.48   15.50
   2   9  -1   69.29   13.10
   2   9  -1   57.69   12.40
  -2  -9   1   56.49   12.30
   1   9  -1    9.70    6.00
   1   9  -1   14.70    6.80
   1   9  -1   28.70    7.90
  -1  -9   1   19.20    7.40
   0   9  -1   37.20    9.50
   0   9  -1   29.70    9.80
   0   9  -1   38.70    8.70
   0  -9   1   41.60    8.60
   0  -9   1   36.40    8.80
  -1   9  -1   54.49    9.70
  -1   9  -1   45.50   10.40
   1  -9   1   39.60    8.90
   1  -9   1   41.90    7.90
  -2   9  -1   10.00    5.40
  -2   9  -1   17.10    6.90
   2  -9   1   14.90    5.10
   2  -9   1    9.50    5.30
  -3   9  -1  119.89   12.10
  -3   9  -1  137.59   14.40
   3  -9   1  102.89   11.30
   3  -9   1  113.19   12.00
  -4   9  -1   99.09   12.40
  -4   9  -1   91.79   10.90
   4  -9   1   87.89   10.30
   4  -9   1   92.09   11.00
  -5   9  -1   -3.10    3.70
  -5   9  -1   -0.30    4.30
   5  -9   1   -0.70    3.10
   5  -9   1    1.60    4.30
  -6   9  -1    9.70    5.80
  -6   9  -1   22.50    6.90
   6  -9   1   16.30    6.40
   6  -9   1   17.00    6.30
  -7   9  -1   18.40    6.40
  -7   9  -1    9.00    5.60
  -7   9  -1   11.80    6.30
   7  -9   1   10.90    5.40
   7  -9   1   12.90    5.60
  -8   9  -1   75.09   12.60
  -8   9  -1   93.69   11.70
   8  -9   1   55.49   10.80
   8  -9   1   85.79   11.30
  -9   9  -1   52.19    9.90
  -9   9  -1   42.50    9.20
   9  -9   1   24.20    8.50
   3   8  -1   35.20    9.80
   3   8  -1   56.39   11.40
  -3  -8   1   31.70    8.70
   2   8  -1   20.10    8.40
   2   8  -1   22.20    7.10
  -2  -8   1   30.40    7.70
   1   8  -1   -1.80    3.00
   1   8  -1    2.30    4.70
   1   8  -1    0.40    3.70
  -1  -8   1    0.10    3.50
  -1  -8   1   -0.10    4.00
   0   8  -1    2.00    3.60
   0   8  -1    1.70    3.80
   0   8  -1    5.00    5.10
   0  -8   1   -1.10    3.30
   0  -8   1    4.60    4.00
  -1   8  -1    9.00    5.00
  -1   8  -1    1.80    3.30
  -1   8  -1    1.60    3.80
   1  -8   1    1.50    3.50
   1  -8   1   11.20    5.00
   1  -8   1    2.50    3.10
  -2   8  -1    7.20    4.60
  -2   8  -1    6.60    4.10
   2  -8   1    4.70    4.00
   2  -8   1    1.10    3.60
  -3   8  -1    1.30    3.40
  -3   8  -1    0.90    3.70
   3  -8   1   -4.60    2.70
   3  -8   1   -0.90    2.50
  -4   8  -1   29.70    6.80
  -4   8  -1   24.30    6.80
   4  -8   1   34.40    7.20
   4  -8   1   42.60    7.40
  -5   8  -1  135.19   12.70
  -5   8  -1  137.49   12.50
   5  -8   1  127.69   12.20
   5  -8   1  164.58   13.20
  -6   8  -1    0.90    3.60
  -6   8  -1   -0.70    3.20
   6  -8   1   -1.20    3.20
   6  -8   1    4.60    4.20
  -7   8  -1   69.09    9.30
  -7   8  -1   51.49    9.50
  -7   8  -1   41.90    8.90
   7  -8   1   54.69   10.10
   7  -8   1   87.89   10.10
  -8   8  -1   36.40    8.30
  -8   8  -1   55.09    8.80
   8  -8   1   41.50    8.90
   8  -8   1   32.80    8.60
   8  -8   1   44.20    7.90
  -9   8  -1   79.89   10.60
  -9   8  -1   82.89   13.20
   9  -8   1   76.79   11.50
   9  -8   1   43.60    8.60
 -10   8  -1    1.80    5.60
 -10   8  -1   -1.90    4.50
  10  -8   1    0.70    4.90
  10  -8   1    0.70    5.40
   4   7  -1    4.90    5.90
   4   7  -1    2.40    5.20
  -4  -7   1   -0.70    4.80
   3   7  -1   49.00   10.10
   3   7  -1   38.60    8.90
  -3  -7   1   71.39   10.60
  -3  -7   1   85.49    9.90
   2   7  -1    7.60    5.50
   2   7  -1    2.50    4.20
  -2  -7   1   -5.00    2.80
  -2  -7   1    0.10    3.40
   1   7  -1   41.30    8.10
   1   7  -1   52.49    8.50
   1   7  -1   50.89    9.50
  -1  -7   1   45.10    8.80
  -1  -7   1   46.30    6.50
  -1  -7   1   49.40    7.90
   0   7  -1   89.39   10.20
   0   7  -1   79.99    9.10
   0   7  -1   97.09    9.50
   0  -7   1   83.89    9.90
   0  -7   1  112.69    9.70
  -1   7  -1   63.59    8.70
  -1   7  -1   90.29    9.10
  -1   7  -1   86.89    8.40
   1  -7   1   80.99    7.90
   1  -7   1   78.09    8.00
   1  -7   1   77.49    8.90
  -2   7  -1   67.39    7.90
  -2   7  -1   66.79    7.00
  -2   7  -1   58.29    8.20
   2  -7   1   46.80    7.00
   2  -7   1   62.59    7.20
  -3   7  -1    1.30    2.80
  -3   7  -1    2.30    2.90
   3  -7   1    1.00    2.70
   3  -7   1    2.00    2.60
  -4   7  -1    5.20    3.00
  -4   7  -1   10.60    5.00
   4  -7   1   12.10    4.50
   4  -7   1    7.00    3.80
  -5   7  -1   69.69    8.20
  -5   7  -1   54.09    7.90
   5  -7   1   51.29    7.60
   5  -7   1   76.09    8.40
   5  -7   1   58.89    6.20
  -6   7  -1   50.69    7.40
  -6   7  -1   67.89    8.20
  -6   7  -1   50.89    7.70
   6  -7   1   49.99    8.30
   6  -7   1   43.30    7.80
   6  -7   1   52.99    7.60
  -7   7  -1    6.10    4.10
  -7   7  -1   -0.30    3.00
  -7   7  -1    6.60    4.20
   7  -7   1    5.20    3.60
   7  -7   1    0.50    3.60
   7  -7   1    4.90    3.50
  -8   7  -1   10.30    4.80
  -8   7  -1   11.60    5.10
   8  -7   1   21.60    6.40
   8  -7   1   17.20    5.70
  -9   7  -1   76.89   11.30
  -9   7  -1   88.99   10.80
   9  -7   1   74.99   10.40
   9  -7   1  109.69   11.90
 -10   7  -1   10.70    6.40
 -10   7  -1    7.50    5.40
  10  -7   1    6.80    5.80
  10  -7   1    7.70    6.20
   6   6  -1   28.70    9.10
  -6  -6   1   18.40    8.00
   5   6  -1    9.10    6.20
  -5  -6   1    3.90    5.50
   4   6  -1   93.49   11.70
   4   6  -1  112.79   13.40
  -4  -6   1  117.29   11.00
  -4  -6   1  107.89   12.70
   3   6  -1    1.50    3.60
   3   6  -1    2.70    3.90
  -3  -6   1    2.70    4.00
  -3  -6   1    1.70    3.40
   2   6  -1  381.66   23.30
   2   6  -1  358.36   22.60
  -2  -6   1  382.96   19.50
  -2  -6   1  385.56   21.00
  -2  -6   1  341.87   22.40
   1   6  -1    5.00    3.50
   1   6  -1    3.40    3.30
  -1  -6   1    5.50    3.10
  -1  -6   1    1.80    2.70
  -1  -6   1    4.80    3.10
   0   6  -1   31.90    5.80
   0   6  -1   38.70    5.80
   0   6  -1   21.30    5.90
   0  -6   1   31.80    6.60
   0  -6   1   39.20    5.70
   0  -6   1   38.90    5.30
  -1   6  -1  186.68   12.50
  -1   6  -1  194.98   13.90
  -1   6  -1  179.08   11.70
   1  -6   1  173.58   12.80
   1  -6   1  181.18   11.70
   1  -6   1  155.68   11.50
  -2   6  -1  323.17   16.80
  -2   6  -1  321.57   18.30
  -2   6  -1  336.17   19.70
   2  -6   1  300.07   17.60
   2  -6   1  348.47   19.30
  -3   6  -1   16.30    4.30
  -3   6  -1   28.50    6.00
  -3   6  -1   15.70    3.00
   3  -6   1   11.50    3.70
   3  -6   1   20.30    4.90
   3  -6   1   17.70    2.80
  -4   6  -1   24.90    5.70
  -4   6  -1   25.70    5.40
   4  -6   1   16.50    4.40
   4  -6   1   21.40    4.90
   4  -6   1   27.10    3.90
  -5   6  -1    3.80    2.80
  -5   6  -1    2.50    3.00
  -5   6  -1    0.40    2.50
   5  -6   1   -0.40    2.90
   5  -6   1    2.80    2.70
   5  -6   1    0.80    2.40
  -6   6  -1   57.09    7.40
  -6   6  -1   50.29    6.80
  -6   6  -1   59.79    7.60
   6  -6   1   43.90    6.70
   6  -6   1   47.00    6.90
   6  -6   1   44.40    6.40
  -7   6  -1   22.30    5.50
  -7   6  -1   36.60    7.40
  -7   6  -1   35.60    6.50
   7  -6   1   24.40    5.60
   7  -6   1   25.60    5.80
  -8   6  -1  137.49   11.90
  -8   6  -1  111.99   12.10
   8  -6   1  136.49   11.90
   8  -6   1  119.39   11.70
  -9   6  -1   12.10    5.60
  -9   6  -1   22.70    6.90
   9  -6   1   10.10    5.20
   9  -6   1   34.70    8.00
 -10   6  -1    2.80    5.40
 -10   6  -1   10.70    5.50
  10  -6   1   10.20    5.90
  10  -6   1   13.20    5.90
   6   5  -1   33.40    9.60
  -6  -5   1   42.10    9.80
   5   5  -1   23.00    7.90
  -5  -5   1    8.50    5.30
   4   5  -1   -1.40    3.20
   4   5  -1   -1.50    3.20
  -4  -5   1    0.40    2.80
  -4  -5   1    0.80    3.40
   3   5  -1   20.20    5.90
   3   5  -1   20.10    5.80
  -3  -5   1   20.60    6.10
  -3  -5   1   23.70    5.40
   2   5  -1  261.77   17.60
   2   5  -1  274.67   17.80
  -2  -5   1  279.57   16.20
  -2  -5   1  305.07   15.60
  -2  -5   1  290.97   18.40
   1   5  -1  111.19    9.90
   1   5  -1  106.09    9.40
  -1  -5   1   99.59    8.30
  -1  -5   1  116.89   10.80
  -1  -5   1  118.49   10.00
   0   5  -1    8.90    4.00
   0   5  -1    1.90    2.30
   0   5  -1    3.80    2.50
   0  -5   1    9.70    3.60
   0  -5   1    3.40    2.20
   0  -5   1   10.70    3.20
   0  -5   1    6.30    1.20
  -1   5  -1   26.60    4.80
  -1   5  -1   44.10    5.80
  -1   5  -1   29.30    4.20
   1  -5   1   32.60    2.30
   1  -5   1   30.20    5.40
   1  -5   1   37.20    4.80
   1  -5   1   32.30    4.70
  -2   5  -1  961.50   42.10
  -2   5  -1  925.51   43.10
  -2   5  -1  964.20   40.30
   2  -5   1  974.10   42.60
   2  -5   1  944.41   41.80
   2  -5   1  917.81   38.70
  -3   5  -1  112.29    8.30
  -3   5  -1   98.99    8.60
  -3   5  -1   97.49    5.80
   3  -5   1   95.99    6.40
   3  -5   1   97.39    8.10
   3  -5   1   98.09    8.00
  -4   5  -1    1.10    2.00
  -4   5  -1   -3.10    1.40
   4  -5   1    0.00    1.90
   4  -5   1   -0.60    1.60
   4  -5   1   -0.60    2.00
  -5   5  -1  424.26   21.30
  -5   5  -1  387.66   21.20
  -5   5  -1  386.86   20.90
   5  -5   1  402.06   21.30
   5  -5   1  374.26   19.70
   5  -5   1  352.66   20.40
  -6   5  -1  291.07   17.00
  -6   5  -1  250.27   16.80
  -6   5  -1  272.07   16.10
   6  -5   1  275.17   16.60
   6  -5   1  275.07   16.20
  -7   5  -1    1.10    2.80
  -7   5  -1    7.20    4.10
   7  -5   1    3.00    3.00
   7  -5   1    2.60    3.20
  -8   5  -1   70.09    9.10
  -8   5  -1   66.09    8.40
   8  -5   1   56.89    8.20
   8  -5   1   54.59    9.30
  -9   5  -1   55.89    9.60
  -9   5  -1   45.10    8.90
   9  -5   1   43.40    8.60
   9  -5   1   53.79    8.20
 -10   5  -1   17.30    6.30
 -10   5  -1   14.70    6.00
  10  -5   1   15.30    6.00
  10  -5   1   11.40    5.70
   7   4  -1   17.50    7.30
  -7  -4   1   19.50    7.20
   6   4  -1  128.79   14.10
  -6  -4   1  160.68   13.00
  -6  -4   1  144.49   14.10
   5   4  -1   58.19    8.10
   5   4  -1   60.29    9.50
  -5  -4   1   59.89    7.70
  -5  -4   1   67.09    9.50
   4   4  -1    6.70    3.10
   4   4  -1    2.80    3.60
  -4  -4   1    4.00    3.20
  -4  -4   1    9.40    3.90
   3   4  -1   77.09    6.30
   3   4  -1   75.89    8.50
   3   4  -1   88.79    8.60
  -3  -4   1   83.29    6.70
  -3  -4   1   79.89    8.40
  -3  -4   1   79.09    7.40
   2   4  -1  106.39    9.60
   2   4  -1  129.49    7.50
   2   4  -1  119.69    9.70
  -2  -4   1  139.99   10.50
  -2  -4   1  127.99    8.90
  -2  -4   1  127.79    8.40
   1   4  -1   30.90    5.40
   1   4  -1   34.40    6.10
   1   4  -1   31.90    2.80
  -1  -4   1   30.20    4.10
  -1  -4   1   25.70    5.00
   0   4  -1  243.48   13.90
   0   4  -1  240.88   13.50
   0   4  -1  266.37   15.00
   0  -4   1  280.47   13.70
   0  -4   1  232.18   14.20
   0  -4   1  248.68   13.30
   0  -4   1  264.57   11.20
  -1   4  -1 1144.79   48.70
  -1   4  -1 1128.79   49.70
  -1   4  -1 1122.29   47.90
   1  -4   1 1152.88   48.40
   1  -4   1 1141.69   45.80
   1  -4   1 1165.28   49.30
   1  -4   1 1147.39   48.50
  -2   4  -1 1516.25   60.89
  -2   4  -1 1475.05   63.69
  -2   4  -1 1503.05   62.89
   2  -4   1 1525.45   63.09
   2  -4   1 1464.65   62.59
   2  -4   1 1522.85   60.69
  -3   4  -1   28.20    5.00
  -3   4  -1   30.80    4.30
  -3   4  -1   28.50    2.30
   3  -4   1   26.90    4.10
   3  -4   1   28.70    4.40
   3  -4   1   28.20    3.60
  -4   4  -1   48.10    5.40
  -4   4  -1   55.39    5.70
  -4   4  -1   49.70    5.80
   4  -4   1   60.19    5.90
   4  -4   1   52.59    3.00
   4  -4   1   49.90    5.60
   4  -4   1   43.50    5.10
  -5   4  -1  367.36   20.30
  -5   4  -1  392.76   20.00
  -5   4  -1  376.86   20.90
   5  -4   1  397.96   17.10
   5  -4   1  412.26   20.40
   5  -4   1  424.96   20.70
  -6   4  -1  417.26   22.80
  -6   4  -1  432.76   21.10
  -6   4  -1  380.46   21.50
   6  -4   1  405.56   21.50
   6  -4   1  428.66   22.20
  -7   4  -1   51.99    6.80
  -7   4  -1   36.80    6.80
   7  -4   1   47.20    6.90
   7  -4   1   45.30    6.30
  -8   4  -1   15.90    4.90
  -8   4  -1   13.40    5.00
   8  -4   1   21.70    6.50
   8  -4   1   25.20    5.90
  -9   4  -1  129.89   12.80
  -9   4  -1  137.69   12.50
   9  -4   1  107.29   12.30
 -10   4  -1   41.10    8.50
 -10   4  -1   42.80    9.00
  10  -4   1   25.50    7.60
   8   3  -1   11.30    6.60
  -8  -3   1    7.70    5.80
   7   3  -1   12.00    6.80
   7   3  -1   13.60    5.40
  -7  -3   1   19.80    7.00
  -7  -3   1   23.10    6.50
   6   3  -1   -0.30    2.80
   6   3  -1    2.30    4.30
  -6  -3   1   -0.40    3.00
  -6  -3   1    1.40    3.20
   5   3  -1  161.98   11.70
   5   3  -1  143.29   12.80
   5   3  -1  152.98   11.10
  -5  -3   1  133.89   12.10
  -5  -3   1  134.29   11.00
   4   3  -1   43.90    6.70
   4   3  -1   28.90    5.50
   4   3  -1   29.00    5.00
  -4  -3   1   36.20    4.50
  -4  -3   1   23.60    4.70
  -4  -3   1   25.10    5.90
   3   3  -1   39.50    4.40
   3   3  -1   29.50    6.30
  -3  -3   1   31.20    4.50
  -3  -3   1   31.60    4.10
  -3  -3   1   33.10    5.50
   2   3  -1  968.40   42.70
   2   3  -1  967.50   40.50
   2   3  -1  955.70   43.50
  -2  -3   1  982.00   41.60
  -2  -3   1  987.70   43.50
  -2  -3   1  960.20   41.00
   1   3  -1  455.35   21.40
   1   3  -1  426.26   21.00
   1   3  -1  426.56   18.60
  -1  -3   1  454.35   21.40
  -1  -3   1  405.06   19.70
   0   3  -1  206.88   11.70
   0   3  -1  227.48   12.50
   0   3  -1  221.48    9.70
   0  -3   1  226.48    9.80
   0  -3   1  217.58   11.20
   0  -3   1  224.58   12.20
   0  -3   1  218.78   11.40
  -1   3  -1   75.69    6.30
  -1   3  -1   79.99    5.30
  -1   3  -1   74.09    5.70
   1  -3   1   88.09    4.60
   1  -3   1   82.29    6.10
   1  -3   1   74.49    5.90
  -2   3  -1    2.80    1.20
  -2   3  -1   -0.70    1.90
  -2   3  -1    0.30    1.90
   2  -3   1    1.80    1.90
   2  -3   1    3.80    1.70
   2  -3   1    0.40    1.80
  -3   3  -1  172.38   10.40
  -3   3  -1  171.68   10.30
  -3   3  -1  171.68   10.20
   3  -3   1  176.98    8.00
   3  -3   1  174.18   10.20
   3  -3   1  185.08   10.40
   3  -3   1  173.18    9.80
  -4   3  -1   22.10    4.50
  -4   3  -1   20.60    3.80
  -4   3  -1   27.10    4.00
   4  -3   1   34.30    4.30
   4  -3   1   21.30    2.60
   4  -3   1   26.10    4.60
  -5   3  -1    7.30    2.80
  -5   3  -1    9.10    3.30
  -5   3  -1    4.40    2.30
   5  -3   1    3.00    2.30
   5  -3   1    5.80    2.00
   5  -3   1    6.20    2.90
  -6   3  -1   89.79    7.10
  -6   3  -1   83.19    8.30
  -6   3  -1   99.89    8.30
   6  -3   1   97.39    7.10
   6  -3   1   85.59    8.40
   6  -3   1   84.59    7.50
  -7   3  -1  275.07   16.60
  -7   3  -1  231.68   16.00
   7  -3   1  263.47   15.40
   7  -3   1  245.18   14.60
   7  -3   1  258.27   16.70
  -8   3  -1    5.50    3.70
  -8   3  -1    4.50    4.10
   8  -3   1    1.60    3.00
   8  -3   1    8.20    4.10
  -9   3  -1  170.98   14.80
  -9   3  -1  142.89   13.10
   9  -3   1  142.49   14.00
 -10   3  -1   76.29   11.70
 -10   3  -1   76.09   10.80
  10  -3   1   83.29   11.90
   9   2  -1   16.40    7.00
   9   2  -1   33.40    9.50
  -9  -2   1   23.50    8.40
   8   2  -1   40.70    9.30
   8   2  -1   61.99   10.10
  -8  -2   1   54.89   10.60
  -8  -2   1   26.90    7.10
   7   2  -1   11.50    4.80
   7   2  -1    4.80    4.70
  -7  -2   1    9.00    4.40
  -7  -2   1   16.30    6.40
   6   2  -1    3.80    3.20
   6   2  -1    4.80    4.00
  -6  -2   1    0.30    2.80
  -6  -2   1   -2.10    2.90
   5   2  -1    5.20    4.00
   5   2  -1    4.80    3.10
   5   2  -1    3.20    2.60
  -5  -2   1    4.80    2.50
  -5  -2   1    0.80    2.40
  -5  -2   1   10.80    4.10
   4   2  -1  114.59    8.20
   4   2  -1  116.69   10.30
   4   2  -1  106.99    8.30
  -4  -2   1  101.89    8.20
  -4  -2   1  129.09   10.10
  -4  -2   1  122.69    7.90
   3   2  -1    0.10    1.90
   3   2  -1    3.00    2.70
   3   2  -1    1.70    1.80
  -3  -2   1    2.90    1.90
  -3  -2   1    1.50    1.70
  -3  -2   1    2.60    2.20
   2   2  -1   69.69    4.90
   2   2  -1   66.49    6.30
  -2  -2   1   54.99    4.90
  -2  -2   1   73.39    5.10
  -2  -2   1   65.99    5.90
   1   2  -1  762.22   32.90
   1   2  -1  772.22   32.50
   1   2  -1  754.02   31.10
  -1  -2   1  732.13   32.80
  -1  -2   1  757.92   31.60
   0   2  -1 1101.59   46.00
   0   2  -1 1108.49   44.20
   0   2  -1 1131.79   45.60
   0  -2   1 1033.20   45.70
   0  -2   1 1125.29   45.40
   0  -2   1 1131.89   45.00
   0  -2   1 1136.09   44.30
  -1   2  -1  341.87   15.60
  -1   2  -1  347.17   15.00
  -1   2  -1  352.16   16.30
   1  -2   1  349.47   14.90
   1  -2   1  352.26   15.80
   1  -2   1  347.67   15.60
  -2   2  -1 1797.22   72.09
  -2   2  -1 1889.21   73.89
  -2   2  -1 1876.41   73.99
   2  -2   1 1767.02   73.49
   2  -2   1 1839.62   73.59
   2  -2   1 1793.32   73.29
   2  -2   1 1797.12   72.29
  -3   2  -1   56.29    5.40
  -3   2  -1   56.49    4.90
   3  -2   1   54.89    4.80
   3  -2   1   57.39    4.00
   3  -2   1   54.79    5.10
  -4   2  -1   14.10    3.60
  -4   2  -1   18.60    3.40
  -4   2  -1   10.70    2.70
   4  -2   1   15.20    3.10
   4  -2   1   15.70    2.90
   4  -2   1   18.20    3.80
  -5   2  -1   16.50    3.80
  -5   2  -1   20.90    3.20
  -5   2  -1   12.90    3.70
   5  -2   1   18.80    4.20
   5  -2   1   15.80    3.30
   5  -2   1   15.50    3.40
  -6   2  -1   81.19    6.60
  -6   2  -1  100.69    8.30
  -6   2  -1   96.59    8.70
   6  -2   1   87.79    7.70
   6  -2   1   82.39    8.30
   6  -2   1   88.49    7.20
  -7   2  -1  180.18   12.80
  -7   2  -1  147.99   12.40
   7  -2   1  171.18   11.40
   7  -2   1  186.38   12.50
   7  -2   1  173.38   13.10
  -8   2  -1    9.00    4.60
  -8   2  -1    4.10    4.00
   8  -2   1   -0.30    3.80
   8  -2   1    3.20    4.00
  -9   2  -1    5.80    4.90
  -9   2  -1   10.30    5.30
   9  -2   1   13.80    6.40
 -10   2  -1   27.90    8.10
 -10   2  -1   17.70    6.50
   9   1  -1   28.70    8.80
   9   1  -1   18.00    6.80
  -9  -1   1   28.70    7.70
  -9  -1   1   21.00    7.20
   8   1  -1   53.59    9.50
   8   1  -1   30.20    8.30
  -8  -1   1   43.30    8.20
  -8  -1   1   40.70    8.60
   7   1  -1   47.30    8.20
   7   1  -1   31.20    7.40
  -7  -1   1   46.10    7.60
  -7  -1   1   44.00    8.50
   6   1  -1    0.80    2.50
   6   1  -1    5.10    3.50
  -6  -1   1   -1.30    2.20
  -6  -1   1   -0.10    2.90
  -6  -1   1    4.10    3.10
   5   1  -1    3.10    2.70
   5   1  -1   -1.30    2.30
   5   1  -1    2.50    2.10
  -5  -1   1    0.00    1.90
  -5  -1   1    4.60    2.90
  -5  -1   1    2.20    2.00
   4   1  -1  487.05   24.80
   4   1  -1  476.05   22.40
   4   1  -1  486.05   23.70
  -4  -1   1  495.65   22.50
  -4  -1   1  530.75   25.20
   3   1  -1   71.99    6.70
   3   1  -1   69.19    5.10
   3   1  -1   71.79    5.70
  -3  -1   1   66.79    5.10
  -3  -1   1   73.79    5.60
  -3  -1   1   77.69    6.70
   2   1  -1  287.77   13.40
   2   1  -1  291.27   14.70
   2   1  -1  283.27   13.70
  -2  -1   1  303.87   14.70
  -2  -1   1  287.47   13.50
   1   1  -1  106.39    6.30
   1   1  -1   93.39    5.30
  -1  -1   1  101.19    5.30
  -1  -1   1  104.29    6.20
   0   1  -1  404.86   17.60
   0   1  -1  412.46   16.90
   0   1  -1  420.76   17.50
   0   1  -1  409.76   16.90
   0  -1   1  433.66   17.50
   0  -1   1  417.96   17.40
   0  -1   1  405.36   16.80
  -1   1  -1    4.50    1.60
  -1   1  -1    6.60    1.30
  -1   1  -1    6.30    1.80
   1  -1   1   10.20    1.50
   1  -1   1    8.00    1.70
   1  -1   1    6.20    1.70
  -2   1  -1  146.29    8.30
  -2   1  -1  157.58    8.00
   2  -1   1  163.28    7.90
   2  -1   1  147.39    7.70
   2  -1   1  162.08    8.40
  -3   1  -1  243.08   12.10
  -3   1  -1  222.18   11.10
   3  -1   1  210.08   10.90
   3  -1   1  239.28   12.10
  -4   1  -1   53.99    5.20
  -4   1  -1   49.50    4.40
  -4   1  -1   63.29    5.90
   4  -1   1   58.19    5.80
   4  -1   1   51.59    4.50
  -5   1  -1   75.89    5.60
  -5   1  -1   63.69    6.40
  -5   1  -1   77.39    7.20
   5  -1   1   75.79    5.90
   5  -1   1   85.09    9.70
   5  -1   1   62.39    6.80
  -6   1  -1   21.60    3.70
  -6   1  -1   22.60    4.80
  -6   1  -1   14.70    4.50
   6  -1   1   24.20    5.00
   6  -1   1   17.00    3.70
   6  -1   1   21.70    5.20
  -7   1  -1   -1.10    2.70
  -7   1  -1   -1.20    2.30
   7  -1   1    1.10    3.10
   7  -1   1    4.80    3.70
  -8   1  -1   34.50    7.60
  -8   1  -1   35.40    7.70
   8  -1   1   30.90    7.10
   8  -1   1   40.50    8.50
  -9   1  -1   -2.20    3.60
  -9   1  -1   -2.20    3.90
   9  -1   1   -2.60    4.20
   9  -1   1    1.40    4.60
 -10   1  -1   52.29    9.80
 -10   1  -1   67.39   12.00
  10  -1   1   79.19   13.30
   9   0  -1   64.09   11.30
   9   0  -1   53.79   10.30
  -9   0   1   66.09   10.50
  -9   0   1   67.79    9.90
   8   0  -1  208.08   16.80
   8   0  -1  203.58   16.00
  -8   0   1  238.68   17.70
  -8   0   1  235.58   16.40
   7   0  -1   33.80    7.00
   7   0  -1   48.40    8.50
  -7   0   1   33.40    6.50
  -7   0   1   38.50    7.60
  -7   0   1   31.40    5.50
   6   0  -1   15.50    4.80
   6   0  -1    6.00    3.20
   6   0  -1    7.90    3.50
  -6   0   1   11.00    3.90
  -6   0   1    4.60    3.10
  -6   0   1    6.80    2.80
   5   0  -1    9.90    2.40
   5   0  -1    7.90    3.30
   5   0  -1    5.80    3.10
   5   0  -1    5.90    2.50
  -5   0   1    6.10    2.90
  -5   0   1    8.40    3.50
   4   0  -1  313.77   14.20
   4   0  -1  310.57   15.20
   4   0  -1  310.17   16.20
   4   0  -1  301.67   16.40
  -4   0   1  294.77   15.90
  -4   0   1  305.57   13.90
  -4   0   1  326.77   16.90
   3   0  -1    0.20    1.60
   3   0  -1    1.70    1.90
   3   0  -1    3.20    2.00
   3   0  -1    1.70    1.30
  -3   0   1    1.50    1.10
  -3   0   1    2.30    2.00
  -3   0   1    0.40    1.60
   2   0  -1    2.60    1.40
   2   0  -1    5.10    1.90
   2   0  -1    1.90    1.00
   2   0  -1    2.30    1.50
  -2   0   1    2.70    1.70
  -2   0   1    2.90    1.60
   1   0  -1 1517.15   60.99
   1   0  -1 1528.75   60.99
  -1   0   1 1614.84   61.39
  -1   0   1 1528.55   60.99
  -1   0   1 1477.15   60.69
   0   0  -1 1098.39   44.40
   0   0  -1 1098.19   44.60
   0   0   1 1157.28   44.50
  -1   0  -1   -4.10    1.10
  -1   0  -1   -1.90    1.10
   1   0   1   -3.00    1.30
   1   0   1   -3.70    0.70
   1   0   1    0.30    1.40
  -2   0  -1   37.70    4.10
  -2   0  -1   52.09    3.80
   2   0   1   56.89    3.30
   2   0   1   54.19    4.50
   2   0   1   61.49    4.60
  -3   0  -1  141.89    8.80
  -3   0  -1  155.28    9.40
  -3   0  -1  153.18    8.20
   3   0   1  158.78    9.50
   3   0   1  144.59    7.50
   3   0   1  146.79    9.10
  -4   0  -1   24.50    4.00
  -4   0  -1   20.90    3.20
  -4   0  -1   27.00    4.60
   4   0   1   27.30    3.10
   4   0   1   18.70    4.10
   4   0   1   15.50    3.40
  -5   0  -1   27.60    5.10
  -5   0  -1   28.00    3.50
  -5   0  -1   26.10    3.70
  -5   0  -1   22.50    4.70
   5   0   1   16.20    4.60
   5   0   1   24.70    5.10
   5   0   1   16.00    3.10
   5   0   1   23.60    4.30
  -6   0  -1    6.70    2.60
  -6   0  -1    1.00    2.30
  -6   0  -1   12.90    4.10
   6   0   1    6.50    3.80
   6   0   1    4.40    2.90
   6   0   1    6.60    3.10
  -7   0  -1   47.90    7.30
  -7   0  -1   31.40    6.60
   7   0   1   47.60    8.40
   7   0   1   33.90    6.50
  -8   0  -1   45.00    8.00
  -8   0  -1   52.29    8.60
   8   0   1   21.70    6.90
   8   0   1   67.19   10.50
  -9   0  -1   16.40    6.90
  -9   0  -1    2.60    5.10
   9   0   1    2.20    5.50
   9   0   1   13.50    6.80
  10  -1  -1    5.50    5.30
 -10   1   1    3.10    5.10
 -10   1   1   -1.10    4.00
   9  -1  -1   50.49   10.20
   9  -1  -1   45.50    9.30
  -9   1   1   63.49    9.00
  -9   1   1   63.99    9.80
   8  -1  -1   97.29   10.50
   8  -1  -1   81.59    9.40
  -8   1   1   93.59   10.20
  -8   1   1   65.39    8.80
   7  -1  -1   23.90    5.90
   7  -1  -1   22.50    5.00
  -7   1   1   25.20    5.80
  -7   1   1   20.70    5.90
   6  -1  -1   83.59    7.00
   6  -1  -1   70.39    7.80
  -6   1   1   76.99    7.90
  -6   1   1   70.79    7.40
   5  -1  -1   63.49    6.50
   5  -1  -1   73.59    6.00
  -5   1   1   48.40    6.00
  -5   1   1   70.99    4.30
  -5   1   1   82.79    7.00
   4  -1  -1    6.10    2.20
   4  -1  -1    8.20    2.70
   4  -1  -1    8.00    2.50
  -4   1   1   13.10    3.00
  -4   1   1    6.70    2.90
  -4   1   1    7.50    1.40
   3  -1  -1  901.71   36.80
   3  -1  -1  939.31   37.70
   3  -1  -1  895.01   37.10
  -3   1   1  852.71   37.50
  -3   1   1  885.71   35.40
  -3   1   1  811.52   37.70
   2  -1  -1   29.50    3.00
   2  -1  -1   30.70    3.30
   2  -1  -1   29.30    2.50
  -2   1   1   32.90    3.40
  -2   1   1   29.70    2.20
  -2   1   1   26.00    3.10
   1  -1  -1   90.09    5.40
   1  -1  -1  101.09    4.50
   1  -1  -1  101.09    5.20
  -1   1   1   95.89    5.30
  -1   1   1  102.19    5.10
   0  -1  -1  133.79    6.70
   0  -1  -1  144.49    6.90
   0  -1  -1  131.89    6.90
   0  -1  -1  134.69    6.00
   0   1   1  135.69    6.80
   0   1   1  129.89    7.00
   0   1   1  129.89    5.90
  -1  -1  -1 1987.60   79.99
  -1  -1  -1 1845.72   79.89
  -1  -1  -1 2079.59   80.09
   1   1   1 1992.30   79.29
   1   1   1 2048.79   80.39
   1   1   1 2004.90   80.49
  -2  -1  -1  773.02   31.30
  -2  -1  -1  716.03   31.60
  -2  -1  -1  737.83   31.50
  -2  -1  -1  737.83   29.50
   2   1   1  735.13   32.30
   2   1   1  677.63   30.80
  -3  -1  -1  931.71   39.40
  -3  -1  -1  912.51   38.60
  -3  -1  -1  809.22   39.20
  -3  -1  -1  944.31   37.00
   3   1   1  909.31   38.80
   3   1   1  916.11   40.30
  -4  -1  -1  445.06   22.40
  -4  -1  -1  456.55   21.50
  -4  -1  -1  456.95   20.00
  -4  -1  -1  418.56   22.60
   4   1   1  468.55   23.70
   4   1   1  458.55   22.10
   4   1   1  477.65   22.30
  -5  -1  -1    4.40    2.00
  -5  -1  -1    1.40    2.30
  -5  -1  -1    6.10    3.00
  -5  -1  -1    1.40    2.40
   5   1   1    4.80    2.80
   5   1   1    4.50    2.90
   5   1   1    2.90    3.20
  -6  -1  -1  193.18   14.10
  -6  -1  -1  207.58   13.90
   6   1   1  169.08   12.20
   6   1   1  182.18   13.20
   6   1   1  198.48   14.80
  -7  -1  -1   19.90    5.90
  -7  -1  -1   25.10    6.50
   7   1   1   15.30    5.60
   7   1   1   25.20    7.20
  -8  -1  -1   27.50    6.70
  -8  -1  -1   21.40    7.10
   8   1   1   20.20    7.40
   8   1   1    7.50    5.40
  -9  -1  -1    1.20    4.80
  -9  -1  -1   -2.20    4.30
   9   1   1    4.00    5.60
   9   1   1    2.70    5.10
  10  -2  -1   -5.00    4.90
 -10   2   1    0.60    4.30
 -10   2   1   -0.40    4.70
   9  -2  -1   12.80    5.50
  -9   2   1    2.80    3.90
  -9   2   1    6.80    4.30
  -9   2   1    3.50    4.90
   8  -2  -1  109.19   11.30
   8  -2  -1  103.49    9.70
   8  -2  -1  102.09   11.10
  -8   2   1  124.69   11.50
  -8   2   1  129.79   11.40
   7  -2  -1  151.28   10.90
   7  -2  -1  150.38   10.90
   7  -2  -1  146.89   11.80
  -7   2   1  120.49   10.70
  -7   2   1  163.58   12.40
   6  -2  -1   16.30    3.70
   6  -2  -1   19.80    4.10
   6  -2  -1   20.00    4.80
  -6   2   1   14.80    4.60
  -6   2   1   18.50    4.50
   5  -2  -1  442.76   21.70
   5  -2  -1  430.06   20.70
   5  -2  -1  430.56   22.30
  -5   2   1  493.15   23.20
  -5   2   1  441.06   19.50
  -5   2   1  453.35   22.60
   4  -2  -1  228.58   12.30
   4  -2  -1  220.38   11.80
   4  -2  -1  215.08   10.50
  -4   2   1  219.88   10.40
  -4   2   1  212.98   12.20
  -4   2   1  182.18   11.90
   3  -2  -1   11.00    2.70
   3  -2  -1   11.90    3.10
   3  -2  -1   10.10    2.50
   3  -2  -1   11.00    1.70
  -3   2   1   10.40    2.80
  -3   2   1    5.70    2.40
  -3   2   1    8.00    2.00
   2  -2  -1   70.99    5.70
   2  -2  -1   89.99    5.70
  -2   2   1   82.99    5.80
  -2   2   1   71.99    5.10
   1  -2  -1  191.38   10.20
   1  -2  -1  212.88    9.80
   1  -2  -1  197.18   10.10
   1  -2  -1  194.38    8.60
  -1   2   1  194.78   10.30
  -1   2   1  207.08    9.20
  -1   2   1  198.58   10.30
   0  -2  -1  282.17   13.80
   0  -2  -1  291.97   13.30
   0  -2  -1  284.07   12.40
   0   2   1  261.87   13.80
   0   2   1  269.17   13.30
  -1  -2  -1  505.25   22.00
  -1  -2  -1  403.06   20.80
  -1  -2  -1  470.25   19.60
   1   2   1  456.85   21.80
   1   2   1  505.55   22.30
   1   2   1  479.85   19.80
  -2  -2  -1  102.79    5.40
  -2  -2  -1   91.89    7.30
  -2  -2  -1   97.09    7.30
   2   2   1  123.19    8.60
   2   2   1  100.09    7.80
   2   2   1   98.69    6.30
  -3  -2  -1  660.93   31.00
  -3  -2  -1  672.93   27.60
  -3  -2  -1  605.54   30.10
   3   2   1  662.53   29.30
   3   2   1  669.33   31.70
   3   2   1  676.83   31.20
  -4  -2  -1  214.18   10.60
  -4  -2  -1  204.28   13.60
  -4  -2  -1  209.28   13.20
   4   2   1  197.68   12.40
   4   2   1  221.88   14.50
  -5  -2  -1  162.48   11.60
  -5  -2  -1  135.69   11.30
   5   2   1  110.99   11.50
   5   2   1  136.49   10.30
   5   2   1  154.08   11.10
  -6  -2  -1   17.10    5.20
  -6  -2  -1   20.20    5.90
   6   2   1   13.70    5.70
   6   2   1    3.00    3.50
  -7  -2  -1   39.60    8.30
  -7  -2  -1   42.60    8.40
   7   2   1   41.20    8.30
   7   2   1   38.70    8.90
  -8  -2  -1    1.70    5.00
  -8  -2  -1    6.40    5.10
   8   2   1    4.90    4.90
   8   2   1    7.30    6.30
  10  -3  -1   70.59   10.50
 -10   3   1   76.79   11.10
 -10   3   1   68.99   10.40
   9  -3  -1   -0.10    3.20
   9  -3  -1   -0.10    4.20
  -9   3   1   -2.40    3.10
  -9   3   1   -2.30    3.10
   8  -3  -1  235.38   16.80
   8  -3  -1  234.28   15.60
  -8   3   1  268.97   17.80
  -8   3   1  247.78   16.80
   7  -3  -1  324.47   17.80
   7  -3  -1  259.17   17.70
  -7   3   1  292.97   18.30
  -7   3   1  310.67   18.90
   6  -3  -1   12.70    2.90
   6  -3  -1   12.10    3.80
   6  -3  -1   14.10    4.30
  -6   3   1   14.40    4.40
  -6   3   1   18.30    4.80
   5  -3  -1   -0.40    1.70
   5  -3  -1   -0.30    1.10
   5  -3  -1   -1.70    2.10
  -5   3   1   -2.10    1.70
  -5   3   1   -1.30    1.70
  -5   3   1    1.90    1.70
   4  -3  -1  406.46   19.40
   4  -3  -1  380.56   16.20
   4  -3  -1  371.46   20.10
   4  -3  -1  408.46   19.00
  -4   3   1  339.07   19.10
  -4   3   1  394.36   18.30
  -4   3   1  422.86   20.20
   3  -3  -1   35.00    4.40
   3  -3  -1   36.20    4.50
  -3   3   1   29.20    3.90
  -3   3   1   29.90    4.30
  -3   3   1   27.30    4.00
   2  -3  -1  677.53   30.20
   2  -3  -1  690.03   29.50
   2  -3  -1  649.24   28.00
  -2   3   1  689.83   30.10
  -2   3   1  662.73   29.80
  -2   3   1  681.43   27.50
   1  -3  -1   31.40    3.60
   1  -3  -1   33.00    4.00
   1  -3  -1   37.30    4.00
   1  -3  -1   31.60    1.90
  -1   3   1   33.10    4.10
  -1   3   1   19.50    3.90
  -1   3   1   29.60    3.20
   0  -3  -1 1675.23   66.99
   0  -3  -1 1697.43   68.19
   0  -3  -1 1560.54   68.79
   0   3   1 1674.03   68.29
   0   3   1 1673.63   69.19
  -1  -3  -1  144.69   10.00
  -1  -3  -1  163.28    9.80
  -1  -3  -1  157.78    8.20
   1   3   1  167.98    7.70
   1   3   1  158.48   10.30
   1   3   1  157.08   10.50
  -2  -3  -1   50.19    3.80
  -2  -3  -1   53.29    5.60
  -2  -3  -1   45.30    5.50
   2   3   1   47.70    6.00
   2   3   1   55.79    6.40
   2   3   1   51.59    4.30
  -3  -3  -1    6.20    1.80
  -3  -3  -1    7.00    3.30
  -3  -3  -1   11.70    3.70
   3   3   1    4.10    3.00
   3   3   1    5.70    2.50
   3   3   1    7.50    3.50
  -4  -3  -1  253.17   16.10
  -4  -3  -1  217.28   14.70
   4   3   1  208.18   15.80
   4   3   1  258.57   15.70
   4   3   1  245.58   13.90
  -5  -3  -1   10.40    4.40
  -5  -3  -1    8.30    3.80
   5   3   1   16.80    5.90
   5   3   1   12.10    3.90
  -6  -3  -1   33.20    7.60
  -6  -3  -1   15.80    5.40
   6   3   1   23.80    5.80
   6   3   1   29.20    8.10
  -7  -3  -1    2.60    4.50
  -7  -3  -1    2.10    4.70
   7   3   1    9.40    6.40
  -8  -3  -1   35.30    9.30
  -8  -3  -1   23.10    7.90
   8   3   1   22.30    8.50
  10  -4  -1  149.29   15.00
  10  -4  -1  167.98   14.10
 -10   4   1  157.78   14.80
 -10   4   1  139.79   14.20
   9  -4  -1   10.70    5.70
   9  -4  -1   16.50    5.30
  -9   4   1   18.00    6.40
  -9   4   1   14.10    5.00
   8  -4  -1   10.70    5.00
   8  -4  -1    2.40    3.50
  -8   4   1    9.10    4.10
  -8   4   1   -2.30    3.10
   7  -4  -1  294.77   17.50
   7  -4  -1  274.47   17.60
  -7   4   1  283.97   18.20
  -7   4   1  297.87   18.40
   6  -4  -1  454.55   23.80
   6  -4  -1  421.26   23.30
  -6   4   1  438.26   24.20
  -6   4   1  471.35   24.50
  -6   4   1  489.65   22.20
   5  -4  -1  124.29    9.20
   5  -4  -1  124.79    9.00
   5  -4  -1  128.99   10.30
  -5   4   1  121.19    9.80
  -5   4   1  140.19    9.00
  -5   4   1  108.09    9.20
   4  -4  -1   12.10    3.90
   4  -4  -1   11.80    3.40
  -4   4   1   14.00    3.80
  -4   4   1   15.70    3.70
  -4   4   1   15.10    4.00
   3  -4  -1  142.89   10.50
   3  -4  -1  172.08    9.10
   3  -4  -1  173.98   10.50
  -3   4   1  173.48   10.90
  -3   4   1  170.88    7.40
  -3   4   1  175.78   10.70
   2  -4  -1  443.16   20.40
   2  -4  -1  419.76   18.00
   2  -4  -1  433.96   21.40
  -2   4   1  384.36   20.80
  -2   4   1  447.16   21.60
  -2   4   1  431.36   18.80
   1  -4  -1  109.79    7.50
   1  -4  -1   98.39    7.60
   1  -4  -1  128.19    8.80
  -1   4   1  104.69    8.60
  -1   4   1  101.99    7.10
  -1   4   1  101.39    7.90
   0  -4  -1  281.97   15.10
   0  -4  -1  271.27   15.90
   0  -4  -1  281.07   13.80
   0   4   1  290.77   15.30
   0   4   1  262.47   16.00
  -1  -4  -1  848.42   35.00
  -1  -4  -1  822.42   38.10
  -1  -4  -1  789.62   36.90
   1   4   1  831.72   38.00
   1   4   1  821.32   33.60
   1   4   1  822.52   38.30
  -2  -4  -1   35.90    5.00
  -2  -4  -1   46.40    4.00
  -2  -4  -1   34.60    5.70
   2   4   1   37.10    3.80
   2   4   1   49.40    6.30
   2   4   1   40.50    6.00
  -3  -4  -1  116.29    9.50
  -3  -4  -1   96.29    9.60
   3   4   1  106.59   10.20
   3   4   1   94.69    9.40
  -4  -4  -1  187.78   13.40
  -4  -4  -1  214.48   15.10
   4   4   1  185.58   15.20
   4   4   1  174.38   13.70
  -5  -4  -1   -1.60    2.70
  -5  -4  -1    1.70    3.60
   5   4   1    0.00    3.70
   5   4   1   -3.50    3.70
  -6  -4  -1    8.50    4.70
  -6  -4  -1   15.10    5.90
   6   4   1    6.00    6.00
  -7  -4  -1    8.00    5.70
  -7  -4  -1   -0.40    4.60
   7   4   1   -3.90    5.30
  10  -5  -1   58.39   10.50
  10  -5  -1  103.99   11.30
 -10   5   1   72.89   10.60
 -10   5   1   98.89   11.90
   9  -5  -1   -3.50    3.30
   9  -5  -1   -0.40    3.50
  -9   5   1   -2.00    3.30
  -9   5   1    0.30    3.80
   8  -5  -1    1.30    3.30
   8  -5  -1    1.60    3.40
  -8   5   1    6.40    4.10
  -8   5   1    3.70    3.30
   7  -5  -1  151.78   12.10
   7  -5  -1  141.39   12.00
  -7   5   1  163.88   12.90
  -7   5   1  185.38   13.40
   6  -5  -1  902.21   40.30
   6  -5  -1  835.22   40.70
   6  -5  -1  920.71   42.90
  -6   5   1  894.41   41.90
  -6   5   1  852.81   39.70
  -6   5   1  874.11   41.60
   5  -5  -1   49.50    6.60
   5  -5  -1   30.90    5.60
  -5   5   1   51.69    5.90
  -5   5   1   41.40    5.80
  -5   5   1   41.30    6.10
   4  -5  -1  196.68   11.00
   4  -5  -1  200.28   12.60
   4  -5  -1  187.78   13.20
  -4   5   1  204.28   13.00
  -4   5   1  191.38   12.80
   3  -5  -1   21.00    2.90
   3  -5  -1   22.50    4.20
   3  -5  -1   23.40    5.00
  -3   5   1   14.60    4.00
  -3   5   1   23.90    2.60
  -3   5   1   21.80    4.50
   2  -5  -1  101.79    5.00
   2  -5  -1   99.79    7.70
   2  -5  -1   90.49    8.10
   2  -5  -1  109.09    8.90
  -2   5   1   98.49    8.40
  -2   5   1  106.59    9.00
  -2   5   1   99.89    6.80
   1  -5  -1   28.30    5.00
   1  -5  -1   39.30    5.50
   1  -5  -1   28.60    4.40
  -1   5   1   29.00    5.30
  -1   5   1   30.70    6.00
  -1   5   1   32.40    4.50
   0  -5  -1   46.00    5.50
   0  -5  -1   35.80    5.50
   0  -5  -1   54.09    5.10
   0   5   1   42.80    5.70
   0   5   1   50.09    6.70
  -1  -5  -1    6.50    2.30
  -1  -5  -1   15.60    4.20
  -1  -5  -1    5.30    3.40
   1   5   1   -2.40    2.30
   1   5   1    5.70    3.30
  -2  -5  -1  430.26   22.60
  -2  -5  -1  371.36   22.90
   2   5   1  428.56   24.00
   2   5   1  422.76   24.20
  -3  -5  -1  247.18   17.20
  -3  -5  -1  215.28   15.50
   3   5   1  255.17   17.60
   3   5   1  237.88   17.30
  -4  -5  -1  217.48   16.90
  -4  -5  -1  193.38   14.80
   4   5   1  214.98   17.40
   4   5   1  211.98   16.60
  -5  -5  -1   90.79   11.40
  -5  -5  -1   72.99    9.60
   5   5   1   92.69   12.00
   5   5   1   85.59   11.30
  -6  -5  -1    1.70    4.60
  -6  -5  -1   -3.90    3.50
   6   5   1   -7.10    4.60
  10  -6  -1   70.69   10.80
  10  -6  -1   46.40    9.40
 -10   6   1   79.69   11.20
 -10   6   1  102.39   12.50
   9  -6  -1    5.50    4.80
   9  -6  -1   11.50    5.10
  -9   6   1   21.90    6.80
  -9   6   1   11.20    5.60
   8  -6  -1   -2.80    3.50
   8  -6  -1    2.60    3.60
  -8   6   1    2.00    3.30
  -8   6   1    8.50    4.00
   7  -6  -1  156.98   12.80
   7  -6  -1  158.48   12.00
  -7   6   1  143.49   12.60
  -7   6   1  160.88   13.30
   6  -6  -1  106.39   10.60
   6  -6  -1  126.49   10.80
  -6   6   1  128.09   11.10
  -6   6   1  117.89   11.20
  -6   6   1  137.39   10.60
   5  -6  -1   18.40    4.00
   5  -6  -1   21.90    5.10
   5  -6  -1   22.20    5.70
  -5   6   1   12.90    4.60
  -5   6   1   23.50    5.50
  -5   6   1   15.00    4.30
   4  -6  -1   44.90    6.10
   4  -6  -1   27.20    5.70
   4  -6  -1   37.00    4.30
  -4   6   1   48.30    7.70
  -4   6   1   41.00    6.50
   3  -6  -1  214.98   13.70
   3  -6  -1  220.08   12.30
   3  -6  -1  204.58   14.50
  -3   6   1  251.37   15.20
  -3   6   1  223.68   15.00
   2  -6  -1   43.50    6.40
   2  -6  -1   51.09    6.20
   2  -6  -1   53.59    6.20
  -2   6   1   39.40    4.90
  -2   6   1   43.20    6.20
  -2   6   1   42.20    6.70
   1  -6  -1    5.30    3.10
   1  -6  -1    4.60    3.10
  -1   6   1    4.30    3.00
  -1   6   1    1.20    2.90
  -1   6   1    8.40    3.40
   0  -6  -1    2.30    2.60
   0  -6  -1    3.60    2.90
   0  -6  -1    3.40    2.50
   0   6   1    0.40    2.60
   0   6   1    2.80    3.30
  -1  -6  -1  274.77   14.60
  -1  -6  -1  279.77   17.00
  -1  -6  -1  231.88   17.50
   1   6   1  264.07   18.20
   1   6   1  276.27   17.90
  -2  -6  -1    1.00    3.00
  -2  -6  -1    2.90    3.50
   2   6   1    0.10    3.80
   2   6   1    1.20    3.40
  -3  -6  -1   44.90    8.40
  -3  -6  -1   31.10    7.40
   3   6   1   38.50    9.10
   3   6   1   34.70    8.60
  -4  -6  -1    3.80    4.60
  -4  -6  -1    4.00    4.20
   4   6   1   -4.70    3.50
   4   6   1    2.20    4.60
  -5  -6  -1   72.19   12.60
  -5  -6  -1   75.39   10.60
   5   6   1   42.40   10.40
   5   6   1   61.19   11.60
  10  -7  -1   24.40    7.60
  10  -7  -1   26.40    7.30
 -10   7   1   11.80    6.80
 -10   7   1   16.60    7.00
   9  -7  -1    7.60    4.70
   9  -7  -1   -0.40    4.10
  -9   7   1    6.80    4.80
  -9   7   1    8.20    5.20
   8  -7  -1   -1.80    3.30
   8  -7  -1   -4.20    3.20
  -8   7   1   -2.50    3.20
  -8   7   1   -0.40    3.50
   7  -7  -1  166.58   12.90
   7  -7  -1   90.59   11.00
  -7   7   1  141.19   12.90
  -7   7   1  144.79   12.70
   6  -7  -1  118.99   10.80
   6  -7  -1  121.49   11.60
   6  -7  -1  118.69    9.30
  -6   7   1   82.49    9.90
  -6   7   1  114.99   10.80
  -6   7   1  120.89   11.50
   5  -7  -1   40.70    7.10
   5  -7  -1   26.20    6.40
  -5   7   1   32.20    6.70
  -5   7   1   49.10    7.30
   4  -7  -1   54.89    7.60
   4  -7  -1   44.60    7.30
  -4   7   1   34.60    7.30
  -4   7   1   40.30    7.50
   3  -7  -1   94.19    8.80
   3  -7  -1   84.09    9.50
  -3   7   1   76.89    9.10
  -3   7   1   75.69    8.80
   2  -7  -1  367.56   22.10
   2  -7  -1  329.37   20.50
   2  -7  -1  339.07   19.40
  -2   7   1  379.06   21.50
  -2   7   1  363.16   21.50
  -2   7   1  354.56   22.10
   1  -7  -1    6.80    3.30
   1  -7  -1    1.60    3.40
  -1   7   1   -2.10    3.30
  -1   7   1    1.80    3.00
  -1   7   1    2.90    3.10
   0  -7  -1  275.97   16.20
   0  -7  -1  334.37   20.50
   0  -7  -1  270.27   18.10
   0   7   1  272.97   18.20
   0   7   1  284.67   18.50
   0   7   1  275.77   19.90
  -1  -7  -1   -1.00    3.20
  -1  -7  -1   -3.40    2.50
   1   7   1   -0.90    3.60
   1   7   1    3.10    4.40
  -2  -7  -1    6.80    4.80
  -2  -7  -1    4.30    4.50
   2   7   1   -1.90    3.60
   2   7   1    3.80    4.30
  -3  -7  -1    7.70    5.60
  -3  -7  -1    2.50    4.20
   3   7   1    1.20    4.60
   3   7   1    4.50    5.40
  -4  -7  -1   13.30    6.20
  -4  -7  -1   37.90    8.90
   4   7   1   29.30    8.60
   4   7   1   45.60   10.40
  10  -8  -1    8.30    5.40
  10  -8  -1    6.80    5.90
 -10   8   1    4.00    4.80
 -10   8   1   13.90    7.10
   9  -8  -1   12.00    6.20
   9  -8  -1    4.80    5.50
  -9   8   1   23.70    7.40
  -9   8   1   26.10    8.20
   8  -8  -1   63.09   10.10
   8  -8  -1   46.50    9.20
  -8   8   1   65.19    9.90
  -8   8   1   63.49   10.70
   7  -8  -1   40.00    8.10
   7  -8  -1   20.70    7.10
  -7   8   1   24.90    7.20
  -7   8   1   27.20   10.30
  -7   8   1   19.80    6.20
   6  -8  -1  230.38   17.00
   6  -8  -1  245.88   18.70
  -6   8   1  260.27   18.40
  -6   8   1  235.48   18.30
  -6   8   1  229.48   17.40
   5  -8  -1  187.58   14.40
   5  -8  -1  172.98   14.80
  -5   8   1  185.18   15.20
  -5   8   1  193.58   14.90
   4  -8  -1    1.90    3.60
   4  -8  -1    1.60    3.30
  -4   8   1    4.10    4.00
  -4   8   1   -3.00    3.70
   3  -8  -1  155.38   13.60
   3  -8  -1  122.29   11.10
  -3   8   1  152.18   12.90
  -3   8   1  131.99   13.10
   2  -8  -1   36.10    6.70
   2  -8  -1   21.30    5.90
   2  -8  -1   29.50    7.10
  -2   8   1   37.30    8.10
  -2   8   1   30.40    7.00
   1  -8  -1    1.30    3.40
   1  -8  -1    2.50    3.60
  -1   8   1    0.10    2.90
  -1   8   1    2.90    7.10
  -1   8   1    6.70    5.40
   0  -8  -1   17.20    5.90
   0  -8  -1   21.80    6.50
   0   8   1    6.40    5.10
   0   8   1   27.60    7.30
   0   8   1   11.00    5.50
  -1  -8  -1   21.20    6.90
  -1  -8  -1   23.00    6.50
   1   8   1   19.30    7.10
   1   8   1   14.50    6.10
   1   8   1   26.80    7.50
  -2  -8  -1   19.40    6.80
  -2  -8  -1   21.20    6.80
   2   8   1   28.50    8.20
   2   8   1   30.20    9.60
  -3  -8  -1   28.00    8.60
  -3  -8  -1   35.50    9.40
   3   8   1   43.60   10.00
   3   8   1   67.39   13.20
   9  -9  -1    9.30    5.90
  -9   9   1    0.90    5.00
  -9   9   1    9.00    6.50
   8  -9  -1   51.39    9.70
   8  -9  -1   53.39   10.80
  -8   9   1   50.79   10.50
  -8   9   1   63.99   11.10
   7  -9  -1    7.50    5.40
   7  -9  -1   26.80    7.40
  -7   9   1   13.70    6.30
  -7   9   1   21.40    7.50
  -7   9   1   10.10    5.90
   6  -9  -1   31.10    7.40
   6  -9  -1   25.30    7.80
  -6   9   1   23.10    7.40
  -6   9   1   17.00    6.80
   5  -9  -1   68.59    9.50
   5  -9  -1   91.19   11.20
  -5   9   1   61.59    9.90
  -5   9   1   61.09   10.70
   4  -9  -1   87.29   11.10
   4  -9  -1   81.49    9.70
  -4   9   1   96.59   11.80
  -4   9   1   50.49   10.60
   3  -9  -1   42.20    7.60
   3  -9  -1   28.80    7.50
  -3   9   1   35.60    8.30
  -3   9   1   26.20    7.90
   2  -9  -1  266.67   17.40
   2  -9  -1  266.57   20.30
  -2   9   1  244.88   20.20
  -2   9   1  271.07   19.90
   1  -9  -1   17.40    6.70
   1  -9  -1   26.50    7.40
  -1   9   1   28.70    9.00
  -1   9   1   24.60    7.20
   0  -9  -1   -3.00    3.40
   0  -9  -1    3.60    4.50
   0   9   1   -1.50    4.10
   0   9   1    0.80    5.40
  -1  -9  -1   15.40    7.10
  -1  -9  -1   15.10    7.20
   1   9   1    9.20    7.00
   1   9   1   26.70    8.10
   1   9   1   20.50    7.30
  -2  -9  -1   38.70    9.60
  -2  -9  -1   40.70    9.90
   2   9   1   42.00   12.00
   2   9   1   44.10   10.50
   2   9   1   36.80    9.70
   8 -10  -1    1.90    5.10
   8 -10  -1   16.30    7.50
  -8  10   1   13.10    6.30
  -8  10   1   22.70    8.00
   7 -10  -1   12.00    6.10
   7 -10  -1   11.90    6.00
  -7  10   1   12.10    6.20
  -7  10   1    8.20    5.80
  -7  10   1    3.90    5.10
   6 -10  -1   64.09   11.90
   6 -10  -1   74.19   10.70
  -6  10   1   60.79   11.10
  -6  10   1   67.79   12.40
   5 -10  -1   94.09   11.30
   5 -10  -1   75.99   11.00
  -5  10   1   93.69   12.40
  -5  10   1   60.09   11.70
   4 -10  -1   58.69   11.40
   4 -10  -1   54.99    9.70
  -4  10   1   66.79   11.80
  -4  10   1   67.69   12.50
   3 -10  -1   -0.60    4.00
   3 -10  -1    0.00    4.00
  -3  10   1    5.80    5.80
  -3  10   1   -3.50    4.60
   2 -10  -1   78.69   12.00
  -2  10   1   62.29   12.40
  -2  10   1   68.49   12.00
   1 -10  -1   54.79   11.40
   1 -10  -1   48.40   10.50
  -1  10   1   43.80   10.50
  -1  10   1   47.90   10.90
   0 -10  -1    1.90    5.90
   0 -10  -1    8.70    6.20
   0  10   1    8.40    6.70
   0  10   1    2.90    6.20
   6 -11  -1  102.69   13.70
   6 -11  -1   94.49   12.80
  -6  11   1   99.49   13.90
  -6  11   1   75.39   14.30
   5 -11  -1   49.10    9.70
   5 -11  -1   36.00    9.50
  -5  11   1   75.89   13.30
  -5  11   1   46.70   11.70
   4 -11  -1    1.30    5.20
   4 -11  -1    3.00    5.50
  -4  11   1    4.60    6.80
  -4  11   1    1.80    5.40
  -3  11   1    4.40    6.90
  -2  11  -2   -1.40    5.30
   2 -11   2    0.20    6.40
  -3  11  -2  100.29   16.80
  -3  11  -2  113.29   13.60
   3 -11   2   86.29   12.70
   3 -11   2  111.09   14.00
  -4  11  -2   36.20    8.70
   4 -11   2   36.70    8.90
   4 -11   2   42.10   10.30
  -5  11  -2   -0.40    5.50
  -5  11  -2   -1.10    6.10
   5 -11   2   -0.60    4.80
   5 -11   2    0.40    4.20
  -6  11  -2   56.29   11.70
  -6  11  -2   65.09   13.20
   6 -11   2   56.29   11.50
   6 -11   2   58.29   11.40
   0  10  -2  122.89   15.70
   0 -10   2  125.19   14.80
  -1  10  -2    0.10    4.40
  -1  10  -2   -1.30    5.10
   1 -10   2    2.70    4.30
   1 -10   2   -1.40    5.90
  -2  10  -2   15.20    6.30
  -2  10  -2    2.50    5.50
   2 -10   2    2.20    4.80
   2 -10   2    1.20    4.20
  -3  10  -2    1.20    4.70
  -3  10  -2    5.30    5.90
   3 -10   2    3.40    4.90
   3 -10   2    7.80    5.10
  -4  10  -2  214.88   16.50
  -4  10  -2  169.08   16.90
   4 -10   2  175.78   15.50
   4 -10   2  163.78   15.90
  -5  10  -2   71.09   10.90
  -5  10  -2   56.19    9.80
   5 -10   2   48.00    9.70
   5 -10   2   29.50    7.90
  -6  10  -2   16.00    7.20
  -6  10  -2   13.50    6.60
   6 -10   2   18.40    6.90
   6 -10   2   25.90    7.60
  -7  10  -2   57.49   11.60
  -7  10  -2   96.09   12.20
   7 -10   2   99.39   12.60
   7 -10   2  109.59   13.50
  -8  10  -2  144.09   15.20
   8 -10   2  195.28   17.20
   8 -10   2  146.09   21.90
   2   9  -2    7.50    6.20
   2   9  -2    8.00    6.70
  -2  -9   2    0.70    5.50
   1   9  -2  102.39   13.80
   1   9  -2   97.29   12.20
  -1  -9   2  124.59   14.20
   0   9  -2  135.79   13.20
   0   9  -2  152.58   14.60
   0   9  -2  151.28   16.50
   0  -9   2  120.69   13.90
  -1   9  -2   26.30    8.40
  -1   9  -2   38.30    8.10
   1  -9   2   25.90    6.60
   1  -9   2   23.70    7.40
  -2   9  -2    1.10    3.90
  -2   9  -2   -3.40    3.20
   2  -9   2   -0.70    3.40
   2  -9   2   -1.70    3.50
  -3   9  -2   49.80    9.20
  -3   9  -2   56.49   10.70
   3  -9   2   60.19    8.90
   3  -9   2   41.40    8.40
  -4   9  -2    2.40    4.10
  -4   9  -2   -1.70    3.70
   4  -9   2    6.60    4.50
   4  -9   2    8.00    4.60
  -5   9  -2   44.30    8.70
  -5   9  -2   52.49   10.30
   5  -9   2   37.50    7.80
   5  -9   2   49.50    8.80
  -6   9  -2   36.90    8.50
  -6   9  -2   15.90    6.30
   6  -9   2   20.70    6.40
   6  -9   2   32.00    8.30
  -7   9  -2  139.39   14.20
  -7   9  -2  151.28   14.10
  -7   9  -2  137.79   14.40
   7  -9   2  142.29   14.30
   7  -9   2  150.68   14.20
  -8   9  -2   74.79   11.00
  -8   9  -2   87.09   11.60
   8  -9   2  113.69   12.70
   8  -9   2  109.39   12.90
  -9   9  -2   24.10    7.40
   9  -9   2   42.40    9.90
   3   8  -2   96.09   13.20
   3   8  -2   72.09   13.50
  -3  -8   2   91.39   12.80
   2   8  -2    7.60    5.30
   2   8  -2   10.80    6.30
  -2  -8   2    2.10    4.30
   1   8  -2  102.69   12.40
   1   8  -2  118.49   11.40
   1   8  -2  133.99   13.10
  -1  -8   2  103.99   12.40
   0   8  -2  362.46   21.90
   0   8  -2  346.37   23.40
   0   8  -2  354.76   21.30
   0  -8   2  304.27   21.80
   0  -8   2  353.56   20.30
   0  -8   2  335.77   20.50
  -1   8  -2  191.88   14.60
  -1   8  -2  195.98   16.90
  -1   8  -2  211.18   14.90
   1  -8   2  186.68   15.30
   1  -8   2  207.48   14.30
  -2   8  -2    2.20    4.20
  -2   8  -2   10.50    4.40
   2  -8   2    3.10    3.60
   2  -8   2    8.60    4.50
  -3   8  -2   62.19    9.40
  -3   8  -2   67.79    8.00
   3  -8   2   42.20    7.10
   3  -8   2   68.29    8.40
  -4   8  -2  102.49   11.20
  -4   8  -2   94.89    9.80
   4  -8   2  102.79   10.40
   4  -8   2  110.39   10.70
  -5   8  -2    1.30    4.00
  -5   8  -2    5.50    4.00
   5  -8   2   -1.70    3.30
   5  -8   2    2.70    3.00
  -6   8  -2   55.89    8.40
  -6   8  -2   54.79    8.50
  -6   8  -2   53.59    8.00
   6  -8   2   40.80    8.10
   6  -8   2   58.29    8.80
  -7   8  -2   96.79   11.20
  -7   8  -2   80.49    9.90
  -7   8  -2   99.49   11.20
   7  -8   2   79.69   10.40
   7  -8   2   98.99   10.80
  -8   8  -2   73.29    9.90
  -8   8  -2   86.59   11.30
   8  -8   2   80.29   10.90
   8  -8   2   76.49    9.30
  -9   8  -2   14.30    6.60
  -9   8  -2   11.50    5.10
   9  -8   2   11.00    6.20
   9  -8   2   10.60    5.50
 -10   8  -2    9.10    7.00
  10  -8   2    2.90    5.90
  10  -8   2    5.40    5.50
   5   7  -2    9.40    6.30
  -5  -7   2   12.90    7.60
   4   7  -2   10.60    6.50
   4   7  -2   25.20    8.10
  -4  -7   2    3.90    5.20
   3   7  -2   68.59   10.80
   3   7  -2   90.59   11.60
  -3  -7   2   90.49   11.70
   2   7  -2  115.39   12.50
   2   7  -2  126.89   13.00
  -2  -7   2  123.99   11.30
  -2  -7   2  117.79   12.20
   1   7  -2   82.79    9.90
   1   7  -2   75.19    9.30
   1   7  -2   61.09    7.80
  -1  -7   2   68.39    9.20
  -1  -7   2   73.49    8.30
   0   7  -2  278.57   19.60
   0   7  -2  311.37   18.30
   0   7  -2  338.97   19.30
   0  -7   2  303.27   17.80
   0  -7   2  310.57   17.90
   0  -7   2  247.78   18.70
  -1   7  -2  234.08   14.90
  -1   7  -2  230.98   14.90
  -1   7  -2  212.58   16.30
   1  -7   2  227.48   15.80
   1  -7   2  212.98   14.30
  -2   7  -2   37.20    7.60
  -2   7  -2   52.89    6.20
  -2   7  -2   50.09    6.80
   2  -7   2   55.19    6.80
   2  -7   2   39.70    6.30
  -3   7  -2   63.19    7.50
  -3   7  -2   57.49    8.00
   3  -7   2   62.49    7.50
   3  -7   2   57.09    7.20
  -4   7  -2   66.89    7.90
  -4   7  -2   48.90    7.80
   4  -7   2   78.39    8.20
   4  -7   2   74.59    8.00
  -5   7  -2  132.49   11.20
  -5   7  -2  139.49   12.30
   5  -7   2  150.58   11.80
   5  -7   2  113.99    9.20
   5  -7   2  153.08   12.00
  -6   7  -2    3.60    3.50
  -6   7  -2    4.40    3.70
  -6   7  -2    0.60    2.80
   6  -7   2    3.80    3.90
   6  -7   2    1.10    3.00
  -7   7  -2   10.90    4.90
  -7   7  -2   10.70    4.40
  -7   7  -2    5.20    3.80
   7  -7   2   16.60    5.20
   7  -7   2    3.30    3.50
   7  -7   2   25.10    6.60
  -8   7  -2  124.49   11.70
  -8   7  -2  109.49   11.90
   8  -7   2  102.19   10.70
   8  -7   2  111.59   11.90
  -9   7  -2   71.39    9.70
  -9   7  -2   84.09   10.90
   9  -7   2  101.49   11.80
   9  -7   2   56.59    9.70
 -10   7  -2    2.30    5.20
  10  -7   2    7.30    5.40
  10  -7   2    2.90    4.90
   6   6  -2   42.00   11.10
  -6  -6   2   54.69   12.00
   5   6  -2    5.30    5.90
  -5  -6   2    4.00    5.60
   4   6  -2    9.10    5.80
   4   6  -2   10.00    5.40
  -4  -6   2    3.70    4.80
   3   6  -2   -6.00    3.10
   3   6  -2    3.00    4.20
  -3  -6   2   -2.10    3.30
  -3  -6   2   -4.40    2.90
   2   6  -2  460.45   26.70
   2   6  -2  471.95   27.00
  -2  -6   2  476.25   24.50
  -2  -6   2  469.35   23.90
  -2  -6   2  462.75   27.00
   1   6  -2    5.90    3.70
   1   6  -2    1.20    3.20
  -1  -6   2    3.30    2.70
  -1  -6   2    0.00    2.60
   0   6  -2  518.75   26.70
   0   6  -2  548.65   29.10
   0   6  -2  539.45   27.70
   0  -6   2  570.14   26.80
   0  -6   2  544.75   28.60
   0  -6   2  555.74   26.90
  -1   6  -2  198.38   13.10
  -1   6  -2  222.38   13.60
  -1   6  -2  218.78   15.10
   1  -6   2  197.18   13.20
   1  -6   2  235.48   14.70
  -2   6  -2  396.36   19.70
  -2   6  -2  416.36   21.10
  -2   6  -2  370.56   22.10
   2  -6   2  378.56   20.70
   2  -6   2  387.26   21.40
   2  -6   2  395.16   17.50
  -3   6  -2    3.90    2.00
  -3   6  -2    5.10    3.10
  -3   6  -2    3.80    2.40
   3  -6   2    5.50    3.10
   3  -6   2    3.50    2.70
   3  -6   2    1.20    1.70
  -4   6  -2   24.60    5.40
  -4   6  -2   26.50    5.80
   4  -6   2   19.50    4.90
   4  -6   2   23.10    4.80
   4  -6   2   25.70    4.20
  -5   6  -2   18.80    5.30
  -5   6  -2   21.10    5.20
  -5   6  -2   23.40    5.20
   5  -6   2   21.20    5.00
   5  -6   2   23.30    5.00
  -6   6  -2  144.69   11.20
  -6   6  -2  126.69   11.00
  -6   6  -2  110.99   10.70
   6  -6   2  129.79   10.90
   6  -6   2  127.19   11.00
   6  -6   2  126.19   10.10
  -7   6  -2   -4.30    2.80
  -7   6  -2    0.60    2.80
  -7   6  -2   -1.00    2.90
   7  -6   2    7.50    3.90
   7  -6   2    6.00    3.60
  -8   6  -2  194.28   14.40
  -8   6  -2  163.68   14.90
   8  -6   2  191.88   14.90
   8  -6   2  204.78   14.90
  -9   6  -2   75.29    9.50
  -9   6  -2   69.39   10.50
   9  -6   2   76.69   10.50
   9  -6   2   63.29    9.60
 -10   6  -2    8.50    6.00
  10  -6   2   14.60    6.30
  10  -6   2   14.00    6.60
   6   5  -2   41.10   10.00
  -6  -5   2   28.00    8.50
   5   5  -2   11.20    5.60
  -5  -5   2    7.60    4.80
   4   5  -2   12.90    5.50
  -4  -5   2    3.90    4.10
  -4  -5   2    4.80    3.50
   3   5  -2   59.49    8.20
   3   5  -2   54.19    7.60
  -3  -5   2   54.19    6.30
  -3  -5   2   48.50    7.60
  -3  -5   2   66.59    7.00
   2   5  -2  360.46   20.40
   2   5  -2  317.47   20.10
  -2  -5   2  297.57   19.70
  -2  -5   2  359.86   18.30
  -2  -5   2  354.06   18.90
   1   5  -2   27.90    5.50
   1   5  -2   26.50    5.80
  -1  -5   2   35.20    4.70
  -1  -5   2   32.60    5.00
  -1  -5   2   25.20    5.40
   0   5  -2    0.90    2.10
   0   5  -2   -2.30    2.00
   0  -5   2    0.20    2.00
   0  -5   2    2.50    1.40
   0  -5   2    2.80    2.50
   0  -5   2    1.80    2.00
  -1   5  -2  381.56   18.90
  -1   5  -2  365.76   18.80
  -1   5  -2  352.96   20.30
   1  -5   2  380.76   19.80
   1  -5   2  374.06   19.20
   1  -5   2  362.46   16.20
  -2   5  -2  620.24   27.90
  -2   5  -2  670.93   29.50
  -2   5  -2  618.64   30.60
   2  -5   2  603.44   29.30
   2  -5   2  618.14   26.80
   2  -5   2  630.34   29.70
  -3   5  -2   17.50    2.80
  -3   5  -2   16.00    4.30
  -3   5  -2   22.70    4.50
   3  -5   2   11.10    3.20
   3  -5   2   14.30    3.60
   3  -5   2   23.90    3.80
  -4   5  -2  271.37   12.40
  -4   5  -2  296.97   16.20
  -4   5  -2  259.07   16.30
   4  -5   2  281.77   15.90
   4  -5   2  271.57   12.60
   4  -5   2  284.57   16.10
  -5   5  -2  201.28   12.60
  -5   5  -2  167.88   12.50
  -5   5  -2  188.08   12.90
   5  -5   2  183.48   12.50
   5  -5   2  194.08   12.80
   5  -5   2  198.68   12.30
  -6   5  -2    0.10    2.20
  -6   5  -2    4.10    3.20
  -6   5  -2    7.30    3.30
   6  -5   2    4.80    3.00
   6  -5   2    3.20    2.80
  -7   5  -2    9.30    4.30
  -7   5  -2   11.80    4.10
  -7   5  -2   16.10    4.40
   7  -5   2   17.60    5.00
   7  -5   2   20.50    5.30
  -8   5  -2    7.70    4.00
  -8   5  -2   17.80    6.00
   8  -5   2   10.60    5.10
   8  -5   2   17.20    5.00
  -9   5  -2   97.39   10.60
  -9   5  -2   90.69   10.60
   9  -5   2   85.39   10.90
   9  -5   2  107.79   10.90
 -10   5  -2   75.19   11.20
  10  -5   2   57.89   11.80
   7   4  -2   96.09   13.10
  -7  -4   2  118.29   14.10
   6   4  -2  110.39   13.30
  -6  -4   2  132.19   13.90
   5   4  -2   16.50    5.80
  -5  -4   2   18.20    5.80
  -5  -4   2   15.20    4.50
   4   4  -2   10.60    3.70
   4   4  -2   12.20    5.20
  -4  -4   2   12.60    3.90
  -4  -4   2   19.60    4.40
  -4  -4   2   16.00    5.40
   3   4  -2  262.27   14.30
   3   4  -2  279.07   17.90
  -3  -4   2  266.17   15.20
  -3  -4   2  279.87   15.10
  -3  -4   2  279.27   17.60
   2   4  -2   85.19    8.50
   2   4  -2   88.39    8.20
   2   4  -2   83.69    6.10
  -2  -4   2   75.89    8.00
  -2  -4   2   97.99    7.00
   1   4  -2    8.80    3.50
   1   4  -2    8.50    1.90
   1   4  -2    6.50    3.10
  -1  -4   2    5.50    2.50
  -1  -4   2    9.70    3.50
  -1  -4   2    7.80    2.50
   0   4  -2   -0.40    1.80
   0   4  -2    0.30    2.00
   0  -4   2   -0.30    1.70
   0  -4   2    0.20    1.90
   0  -4   2   -0.70    1.10
   0  -4   2   -1.30    1.40
  -1   4  -2   79.59    7.40
  -1   4  -2   90.89    6.70
   1  -4   2   93.99    7.10
   1  -4   2   91.29    7.10
   1  -4   2   97.39    5.50
  -2   4  -2  179.88    9.40
  -2   4  -2  192.88   11.70
  -2   4  -2  166.08   10.00
   2  -4   2  178.08    9.20
   2  -4   2  157.58   10.40
   2  -4   2  173.28   10.40
  -3   4  -2   84.59    7.70
  -3   4  -2   98.49    7.50
  -3   4  -2   92.49    5.40
   3  -4   2  102.29    7.60
   3  -4   2   96.39    7.10
  -4   4  -2  348.87   18.20
  -4   4  -2  339.17   18.00
   4  -4   2  341.27   17.40
   4  -4   2  325.67   17.60
   4  -4   2  338.27   15.10
   4  -4   2  315.27   17.10
  -5   4  -2  431.76   22.10
  -5   4  -2  452.15   22.90
   5  -4   2  416.96   19.30
   5  -4   2  430.36   21.90
   5  -4   2  430.06   22.00
  -6   4  -2  224.58   13.90
  -6   4  -2  225.98   14.90
   6  -4   2  231.08   14.70
   6  -4   2  226.58   14.00
   6  -4   2  228.08   14.10
  -7   4  -2    9.50    3.80
  -7   4  -2    5.00    3.30
   7  -4   2   14.10    4.90
   7  -4   2    7.10    3.40
  -8   4  -2   97.99   10.40
  -8   4  -2   91.19    9.60
   8  -4   2  109.99   11.10
   8  -4   2   93.89    9.60
  -9   4  -2   86.89   10.00
  -9   4  -2   91.69   10.60
   9  -4   2   86.79   11.20
 -10   4  -2   14.30    6.60
  10  -4   2    6.00    5.90
   8   3  -2    4.50    5.60
  -8  -3   2    0.80    5.20
   7   3  -2    2.10    4.80
   7   3  -2    7.90    4.70
  -7  -3   2    3.50    4.50
   6   3  -2  135.59   13.30
   6   3  -2  129.89   10.90
  -6  -3   2  123.89   12.50
  -6  -3   2  120.89   10.80
   5   3  -2   68.79    7.50
   5   3  -2   68.09    8.20
   5   3  -2   76.09    9.30
  -5  -3   2   82.09    7.50
  -5  -3   2   76.59    9.20
  -5  -3   2   80.29    7.90
   4   3  -2    1.50    2.10
   4   3  -2    3.90    2.60
   4   3  -2    6.70    3.80
  -4  -3   2   -0.60    2.00
  -4  -3   2    3.00    2.70
  -4  -3   2   -4.30    1.70
   3   3  -2  255.37   15.10
   3   3  -2  262.17   16.30
   3   3  -2  259.47   13.80
  -3  -3   2  266.27   14.00
  -3  -3   2  254.47   15.80
  -3  -3   2  263.77   14.00
   2   3  -2  307.17   16.50
   2   3  -2  291.87   13.90
  -2  -3   2  271.87   16.00
  -2  -3   2  269.37   14.00
   1   3  -2   24.70    2.90
   1   3  -2   25.60    4.40
   1   3  -2   31.50    4.60
  -1  -3   2   26.90    3.80
  -1  -3   2   25.30    3.00
  -1  -3   2   19.40    3.90
   0   3  -2  130.29    8.20
   0   3  -2  126.59    8.60
   0   3  -2  127.89    7.40
   0   3  -2  131.49    6.60
   0  -3   2  121.69    7.90
   0  -3   2  134.59    8.40
   0  -3   2  124.69    7.20
   0  -3   2  121.79    6.70
  -1   3  -2  259.87   13.90
  -1   3  -2  261.17   12.80
   1  -3   2  270.67   12.20
   1  -3   2  254.27   13.00
   1  -3   2  260.57   13.40
  -2   3  -2  380.26   16.70
  -2   3  -2  353.96   15.30
  -2   3  -2  347.67   17.40
   2  -3   2  296.77   15.90
   2  -3   2  342.17   16.60
  -3   3  -2  809.72   34.70
  -3   3  -2  872.71   37.10
  -3   3  -2  852.71   37.30
   3  -3   2  852.91   35.10
   3  -3   2  846.62   36.30
   3  -3   2  846.92   36.40
   3  -3   2  836.32   36.70
  -4   3  -2   85.59    7.50
  -4   3  -2   85.49    7.00
   4  -3   2   90.19    7.40
   4  -3   2   85.89    5.70
   4  -3   2   83.09    6.70
  -5   3  -2  230.58   14.20
  -5   3  -2  232.08   13.30
   5  -3   2  245.18   13.30
   5  -3   2  226.18   12.30
   5  -3   2  223.48   13.90
  -6   3  -2   34.00    6.50
  -6   3  -2   35.80    4.90
   6  -3   2   46.20    7.10
   6  -3   2   36.00    4.90
   6  -3   2   45.50    5.50
  -7   3  -2    6.00    3.50
  -7   3  -2    8.80    4.10
   7  -3   2    7.40    4.00
   7  -3   2    8.90    3.60
   7  -3   2    6.10    3.50
  -8   3  -2  113.79   10.10
  -8   3  -2   81.89    9.60
   8  -3   2  102.39   10.50
   8  -3   2   96.99    9.10
  -9   3  -2  208.78   16.00
  -9   3  -2  206.98   16.90
   9  -3   2  216.28   17.10
 -10   3  -2   35.80    9.40
  10  -3   2   23.80    8.50
   9   2  -2   21.00    7.10
   9   2  -2   15.60    7.50
  -9  -2   2   18.90    7.60
   8   2  -2   16.50    7.20
   8   2  -2    8.90    5.10
  -8  -2   2    2.50    4.50
   7   2  -2    0.00    3.70
   7   2  -2    0.60    3.30
  -7  -2   2    3.00    3.90
  -7  -2   2   -2.60    3.00
   6   2  -2   14.00    5.50
   6   2  -2   20.30    5.30
  -6  -2   2   28.50    5.60
  -6  -2   2   21.00    5.90
  -6  -2   2   21.90    4.90
   5   2  -2   61.49    8.00
   5   2  -2   59.89    6.80
   5   2  -2   52.29    5.70
  -5  -2   2   41.00    5.60
  -5  -2   2   56.79    7.50
  -5  -2   2   64.29    6.30
   4   2  -2  142.79   10.00
   4   2  -2  151.88   11.70
   4   2  -2  149.88    9.60
  -4  -2   2  165.78    9.90
  -4  -2   2  175.18   10.30
  -4  -2   2  137.69   11.10
   3   2  -2  147.99    9.20
   3   2  -2  153.28    9.20
   3   2  -2  157.18   10.90
  -3  -2   2  147.59   10.60
  -3  -2   2  164.38    9.30
   2   2  -2 1762.22   69.99
   2   2  -2 1773.92   70.49
   2   2  -2 1717.33   71.79
  -2  -2   2 1704.73   69.69
  -2  -2   2 1640.04   71.49
   1   2  -2  766.42   33.70
   1   2  -2  759.02   32.20
  -1  -2   2  804.72   33.10
  -1  -2   2  779.22   33.70
  -1  -2   2  776.42   32.00
   0   2  -2   27.20    3.50
   0   2  -2   25.10    3.60
   0   2  -2   28.90    2.70
   0   2  -2   26.30    2.60
   0  -2   2   28.50    3.60
   0  -2   2   20.40    3.10
   0  -2   2   25.20    2.80
   0  -2   2   28.40    2.50
  -1   2  -2  987.00   40.60
  -1   2  -2 1006.30   41.80
   1  -2   2  973.70   40.50
   1  -2   2 1003.20   41.20
  -2   2  -2 2765.52  108.29
  -2   2  -2 2719.43  107.09
  -2   2  -2 2700.83  107.79
  -2   2  -2 2670.83  106.79
   2  -2   2 2711.83  107.09
   2  -2   2 2674.63  107.09
   2  -2   2 2635.34  107.59
   2  -2   2 2653.03  107.59
  -3   2  -2  123.79    7.90
  -3   2  -2  121.09    7.00
  -3   2  -2  126.49    7.90
   3  -2   2  108.39    6.80
   3  -2   2  119.79    8.00
   3  -2   2  113.49    7.20
  -4   2  -2   -1.30    1.70
  -4   2  -2   -0.60    1.60
  -4   2  -2   -0.80    1.60
   4  -2   2   -0.90    1.50
   4  -2   2    0.00    1.60
   4  -2   2    0.70    2.00
  -5   2  -2    6.60    2.50
  -5   2  -2    4.80    2.80
   5  -2   2    3.70    2.20
   5  -2   2    6.30    2.60
   5  -2   2    3.50    2.60
  -6   2  -2  411.56   21.80
  -6   2  -2  430.06   20.80
  -6   2  -2  414.66   22.60
   6  -2   2  420.46   21.80
   6  -2   2  394.56   22.30
   6  -2   2  430.56   20.80
  -7   2  -2    0.40    2.80
  -7   2  -2    3.70    3.50
   7  -2   2   -0.70    2.60
  -8   2  -2    0.10    3.30
  -8   2  -2    0.10    3.10
   8  -2   2    3.20    3.50
  -9   2  -2   36.80    7.90
  -9   2  -2   65.79   10.90
   9  -2   2   22.10    7.70
 -10   2  -2   47.50    9.40
   9   1  -2   31.60    8.00
   9   1  -2   36.20    9.50
  -9  -1   2   33.90    8.80
   8   1  -2   53.19    9.90
   8   1  -2   61.49   10.00
  -8  -1   2   51.89    8.90
  -8  -1   2   55.69   10.40
   7   1  -2    2.60    3.80
   7   1  -2    8.10    4.30
  -7  -1   2   -0.30    2.90
  -7  -1   2    5.70    4.20
   6   1  -2  190.88   14.20
   6   1  -2  196.18   13.30
  -6  -1   2  187.08   12.70
  -6  -1   2  176.58   13.90
  -6  -1   2  182.58   11.90
   5   1  -2  228.48   14.80
   5   1  -2  209.98   13.30
   5   1  -2  217.98   11.30
  -5  -1   2  187.98   13.90
  -5  -1   2  217.38   13.00
   4   1  -2  330.47   16.90
   4   1  -2  307.77   15.00
   4   1  -2  311.37   17.80
  -4  -1   2  335.87   16.40
  -4  -1   2  317.57   17.90
   3   1  -2    1.50    1.70
   3   1  -2   -0.40    1.90
   3   1  -2    1.80    1.40
  -3  -1   2   -2.20    1.80
  -3  -1   2    1.80    1.50
   2   1  -2  442.46   19.10
   2   1  -2  424.76   18.20
   2   1  -2  438.46   20.00
  -2  -1   2  366.86   19.40
  -2  -1   2  429.26   19.00
  -2  -1   2  419.16   18.20
   1   1  -2  200.08    9.30
   1   1  -2  187.18    9.10
   1   1  -2  202.78   10.10
  -1  -1   2  175.68    9.60
  -1  -1   2  185.78    8.20
  -1  -1   2  201.08    9.60
   0   1  -2  189.08    9.30
   0   1  -2  201.58    9.40
   0   1  -2  188.88    8.90
   0  -1   2  194.88    8.70
   0  -1   2  201.78    9.30
   0  -1   2  183.98    9.00
  -1   1  -2   -0.30    1.30
  -1   1  -2    2.40    1.30
   1  -1   2   -0.50    1.10
   1  -1   2   -0.80    1.20
  -2   1  -2 9927.81  389.66
  -2   1  -2 9658.73  389.56
  -2   1  -2 9980.70  389.56
   2  -1   2 9989.10  389.66
   2  -1   2 9999.00  390.16
  -3   1  -2  807.12   34.30
  -3   1  -2  816.72   34.90
  -3   1  -2  782.42   33.80
   3  -1   2  791.72   33.40
   3  -1   2  815.42   34.90
  -4   1  -2   34.30    4.60
  -4   1  -2   28.80    3.80
   4  -1   2   32.50    4.70
   4  -1   2   25.60    3.20
   4  -1   2   32.20    4.40
  -5   1  -2   26.00    3.70
  -5   1  -2   27.20    5.30
   5  -1   2   25.40    4.70
   5  -1   2   13.70    4.00
   5  -1   2   20.80    3.30
  -6   1  -2  168.58   12.90
  -6   1  -2  205.38   11.80
  -6   1  -2  215.48   13.30
   6  -1   2  157.78   12.50
   6  -1   2  193.98   13.30
   6  -1   2  193.08   11.10
  -7   1  -2    3.90    3.30
  -7   1  -2    1.10    2.90
   7  -1   2   -1.90    2.70
   7  -1   2   -1.50    2.90
  -8   1  -2   -1.60    2.80
  -8   1  -2   -0.50    3.30
   8  -1   2   -0.20    3.70
   8  -1   2    0.00    3.60
  -9   1  -2    5.30    4.20
  -9   1  -2   11.40    5.70
   9  -1   2    8.10    5.60
   9  -1   2   12.10    6.20
 -10   1  -2   84.69   12.00
  10  -1   2   48.40   10.40
  10   0  -2    8.00    5.70
 -10   0   2   15.50    6.50
   9   0  -2  127.79   13.30
   9   0  -2  126.79   13.60
  -9   0   2  116.89   13.60
  -9   0   2  147.69   13.20
   8   0  -2  167.78   13.90
   8   0  -2  170.98   14.50
  -8   0   2  160.58   14.80
  -8   0   2  180.58   13.80
   7   0  -2   18.20    4.70
   7   0  -2    7.20    3.70
   7   0  -2   21.20    5.50
  -7   0   2   34.10    7.50
  -7   0   2   15.80    4.90
   6   0  -2   53.69    7.00
   6   0  -2   51.29    6.90
   6   0  -2   71.09    6.70
  -6   0   2   54.79    7.20
  -6   0   2   52.19    6.50
   5   0  -2  684.73   30.40
   5   0  -2  687.83   31.60
   5   0  -2  654.23   31.20
   5   0  -2  646.34   27.50
  -5   0   2  660.93   30.20
  -5   0   2  680.93   32.30
  -5   0   2  617.94   30.50
   4   0  -2   32.60    4.70
   4   0  -2   28.50    2.40
   4   0  -2   29.60    4.50
   4   0  -2   34.40    4.40
  -4   0   2   31.10    4.00
  -4   0   2   32.80    4.10
  -4   0   2   25.70    4.20
   3   0  -2   74.59    5.80
   3   0  -2   82.79    4.20
   3   0  -2   79.19    6.20
   3   0  -2   79.09    6.20
  -3   0   2   83.39    6.60
  -3   0   2   92.29    6.20
  -3   0   2   86.49    5.70
   2   0  -2   45.90    4.10
   2   0  -2   38.90    3.70
   2   0  -2   43.40    3.90
  -2   0   2   42.70    3.90
  -2   0   2   36.60    3.30
  -2   0   2   38.50    4.00
   1   0  -2 1609.44   62.99
   1   0  -2 1562.34   63.19
   1   0  -2 1558.44   62.19
   1   0  -2 1589.64   62.99
  -1   0   2 1564.74   62.19
  -1   0   2 1554.04   63.09
  -1   0   2 1566.64   62.99
   0   0  -2   67.19    3.40
   0   0  -2   71.39    4.20
   0   0  -2   68.59    4.00
   0   0  -2   67.39    4.00
   0   0   2   68.19    3.70
   0   0   2   66.59    3.40
   0   0   2   73.19    4.20
  -1   0  -2  102.99    5.10
  -1   0  -2  100.29    5.70
  -1   0  -2  102.49    5.90
   1   0   2  100.89    4.80
   1   0   2  103.99    5.90
   1   0   2  107.19    6.30
  -2   0  -2 3657.23  147.19
  -2   0  -2 3740.43  146.79
  -2   0  -2 3836.02  147.69
   2   0   2 3645.74  147.29
   2   0   2 3719.83  145.59
   2   0   2 3626.84  147.79
  -3   0  -2  810.82   34.80
  -3   0  -2  788.02   35.50
   3   0   2  815.42   33.20
   3   0   2  826.92   35.50
   3   0   2  817.02   36.00
  -4   0  -2   59.29    5.40
  -4   0  -2   66.69    6.30
  -4   0  -2   60.99    5.80
   4   0   2   63.19    6.50
   4   0   2   70.99    6.50
   4   0   2   70.89    4.60
  -5   0  -2   13.80    4.00
  -5   0  -2    8.40    3.30
  -5   0  -2   17.10    3.60
   5   0   2   14.00    2.60
   5   0   2    3.40    2.80
   5   0   2   10.90    3.80
  -6   0  -2   35.50    5.70
  -6   0  -2   35.20    6.40
  -6   0  -2   47.70    5.60
   6   0   2   35.80    6.30
   6   0   2   46.90    7.70
   6   0   2   44.20    6.80
  -7   0  -2   52.69    7.40
  -7   0  -2   41.40    7.60
   7   0   2   56.89    7.90
   7   0   2   50.09    8.80
  -8   0  -2   13.60    5.60
  -8   0  -2    8.50    4.60
   8   0   2    6.40    5.20
   8   0   2    9.60    5.60
  -9   0  -2   69.39   10.50
  -9   0  -2   80.79   11.00
   9   0   2   55.19   11.00
   9   0   2   59.29   10.80
  10  -1  -2   33.70    9.30
 -10   1   2    5.60    5.10
 -10   1   2   21.20    6.60
   9  -1  -2  200.28   16.50
  -9   1   2  212.08   17.60
  -9   1   2  215.28   16.70
   8  -1  -2   50.29    7.30
   8  -1  -2   44.40    8.60
   8  -1  -2   60.09   11.80
  -8   1   2   55.59    9.70
  -8   1   2   31.40    7.20
  -8   1   2   43.50    7.50
   7  -1  -2    3.70    3.50
   7  -1  -2    9.20    3.70
  -7   1   2    8.50    3.30
  -7   1   2   13.10    4.40
  -7   1   2    7.30    3.80
   6  -1  -2   -0.90    2.40
   6  -1  -2    0.80    1.90
  -6   1   2   -2.90    2.00
  -6   1   2   -2.20    1.90
   5  -1  -2  305.87   16.50
   5  -1  -2  293.47   12.30
   5  -1  -2  303.07   15.60
  -5   1   2  249.28   16.30
  -5   1   2  316.07   16.30
   4  -1  -2  846.62   36.50
   4  -1  -2  876.61   36.80
   4  -1  -2  891.81   37.60
  -4   1   2  848.12   37.10
  -4   1   2  779.02   37.70
   3  -1  -2  255.67   12.80
   3  -1  -2  260.87   13.40
   3  -1  -2  262.17   13.20
  -3   1   2  300.27   14.40
  -3   1   2  255.87   13.20
   2  -1  -2  669.13   28.00
   2  -1  -2  677.93   28.50
   2  -1  -2  716.63   28.60
  -2   1   2  616.64   28.90
  -2   1   2  663.43   28.40
  -2   1   2  686.93   27.30
   1  -1  -2  779.02   31.80
   1  -1  -2  790.32   31.90
   1  -1  -2  763.72   32.40
  -1   1   2  768.72   31.90
  -1   1   2  768.62   32.00
   0  -1  -2  445.56   19.60
   0  -1  -2  460.65   19.50
   0  -1  -2  453.35   18.50
   0   1   2  452.25   18.90
   0   1   2  456.55   20.00
   0   1   2  438.26   19.70
  -1  -1  -2  396.26   19.20
  -1  -1  -2  452.85   19.50
   1   1   2  434.96   19.90
   1   1   2  420.26   19.80
   1   1   2  435.36   18.60
  -2  -1  -2  246.68   12.50
  -2  -1  -2  248.58   12.80
  -2  -1  -2  234.78   12.70
   2   1   2  252.57   13.10
   2   1   2  227.38   13.10
   2   1   2  229.68   11.90
  -3  -1  -2   47.70    3.10
  -3  -1  -2   49.60    5.00
  -3  -1  -2   46.80    5.10
  -3  -1  -2   50.09    5.10
   3   1   2   49.90    5.00
   3   1   2   47.50    5.30
   3   1   2   56.49    6.00
  -4  -1  -2  100.89    8.30
  -4  -1  -2  111.89    6.00
  -4  -1  -2  116.49    8.80
  -4  -1  -2  111.59    8.10
   4   1   2  105.99    8.20
   4   1   2  115.89    9.40
  -5  -1  -2    7.30    3.10
  -5  -1  -2    3.30    2.70
  -5  -1  -2    8.00    3.30
   5   1   2   15.90    4.10
   5   1   2    8.30    3.90
   5   1   2    6.30    3.50
  -6  -1  -2  120.39   10.60
  -6  -1  -2  119.49   10.90
  -6  -1  -2  141.49   11.40
   6   1   2  131.99   10.60
   6   1   2  146.49   11.10
   6   1   2   89.29   10.40
  -7  -1  -2  135.39   12.20
  -7  -1  -2  151.18   12.70
   7   1   2  120.59   12.60
   7   1   2  136.29   12.10
  -8  -1  -2    4.50    4.40
  -8  -1  -2    0.50    4.30
   8   1   2    6.90    5.70
   8   1   2    7.30    5.00
  -9  -1  -2   -3.70    3.70
  -9  -1  -2    5.20    4.90
   9   1   2   -4.60    5.40
   9   1   2    0.20    5.20
  10  -2  -2    2.40    5.00
 -10   2   2    2.70    4.60
 -10   2   2   -1.20    4.10
   9  -2  -2   27.60    7.60
  -9   2   2   27.60    6.80
  -9   2   2   27.70    6.10
  -9   2   2   41.10    8.40
   8  -2  -2   95.69    9.00
   8  -2  -2   88.39   10.20
  -8   2   2   69.49    9.30
  -8   2   2   96.19    9.70
   7  -2  -2   24.40    5.10
   7  -2  -2   33.00    5.60
   7  -2  -2   14.10    4.50
  -7   2   2   27.10    6.10
  -7   2   2   30.00    5.90
   6  -2  -2  180.88   10.80
   6  -2  -2  149.09   11.60
   6  -2  -2  170.98   11.20
  -6   2   2  156.48   11.40
  -6   2   2  177.28   12.70
   5  -2  -2  174.88   10.90
   5  -2  -2  174.98   10.00
   5  -2  -2  195.18   11.90
  -5   2   2  155.18   11.10
  -5   2   2  169.78    8.20
  -5   2   2  202.38   12.60
   4  -2  -2    0.30    1.30
   4  -2  -2    1.70    1.90
   4  -2  -2    0.40    1.80
  -4   2   2    1.10    1.20
  -4   2   2    0.40    2.00
  -4   2   2    1.20    1.90
   3  -2  -2  205.68   12.40
   3  -2  -2  235.28   11.60
   3  -2  -2  229.48   11.70
   3  -2  -2  205.78   10.00
  -3   2   2  226.48   11.80
  -3   2   2  207.78   12.10
  -3   2   2  228.98   10.50
   2  -2  -2   47.00    4.50
   2  -2  -2   38.30    2.80
   2  -2  -2   35.80    4.00
  -2   2   2   36.40    3.60
  -2   2   2   37.60    4.20
  -2   2   2   38.60    4.50
   1  -2  -2  307.47   12.70
   1  -2  -2  272.77   13.90
   1  -2  -2  274.47   14.20
  -1   2   2  299.77   13.30
  -1   2   2  282.27   14.10
  -1   2   2  310.37   14.50
   0  -2  -2  998.80   46.30
   0  -2  -2 1150.98   46.50
   0  -2  -2 1103.79   44.90
   0   2   2 1141.69   47.20
   0   2   2 1141.49   44.70
   0   2   2 1160.78   46.50
  -1  -2  -2  689.33   27.80
  -1  -2  -2  691.03   30.60
  -1  -2  -2  705.33   30.40
  -1  -2  -2  661.33   30.30
   1   2   2  671.23   30.80
   1   2   2  712.03   31.20
   1   2   2  693.63   28.70
  -2  -2  -2 1064.09   45.60
  -2  -2  -2 1059.79   42.10
  -2  -2  -2 1082.19   45.60
  -2  -2  -2  973.20   45.40
   2   2   2 1077.89   46.50
   2   2   2 1069.99   44.10
   2   2   2 1074.39   46.30
  -3  -2  -2  541.25   25.40
  -3  -2  -2  505.65   21.20
  -3  -2  -2  449.86   24.60
  -3  -2  -2  502.75   24.70
   3   2   2  532.45   25.60
   3   2   2  530.05   26.30
   3   2   2  539.05   23.90
  -4  -2  -2   16.40    4.10
  -4  -2  -2   22.60    4.80
  -4  -2  -2   17.20    4.00
   4   2   2   19.90    4.10
   4   2   2   10.00    4.10
   4   2   2   18.20    4.60
  -5  -2  -2    5.50    3.70
  -5  -2  -2    6.10    3.30
   5   2   2   -3.00    2.60
   5   2   2   11.20    4.00
  -6  -2  -2   14.60    5.20
  -6  -2  -2   14.50    5.40
   6   2   2   -0.50    4.10
   6   2   2   10.30    4.40
   6   2   2    4.90    4.00
  -7  -2  -2   20.70    6.60
  -7  -2  -2   18.90    6.20
   7   2   2   14.60    6.80
   7   2   2   29.30    6.90
  -8  -2  -2    7.40    5.30
  -8  -2  -2    3.40    5.30
   8   2   2    0.10    5.10
   8   2   2    5.90    5.60
  10  -3  -2    0.20    3.90
 -10   3   2    6.80    4.70
 -10   3   2    9.70    5.60
 -10   3   2    8.30    5.20
   9  -3  -2   60.09   10.20
   9  -3  -2   53.49    7.90
  -9   3   2   33.50    7.60
  -9   3   2   29.50    7.00
   8  -3  -2   25.40    6.10
   8  -3  -2   25.90    5.90
  -8   3   2   30.60    6.70
  -8   3   2   16.20    5.50
   7  -3  -2   14.90    4.30
   7  -3  -2   14.00    4.80
  -7   3   2   15.20    4.90
  -7   3   2   12.30    4.50
   6  -3  -2    2.00    1.80
   6  -3  -2    2.30    2.90
   6  -3  -2    2.00    2.30
  -6   3   2    1.60    2.50
  -6   3   2   -1.20    2.10
   5  -3  -2  206.28   10.20
   5  -3  -2  169.88   11.70
   5  -3  -2  215.88   12.70
  -5   3   2  203.18   10.70
  -5   3   2  202.68   12.70
  -5   3   2  222.08   13.50
   4  -3  -2   41.40    2.90
   4  -3  -2   46.30    5.20
   4  -3  -2   40.50    4.70
   4  -3  -2   34.60    5.10
  -4   3   2   40.00    5.00
  -4   3   2   36.60    5.00
  -4   3   2   42.30    4.10
   3  -3  -2   49.50    5.20
   3  -3  -2   64.19    6.20
  -3   3   2   49.00    4.70
  -3   3   2   51.39    5.70
  -3   3   2   53.79    3.10
  -3   3   2   59.79    5.50
   2  -3  -2    3.70    2.40
   2  -3  -2    4.00    2.40
   2  -3  -2    7.40    1.90
  -2   3   2    5.00    2.40
  -2   3   2    7.40    1.70
  -2   3   2    7.40    2.80
   1  -3  -2  282.97   14.20
   1  -3  -2  233.18   14.00
   1  -3  -2  275.87   11.60
  -1   3   2  274.77   14.80
  -1   3   2  282.27   14.40
  -1   3   2  279.17   11.70
  -1   3   2  274.57   13.30
   0  -3  -2 1279.17   54.19
   0  -3  -2 1248.38   51.99
   0  -3  -2 1279.57   53.79
   0   3   2 1295.57   53.89
   0   3   2 1308.97   54.99
   0   3   2 1270.97   50.89
  -1  -3  -2   38.30    3.10
  -1  -3  -2   43.30    5.00
  -1  -3  -2   35.50    4.80
   1   3   2   46.20    5.90
   1   3   2   42.60    5.10
   1   3   2   31.10    3.00
  -2  -3  -2   15.10    2.00
  -2  -3  -2   11.00    3.30
  -2  -3  -2   15.10    4.00
   2   3   2   17.90    4.50
   2   3   2   11.70    3.70
   2   3   2   13.30    2.70
  -3  -3  -2   52.19    6.00
  -3  -3  -2   50.29    6.30
   3   3   2   41.80    6.30
   3   3   2   52.79    6.90
   3   3   2   54.49    5.20
  -4  -3  -2  106.59    9.90
  -4  -3  -2   95.39    9.20
   4   3   2  131.89    9.20
   4   3   2  102.19   10.40
   4   3   2  129.59   10.80
  -5  -3  -2   22.50    6.20
  -5  -3  -2   51.19    7.30
   5   3   2   40.70    8.50
   5   3   2   34.40    7.00
   5   3   2   39.50    6.60
  -6  -3  -2   27.70    7.40
  -6  -3  -2   26.70    7.00
   6   3   2   23.00    6.90
  -7  -3  -2   -0.70    4.30
  -7  -3  -2    0.30    4.20
   7   3   2   -1.60    4.70
  -8  -3  -2    8.30    6.80
  -8  -3  -2   11.50    6.20
   8   3   2   16.20    8.80
  10  -4  -2  108.29   12.80
  10  -4  -2  138.99   12.90
 -10   4   2  106.89   12.40
 -10   4   2   94.59   12.20
   9  -4  -2   19.80    7.20
   9  -4  -2    9.50    4.70
  -9   4   2   17.20    6.30
  -9   4   2    5.30    4.50
   8  -4  -2    7.10    4.50
   8  -4  -2    5.90    3.70
  -8   4   2    1.70    3.60
  -8   4   2    5.50    4.00
   7  -4  -2   20.40    5.10
   7  -4  -2   26.30    5.80
  -7   4   2   34.60    6.60
  -7   4   2   20.90    5.50
   6  -4  -2   20.80    4.70
   6  -4  -2   28.40    5.30
  -6   4   2   33.50    6.30
  -6   4   2   21.70    5.10
   5  -4  -2  308.67   18.40
   5  -4  -2  301.87   16.90
   5  -4  -2  296.87   16.20
  -5   4   2  312.57   17.90
  -5   4   2  283.97   15.50
  -5   4   2  317.77   17.50
   4  -4  -2  389.26   20.60
   4  -4  -2  397.46   21.60
  -4   4   2  435.36   22.10
  -4   4   2  423.06   21.40
  -4   4   2  419.26   20.40
   3  -4  -2  164.08   11.30
   3  -4  -2  176.18   10.60
   3  -4  -2  180.38    9.10
  -3   4   2  163.28   10.90
  -3   4   2  156.88    7.80
  -3   4   2  167.08   10.70
   2  -4  -2    0.60    2.10
   2  -4  -2    3.50    1.40
   2  -4  -2    3.70    2.50
   2  -4  -2    0.20    2.20
  -2   4   2    2.10    2.30
  -2   4   2    3.50    1.60
  -2   4   2    1.10    2.40
   1  -4  -2   46.60    5.50
   1  -4  -2   56.69    5.90
  -1   4   2   52.49    5.00
  -1   4   2   35.50    5.20
  -1   4   2   44.50    6.00
   0  -4  -2  459.25   20.00
   0  -4  -2  438.76   21.70
   0  -4  -2  463.05   22.60
   0   4   2  394.16   22.50
   0   4   2  426.16   21.70
  -1  -4  -2  191.18    9.60
  -1  -4  -2  149.69   11.20
  -1  -4  -2  183.08   12.40
   1   4   2  186.28   12.50
   1   4   2  202.58   13.40
   1   4   2  184.78    8.80
  -2  -4  -2  125.29    9.70
  -2  -4  -2  132.69    7.00
  -2  -4  -2   95.19    9.30
   2   4   2  117.59   10.20
   2   4   2  134.09    7.60
   2   4   2  118.39   10.40
  -3  -4  -2  101.19    9.20
  -3  -4  -2  122.39   10.50
   3   4   2  103.99   10.30
   3   4   2   94.29   10.30
  -4  -4  -2  180.28   14.20
  -4  -4  -2  211.18   14.30
   4   4   2  154.58   14.10
   4   4   2  172.48   14.10
  -5  -4  -2   42.60    8.40
  -5  -4  -2   39.30    7.50
   5   4   2   35.10    7.90
   5   4   2   33.20    8.20
  -6  -4  -2   87.79   11.10
  -6  -4  -2   64.79    9.80
   6   4   2   80.99   11.80
  -7  -4  -2   15.40    6.60
  -7  -4  -2   20.00    7.20
   7   4   2   15.80    7.00
  10  -5  -2   10.90    5.50
  10  -5  -2    5.30    4.70
 -10   5   2   15.30    6.20
 -10   5   2   10.30    5.80
   9  -5  -2   -6.90    3.20
   9  -5  -2    5.10    4.50
  -9   5   2    0.80    3.50
  -9   5   2    0.10    3.80
   8  -5  -2   61.59    8.20
   8  -5  -2   52.69    8.90
  -8   5   2   71.19    9.10
  -8   5   2   54.59    8.40
   7  -5  -2  252.97   16.10
   7  -5  -2  248.08   16.30
  -7   5   2  265.87   17.60
  -7   5   2  236.98   16.70
   6  -5  -2   27.10    5.20
   6  -5  -2   20.00    5.60
   6  -5  -2   20.00    4.70
  -6   5   2   18.50    5.10
  -6   5   2   19.90    4.80
  -6   5   2   17.50    4.10
   5  -5  -2    9.10    3.60
   5  -5  -2   13.20    4.60
  -5   5   2   12.50    4.20
  -5   5   2   16.90    4.60
  -5   5   2   12.90    3.70
   4  -5  -2  196.68   10.80
   4  -5  -2  190.08   13.40
   4  -5  -2  179.78   12.20
  -4   5   2  189.58   12.80
  -4   5   2  200.88   12.60
   3  -5  -2  409.66   18.20
   3  -5  -2  424.96   22.10
   3  -5  -2  387.76   20.40
  -3   5   2  443.26   22.00
  -3   5   2  399.16   18.10
  -3   5   2  383.06   21.30
   2  -5  -2   26.60    2.20
   2  -5  -2   31.80    5.50
   2  -5  -2   25.00    4.90
   2  -5  -2   34.70    4.70
  -2   5   2   33.40    6.20
  -2   5   2   34.20    4.00
  -2   5   2   25.40    5.10
   1  -5  -2  150.28   11.20
   1  -5  -2  136.59   10.30
  -1   5   2  146.79   10.80
  -1   5   2  157.38   10.10
  -1   5   2  146.29   11.60
   0  -5  -2   33.50    5.60
   0  -5  -2   43.80    5.60
   0  -5  -2   34.00    4.20
   0   5   2   29.50    6.20
   0   5   2   40.40    5.70
  -1  -5  -2  354.06   21.40
  -1  -5  -2  378.16   20.70
  -1  -5  -2  391.36   18.00
   1   5   2  381.96   22.10
   1   5   2  371.36   21.30
  -2  -5  -2   28.40    6.30
  -2  -5  -2   35.70    6.50
   2   5   2   18.10    6.00
   2   5   2   28.10    6.40
  -3  -5  -2  433.16   25.70
  -3  -5  -2  440.46   24.80
   3   5   2  480.55   26.50
   3   5   2  428.36   26.30
  -4  -5  -2  277.47   19.40
  -4  -5  -2  238.38   17.60
   4   5   2  257.37   19.80
   4   5   2  286.97   19.40
  -5  -5  -2  229.38   18.10
  -5  -5  -2  242.88   17.90
   5   5   2  209.98   17.60
   5   5   2  209.08   18.70
  -6  -5  -2    6.30    5.60
  -6  -5  -2    9.30    5.80
   6   5   2    8.70    6.80
  10  -6  -2   19.50    7.10
  10  -6  -2    4.90    4.80
 -10   6   2    5.80    5.00
 -10   6   2   -0.20    4.70
   9  -6  -2    3.90    4.30
   9  -6  -2    8.80    5.20
  -9   6   2    6.50    4.70
  -9   6   2    7.80    5.00
   8  -6  -2    6.60    4.60
   8  -6  -2    8.80    4.70
  -8   6   2   11.20    4.90
  -8   6   2   10.10    4.90
   7  -6  -2  397.86   24.10
   7  -6  -2  416.06   23.00
  -7   6   2  455.55   25.80
  -7   6   2  430.36   24.90
   6  -6  -2   93.19   10.10
   6  -6  -2  114.29   10.20
  -6   6   2  120.79    9.80
  -6   6   2   88.29   10.10
  -6   6   2  105.69   10.20
   5  -6  -2    1.70    2.40
   5  -6  -2    4.10    2.70
   5  -6  -2    3.20    3.00
  -5   6   2    1.70    3.20
  -5   6   2    2.80    2.90
  -5   6   2    2.70    2.90
   4  -6  -2  651.83   27.40
   4  -6  -2  597.54   30.10
   4  -6  -2  615.94   31.70
  -4   6   2  600.84   31.20
  -4   6   2  605.74   31.00
   3  -6  -2  316.97   17.00
   3  -6  -2  318.17   18.60
  -3   6   2  239.88   17.10
  -3   6   2  293.97   17.90
   2  -6  -2   25.10    5.30
   2  -6  -2   19.60    5.00
   2  -6  -2   23.90    4.60
  -2   6   2   24.20    5.90
  -2   6   2   27.30    4.30
  -2   6   2    8.00    4.10
   1  -6  -2   35.30    6.70
   1  -6  -2   39.60    5.80
  -1   6   2   44.00    6.40
  -1   6   2   38.50    5.80
  -1   6   2   44.90    7.00
   0  -6  -2  101.89    7.70
   0  -6  -2   90.69    8.90
   0  -6  -2   91.29    9.60
   0   6   2   89.39    9.00
   0   6   2   96.79   10.50
  -1  -6  -2   47.40    6.60
  -1  -6  -2   30.10    6.60
   1   6   2   46.20    7.30
   1   6   2   59.19    8.60
  -2  -6  -2    0.30    2.70
  -2  -6  -2   -1.40    3.10
   2   6   2   -1.50    3.70
   2   6   2   -0.30    3.50
  -3  -6  -2    1.60    3.50
  -3  -6  -2   -3.30    3.30
   3   6   2    2.30    4.80
   3   6   2    2.60    4.60
  -4  -6  -2  132.29   13.50
  -4  -6  -2  101.79   11.40
   4   6   2  103.89   12.60
   4   6   2   97.39   13.20
  -5  -6  -2  128.39   14.80
  -5  -6  -2  171.08   15.50
   5   6   2  141.09   16.00
   5   6   2  149.69   15.70
  10  -7  -2   28.10    7.70
  10  -7  -2   30.50    8.10
 -10   7   2   27.10    8.10
 -10   7   2   21.60    7.50
   9  -7  -2    1.00    4.00
   9  -7  -2    2.20    4.30
  -9   7   2    1.20    4.00
  -9   7   2   -0.50    3.70
   8  -7  -2   78.49   10.20
   8  -7  -2   66.89    8.60
  -8   7   2   72.59    9.70
  -8   7   2   81.89   10.70
   7  -7  -2  132.39   13.20
   7  -7  -2  172.38   13.40
  -7   7   2  135.49   13.10
  -7   7   2  156.58   13.40
   6  -7  -2  113.39    9.80
   6  -7  -2   98.69   10.80
   6  -7  -2  104.59   10.40
  -6   7   2   71.89    9.30
  -6   7   2   97.09    9.90
  -6   7   2  118.59   11.60
   5  -7  -2    5.70    4.10
   5  -7  -2   -2.00    2.50
  -5   7   2    6.60    4.00
  -5   7   2    2.20    3.00
   4  -7  -2  182.38   14.60
   4  -7  -2  202.08   13.70
  -4   7   2  184.78   14.50
  -4   7   2  210.28   15.20
   3  -7  -2  229.48   14.40
   3  -7  -2  228.48   16.10
  -3   7   2  238.58   16.20
  -3   7   2  177.78   15.10
   2  -7  -2  173.78   13.10
   2  -7  -2  148.79   11.20
   2  -7  -2  150.38   13.00
  -2   7   2  138.69   13.20
  -2   7   2  191.68   14.10
   1  -7  -2   26.70    5.60
   1  -7  -2   23.80    5.80
   1  -7  -2   42.70    8.10
  -1   7   2   30.90    6.70
  -1   7   2   33.60    6.40
  -1   7   2   27.10    7.40
   0  -7  -2   50.39    8.20
   0  -7  -2   50.29    7.70
   0   7   2   48.10    8.40
   0   7   2   69.49    8.80
   0   7   2   59.79    9.00
  -1  -7  -2    1.80    3.90
  -1  -7  -2   13.80    5.70
   1   7   2    4.60    3.90
   1   7   2    7.50    4.90
  -2  -7  -2   30.90    7.90
  -2  -7  -2   27.70    7.10
   2   7   2   24.20    8.30
   2   7   2   39.00    8.90
  -3  -7  -2   59.99    9.50
  -3  -7  -2   49.90    9.80
   3   7   2   42.70   10.00
   3   7   2   41.90   10.40
  -4  -7  -2   15.00    6.60
  -4  -7  -2   21.50    7.30
   4   7   2    7.60    6.80
   4   7   2   14.30    8.20
  10  -8  -2    5.30    5.40
  10  -8  -2   -2.50    4.80
 -10   8   2    1.80    4.60
 -10   8   2    5.60    5.90
   9  -8  -2   35.00    8.70
  -9   8   2   37.60    9.60
  -9   8   2   22.50    8.00
   8  -8  -2   -5.30    3.50
   8  -8  -2    0.10    4.00
  -8   8   2   -3.80    2.70
  -8   8   2    3.60    4.60
   7  -8  -2   10.10    5.30
   7  -8  -2    7.30    5.00
  -7   8   2   15.50    5.90
  -7   8   2   10.00    4.80
   6  -8  -2  215.88   18.00
   6  -8  -2  242.98   16.90
  -6   8   2  220.28   17.40
  -6   8   2  224.88   18.10
  -6   8   2  222.88   17.00
   5  -8  -2   31.10    7.00
   5  -8  -2   54.79    8.60
  -5   8   2   52.79    9.50
  -5   8   2   27.40    6.90
   4  -8  -2    6.30    4.00
   4  -8  -2    9.60    5.00
  -4   8   2    1.50    4.10
  -4   8   2    1.90    4.00
   3  -8  -2  148.39   11.90
   3  -8  -2  188.08   15.10
  -3   8   2  118.89   13.40
  -3   8   2  135.19   13.00
   2  -8  -2   65.29    8.60
   2  -8  -2   48.10    7.00
   2  -8  -2   57.59    9.00
  -2   8   2   46.70    8.80
  -2   8   2   68.99   10.20
   1  -8  -2    2.70    4.30
   1  -8  -2    4.70    4.60
  -1   8   2   10.20    5.70
  -1   8   2    3.40    4.10
   0  -8  -2   11.10    5.60
   0  -8  -2   20.90    7.00
   0   8   2   15.90    6.10
   0   8   2   17.80    6.60
   0   8   2    7.00    5.40
  -1  -8  -2   35.20    8.30
  -1  -8  -2   33.10    8.00
   1   8   2   21.20    7.10
   1   8   2   26.00    7.80
  -2  -8  -2   25.20    7.60
  -2  -8  -2   20.90    7.60
   2   8   2   28.50    8.80
   2   8   2   22.80    8.30
  -3  -8  -2   -1.00    5.00
  -3  -8  -2   -2.20    4.40
   3   8   2   -4.40    4.60
   3   8   2    4.80    6.20
   9  -9  -2   -0.60    5.00
  -9   9   2    5.70    6.00
  -9   9   2   -1.80    4.40
   8  -9  -2    5.50    5.00
   8  -9  -2    5.90    4.90
  -8   9   2    6.90    5.60
  -8   9   2    1.30    4.90
   7  -9  -2    1.40    4.40
   7  -9  -2    4.40    4.60
  -7   9   2    3.10    5.10
  -7   9   2    7.30    5.20
   6  -9  -2   53.69   10.50
   6  -9  -2   53.89    9.80
  -6   9   2   42.10    8.80
  -6   9   2   49.20   10.00
   5  -9  -2   -2.80    3.10
   5  -9  -2   -1.50    3.40
  -5   9   2    6.20    5.20
  -5   9   2   -4.90    3.30
   4  -9  -2    1.00    3.40
   4  -9  -2    5.50    4.50
  -4   9   2    6.20    4.80
  -4   9   2    4.30    4.90
   3  -9  -2   62.59    8.50
   3  -9  -2   49.70   10.30
  -3   9   2   68.29   10.40
  -3   9   2   67.19   13.50
   2  -9  -2   82.39   10.70
   2  -9  -2  102.59   12.30
   2  -9  -2   97.99   14.50
  -2   9   2   91.69   11.50
  -2   9   2   95.59   12.90
   1  -9  -2   -0.40    4.20
   1  -9  -2    3.90    4.40
  -1   9   2    6.00    6.10
  -1   9   2    5.10    5.00
   0  -9  -2   -2.70    4.30
   0  -9  -2   -1.20    4.10
   0   9   2   -3.50    4.30
   0   9   2   -2.80    4.00
  -1  -9  -2   58.79   11.70
  -1  -9  -2   46.40    9.70
   1   9   2   32.00    9.20
   1   9   2   53.19   10.90
   1   9   2   51.89   12.10
   8 -10  -2   26.00    9.00
   8 -10  -2    8.30    6.00
  -8  10   2   30.30    9.60
  -8  10   2   20.60    8.30
   7 -10  -2    1.00    4.70
   7 -10  -2    2.70    5.30
  -7  10   2   -0.40    5.60
  -7  10   2    3.60    5.20
   6 -10  -2    9.80    5.30
   6 -10  -2   -0.20    4.10
  -6  10   2   14.50    7.30
  -6  10   2    5.30    5.60
   5 -10  -2    2.40    4.60
   5 -10  -2   -0.70    4.00
  -5  10   2    0.70    5.80
  -5  10   2    3.80    5.50
   4 -10  -2    5.00    4.10
   4 -10  -2   -2.30    3.40
  -4  10   2    3.40    5.00
  -4  10   2    9.10    6.20
   3 -10  -2    2.80    5.10
   3 -10  -2    2.20    4.30
  -3  10   2   -7.50    4.30
  -3  10   2   -1.80    3.70
   2 -10  -2   77.59   12.00
  -2  10   2   51.59   12.20
  -2  10   2   82.29   12.30
   1 -10  -2  106.99   13.50
   1 -10  -2   70.79   11.50
  -1  10   2   99.19   13.70
  -1  10   2   66.29   13.90
   5 -11  -2    6.40    5.70
  -5  11   2   18.60    8.20
  -5  11   2   11.30    8.20
  -2  11  -3   13.20    7.70
   2 -11   3   25.90    8.40
   2 -11   3   12.40    7.00
  -3  11  -3   55.99   12.30
   3 -11   3   36.50    9.00
   3 -11   3   53.89   11.10
  -4  11  -3    3.80    6.50
  -4  11  -3   -7.40    4.50
   4 -11   3   -1.00    4.20
   4 -11   3    2.40    5.70
  -5  11  -3   -6.40    4.10
  -5  11  -3   -3.00    5.30
   5 -11   3   -3.80    4.00
   5 -11   3    1.50    5.30
  -6  11  -3   61.49   11.80
  -6  11  -3   48.60   11.40
   6 -11   3   58.69   11.00
   6 -11   3   54.89   11.20
   0  10  -3  129.69   15.50
   0 -10   3   73.69   12.40
  -1  10  -3    3.20    5.40
   1 -10   3   -0.80    4.40
   1 -10   3   -2.40    4.10
  -2  10  -3   22.00    8.50
  -2  10  -3   23.70    7.10
   2 -10   3   20.70    7.00
   2 -10   3   26.40    7.50
  -3  10  -3   41.20   10.10
  -3  10  -3   47.20    9.00
   3 -10   3   53.09    9.80
   3 -10   3   39.70    9.30
  -4  10  -3  139.99   13.80
  -4  10  -3  156.78   16.10
   4 -10   3  168.08   15.30
   4 -10   3  116.29   13.40
  -5  10  -3   14.10    6.10
  -5  10  -3   18.10    7.10
   5 -10   3   18.00    6.60
   5 -10   3    9.30    5.30
  -6  10  -3   52.39   10.70
  -6  10  -3   36.70    8.10
   6 -10   3   49.70    9.80
   6 -10   3   47.90    9.60
  -7  10  -3  201.88   16.90
  -7  10  -3  175.38   17.60
  -7  10  -3  178.58   16.30
   7 -10   3  172.58   16.40
  -8  10  -3   53.29   10.90
  -8  10  -3   54.39   10.90
   8 -10   3   45.90   10.60
   2   9  -3   22.20    8.60
   2   9  -3   19.80    8.10
  -2  -9   3   29.70    9.10
   1   9  -3   72.49   13.40
   1   9  -3   82.79   11.60
  -1  -9   3   76.99   12.10
   0   9  -3   -1.60    4.20
   0   9  -3   -5.60    3.80
   0  -9   3    1.50    4.00
   0  -9   3   -1.00    3.30
  -1   9  -3   71.69   11.40
  -1   9  -3   56.49    8.50
   1  -9   3   51.69    8.80
   1  -9   3   62.89    9.70
  -2   9  -3   20.50    6.20
  -2   9  -3    1.90    4.60
   2  -9   3    7.90    4.50
   2  -9   3    9.60    5.30
  -3   9  -3    0.80    3.90
  -3   9  -3   -1.00    3.90
   3  -9   3    6.50    4.60
   3  -9   3    0.90    3.90
  -4   9  -3   -0.80    3.00
  -4   9  -3    5.30    4.80
   4  -9   3    2.60    3.50
   4  -9   3    4.50    4.10
  -5   9  -3  122.19   13.40
  -5   9  -3  150.68   13.30
   5  -9   3  137.49   13.40
   5  -9   3  131.19   12.60
  -6   9  -3   21.40    7.70
  -6   9  -3   28.00    6.90
   6  -9   3   23.50    6.90
   6  -9   3   26.30    7.80
  -7   9  -3  141.29   13.30
  -7   9  -3  132.09   14.30
  -7   9  -3  147.09   13.80
   7  -9   3  143.09   13.50
   7  -9   3  109.09   13.10
  -8   9  -3   21.20    7.10
  -8   9  -3   32.10    8.30
   8  -9   3   51.19   10.50
  -9   9  -3   -0.50    5.70
   9  -9   3    0.10    5.70
   3   8  -3   14.00    7.20
   3   8  -3    1.60    5.40
  -3  -8   3    2.40    5.20
   2   8  -3   -0.20    4.20
   2   8  -3    1.10    5.50
  -2  -8   3    2.00    4.10
   1   8  -3  303.67   22.00
   1   8  -3  291.67   20.70
  -1  -8   3  287.07   18.50
  -1  -8   3  268.27   20.40
   0   8  -3   88.59   10.10
   0   8  -3   79.39   11.20
   0  -8   3   86.79   10.60
   0  -8   3   70.19    8.70
  -1   8  -3   -0.60    2.90
  -1   8  -3   10.20    5.10
  -1   8  -3    0.60    2.90
   1  -8   3    3.50    3.50
   1  -8   3    1.90    3.10
  -2   8  -3   39.60    8.60
  -2   8  -3   27.80    6.20
   2  -8   3   21.10    5.80
   2  -8   3   21.30    5.80
  -3   8  -3    7.80    3.90
  -3   8  -3   -2.30    2.80
   3  -8   3    2.80    3.20
   3  -8   3   -1.10    2.70
  -4   8  -3   18.50    5.10
  -4   8  -3    5.00    4.60
   4  -8   3    7.20    4.20
   4  -8   3   11.00    4.70
  -5   8  -3   -1.30    3.10
  -5   8  -3   -0.80    2.80
   5  -8   3   -1.40    2.60
   5  -8   3   -1.90    3.20
  -6   8  -3   -0.60    4.00
  -6   8  -3    0.30    3.20
  -6   8  -3    4.80    3.90
   6  -8   3    9.90    5.30
   6  -8   3    3.00    3.60
  -7   8  -3   58.59    8.50
  -7   8  -3   82.49   10.60
  -7   8  -3   58.29    9.30
   7  -8   3   65.99   11.90
   7  -8   3   63.89    9.10
   7  -8   3   62.59    8.70
  -8   8  -3   41.10    8.70
  -8   8  -3   57.79    9.40
   8  -8   3   54.79   10.20
   8  -8   3   60.49    8.90
  -9   8  -3    5.50    5.20
   9  -8   3    9.90    5.80
   9  -8   3   10.30    5.70
 -10   8  -3    4.50    5.90
  10  -8   3   11.00    6.60
  10  -8   3    0.80    5.20
   5   7  -3    3.20    5.80
  -5  -7   3    2.10    4.90
   4   7  -3   35.50    9.90
  -4  -7   3   48.80   10.20
   3   7  -3    4.90    4.50
   3   7  -3    2.80    4.50
  -3  -7   3    9.10    5.40
   2   7  -3   79.29    9.90
   2   7  -3   73.29    9.80
  -2  -7   3   58.59   10.50
   1   7  -3    8.10    4.20
   1   7  -3    6.10    4.90
  -1  -7   3    5.00    3.80
  -1  -7   3    4.30    3.60
  -1  -7   3    5.10    3.90
   0   7  -3  222.58   17.00
   0   7  -3  225.78   16.00
   0  -7   3  253.47   17.30
   0  -7   3  230.58   15.10
   0  -7   3  233.18   14.90
  -1   7  -3  176.58   14.30
  -1   7  -3  173.48   12.70
   1  -7   3  168.18   13.10
   1  -7   3  158.88   12.40
  -2   7  -3    5.60    3.50
  -2   7  -3    0.70    2.90
  -2   7  -3    3.10    2.90
   2  -7   3    4.20    3.50
   2  -7   3   10.20    3.90
  -3   7  -3   54.69    6.90
  -3   7  -3   66.79    8.30
   3  -7   3   59.69    7.60
   3  -7   3   75.89    8.20
  -4   7  -3  403.96   23.90
  -4   7  -3  376.96   22.00
   4  -7   3  413.46   20.10
   4  -7   3  399.86   22.30
   4  -7   3  415.06   23.00
  -5   7  -3    2.90    3.10
  -5   7  -3    2.80    3.40
   5  -7   3    5.90    3.50
   5  -7   3    2.00    2.90
   5  -7   3    0.90    2.90
  -6   7  -3   51.39    8.00
  -6   7  -3   45.50    7.80
  -6   7  -3   64.29    7.70
   6  -7   3   48.60    8.30
   6  -7   3   45.00    8.20
   6  -7   3   53.29    7.40
  -7   7  -3   19.00    5.40
  -7   7  -3   19.40    5.90
  -7   7  -3   19.50    5.70
   7  -7   3   14.80    5.80
   7  -7   3   10.30    4.30
   7  -7   3   16.50    5.30
  -8   7  -3   71.29    9.50
  -8   7  -3   52.49   11.10
   8  -7   3   49.10    8.80
   8  -7   3   67.29    9.50
  -9   7  -3   21.00    7.20
   9  -7   3   20.50    7.00
   9  -7   3   16.50    6.50
 -10   7  -3   25.70    8.50
  10  -7   3   29.80    8.10
  10  -7   3   24.90    8.00
   6   6  -3   41.60   10.60
  -6  -6   3   10.80    6.50
   5   6  -3    8.80    5.90
  -5  -6   3    6.80    5.50
   4   6  -3   -4.70    3.80
   4   6  -3    1.60    3.60
  -4  -6   3    0.80    4.10
   3   6  -3   19.60    6.30
   3   6  -3   34.60    8.40
  -3  -6   3   35.60    7.90
  -3  -6   3   26.80    5.40
   2   6  -3  229.58   17.00
   2   6  -3  269.17   17.60
  -2  -6   3  246.68   17.40
  -2  -6   3  221.48   14.40
   1   6  -3    3.70    2.80
   1   6  -3   -0.80    2.70
   1   6  -3    2.50    3.50
  -1  -6   3    3.20    3.50
  -1  -6   3   -2.50    2.20
  -1  -6   3    0.00    2.50
   0   6  -3  423.86   23.20
   0   6  -3  434.56   24.50
   0   6  -3  402.96   23.90
   0  -6   3  448.06   23.80
   0  -6   3  448.16   21.70
   0  -6   3  396.36   22.10
  -1   6  -3  365.76   19.40
  -1   6  -3  349.96   21.10
   1  -6   3  363.76   16.30
   1  -6   3  331.77   19.30
   1  -6   3  355.26   20.10
  -2   6  -3   31.50    5.40
  -2   6  -3   37.90    4.80
  -2   6  -3   44.90    6.80
   2  -6   3   37.90    4.00
   2  -6   3   25.00    5.30
   2  -6   3   33.30    5.80
  -3   6  -3  196.38   12.20
  -3   6  -3  189.68   10.40
  -3   6  -3  150.78   12.50
   3  -6   3  154.98   11.80
   3  -6   3  170.58   11.70
   3  -6   3  173.88   10.20
  -4   6  -3  167.98   11.80
  -4   6  -3  155.58   12.60
   4  -6   3  173.38   11.80
   4  -6   3  173.08   10.80
   4  -6   3  167.28   12.10
  -5   6  -3   65.39    7.60
  -5   6  -3   62.59    7.80
   5  -6   3   76.09    7.70
   5  -6   3   64.09    7.70
   5  -6   3   84.19    7.90
  -6   6  -3  221.08   15.60
  -6   6  -3  233.18   16.00
   6  -6   3  236.78   15.10
   6  -6   3  218.98   15.40
   6  -6   3  243.68   15.40
  -7   6  -3  120.59   11.00
  -7   6  -3  118.69   11.50
   7  -6   3  117.59   10.90
   7  -6   3  103.39   10.50
  -8   6  -3   87.19   10.40
   8  -6   3   97.49   10.70
   8  -6   3  117.49   11.10
  -9   6  -3   25.90    7.10
   9  -6   3   26.80    6.80
   9  -6   3   17.30    6.10
 -10   6  -3    0.50    5.20
  10  -6   3    2.30    6.00
  10  -6   3    5.50    5.00
   7   5  -3   51.09   12.10
   6   5  -3   31.80    9.10
  -6  -5   3   46.10   10.10
   5   5  -3    9.00    5.20
  -5  -5   3   -2.90    3.70
   4   5  -3   60.19   10.80
  -4  -5   3   52.89    8.30
   3   5  -3  158.68   13.10
   3   5  -3  142.39   11.80
  -3  -5   3  145.29   10.40
  -3  -5   3  132.79   12.10
   2   5  -3    6.30    3.70
   2   5  -3    2.20    2.70
  -2  -5   3    6.10    3.10
  -2  -5   3    5.80    3.50
  -2  -5   3    6.20    2.70
   1   5  -3   16.80    2.90
   1   5  -3   10.10    3.80
   1   5  -3   19.10    4.80
   1   5  -3    7.40    2.90
  -1  -5   3   14.90    3.40
  -1  -5   3   15.60    3.70
  -1  -5   3   17.50    4.70
  -1  -5   3   11.80    2.50
   0   5  -3  106.39    9.30
   0   5  -3  114.39    9.10
   0   5  -3  104.89    7.70
   0  -5   3  108.49    6.60
   0  -5   3  114.59    7.60
   0  -5   3   94.09    8.40
   0  -5   3   97.69    8.30
  -1   5  -3  403.76   20.50
  -1   5  -3  423.86   22.20
   1  -5   3  415.26   20.90
   1  -5   3  410.96   21.10
   1  -5   3  384.36   18.30
  -2   5  -3  264.57   13.80
  -2   5  -3  251.87   15.70
  -2   5  -3  239.18   13.80
   2  -5   3  261.07   14.50
   2  -5   3  248.78   14.90
   2  -5   3  255.67   12.90
  -3   5  -3   -1.10    1.30
  -3   5  -3    0.70    1.90
  -3   5  -3    3.40    2.90
   3  -5   3    1.80    1.90
   3  -5   3    4.90    2.10
   3  -5   3    2.90    2.60
  -4   5  -3  938.41   40.20
  -4   5  -3  982.70   44.80
  -4   5  -3 1005.70   43.50
   4  -5   3  932.31   42.30
   4  -5   3  962.00   43.60
   4  -5   3  992.20   43.00
  -5   5  -3   34.00    6.00
  -5   5  -3   38.00    5.80
   5  -5   3   27.10    5.20
   5  -5   3   30.90    5.40
   5  -5   3   41.00    5.40
  -6   5  -3    0.60    2.70
  -6   5  -3    3.00    3.00
   6  -5   3    0.30    2.50
   6  -5   3    3.00    3.20
  -7   5  -3    3.30    3.40
  -7   5  -3    0.80    3.20
   7  -5   3   -0.50    3.20
   7  -5   3    1.10    2.70
  -8   5  -3  117.69   11.70
   8  -5   3  122.79   12.00
   8  -5   3  133.19   11.60
  -9   5  -3  122.19   12.90
   9  -5   3  129.59   12.30
   9  -5   3  103.49   12.30
 -10   5  -3   36.00    8.80
  10  -5   3   49.60   10.00
   7   4  -3  173.58   16.90
  -7  -4   3  165.78   16.90
   6   4  -3   83.09   11.70
  -6  -4   3   82.49   11.50
   5   4  -3   -1.50    2.40
   5   4  -3    1.80    3.60
  -5  -4   3   -1.00    3.30
   4   4  -3  100.19    9.30
   4   4  -3  106.49    8.50
   4   4  -3   99.09   10.70
  -4  -4   3  108.79    8.90
  -4  -4   3   85.59    9.70
   3   4  -3   72.79    6.60
   3   4  -3   50.49    7.50
  -3  -4   3   85.89    6.80
  -3  -4   3  100.99    9.60
   2   4  -3   18.80    4.70
   2   4  -3   20.70    4.50
   2   4  -3   20.90    3.60
  -2  -4   3   17.70    4.80
  -2  -4   3   18.50    3.40
  -2  -4   3   23.90    4.50
   1   4  -3  194.98   12.90
   1   4  -3  209.08   13.10
   1   4  -3  195.58   10.40
  -1  -4   3  213.18   11.00
  -1  -4   3  201.68   12.80
  -1  -4   3  198.88   12.10
   0   4  -3  159.88    9.30
   0   4  -3  161.58   10.60
   0   4  -3  149.39   10.70
   0  -4   3  161.78    9.10
   0  -4   3  178.58   10.40
   0  -4   3  161.88   10.40
   0  -4   3  158.18    8.70
  -1   4  -3 1063.79   46.30
  -1   4  -3 1047.00   47.50
  -1   4  -3 1105.29   46.00
   1  -4   3 1067.89   44.90
   1  -4   3 1112.29   46.70
   1  -4   3 1098.19   46.90
  -2   4  -3  149.99   10.10
  -2   4  -3  137.19    8.60
  -2   4  -3  131.09    8.10
   2  -4   3  129.79    9.10
   2  -4   3  134.09    8.20
   2  -4   3  140.49    8.70
  -3   4  -3   70.89    6.30
  -3   4  -3   74.59    7.40
  -3   4  -3   71.39    4.90
   3  -4   3   70.39    5.80
   3  -4   3   65.99    5.90
   3  -4   3   63.99    6.40
  -4   4  -3  436.96   21.80
  -4   4  -3  393.16   20.00
  -4   4  -3  427.16   18.70
  -4   4  -3  422.16   21.30
   4  -4   3  401.66   20.70
   4  -4   3  426.46   19.20
   4  -4   3  402.36   20.20
   4  -4   3  419.06   21.10
  -5   4  -3  372.36   20.80
  -5   4  -3  425.06   20.10
  -5   4  -3  408.76   21.50
   5  -4   3  362.36   20.60
   5  -4   3  406.26   18.80
   5  -4   3  388.96   20.50
  -6   4  -3    7.20    3.10
  -6   4  -3    5.10    3.10
  -6   4  -3    6.40    3.60
   6  -4   3    4.30    2.80
   6  -4   3    7.00    2.80
   6  -4   3    8.60    4.10
  -7   4  -3   55.89    6.60
  -7   4  -3   59.29    7.30
   7  -4   3   45.30    6.20
   7  -4   3   39.10    7.20
  -8   4  -3   -3.70    2.60
   8  -4   3    1.70    4.00
   8  -4   3    1.80    3.20
   9  -4   3  102.49   11.90
 -10   4  -3   -1.70    4.80
  10  -4   3   -5.50    4.40
   8   3  -3   -1.80    4.30
  -8  -3   3    1.80    4.60
   7   3  -3   78.79   11.60
   7   3  -3  112.59   11.30
  -7  -3   3   77.79   11.30
   6   3  -3  145.89   12.10
   6   3  -3  143.09   14.00
  -6  -3   3  154.48   14.10
   5   3  -3   31.40    7.00
   5   3  -3   40.60    6.80
  -5  -3   3   50.69    7.60
  -5  -3   3   64.09    7.00
   4   3  -3   -0.40    2.10
   4   3  -3    1.20    2.30
   4   3  -3    3.10    3.00
  -4  -3   3   -1.30    1.70
  -4  -3   3    1.40    2.60
   3   3  -3    4.00    2.10
   3   3  -3    3.80    2.40
   3   3  -3   -2.10    2.10
  -3  -3   3    0.60    2.20
  -3  -3   3    1.90    3.80
  -3  -3   3    1.20    1.70
   2   3  -3   86.29    7.90
   2   3  -3   96.19    6.60
  -2  -3   3   92.29    6.20
  -2  -3   3  104.99    7.50
  -2  -3   3   95.59    8.10
   1   3  -3    6.70    2.90
   1   3  -3    9.10    2.20
  -1  -3   3    5.10    1.60
  -1  -3   3    7.20    2.90
  -1  -3   3   10.50    3.10
   0   3  -3  972.30   41.70
   0   3  -3  958.40   39.60
   0   3  -3  961.10   41.40
   0   3  -3  960.70   39.50
   0  -3   3  968.90   41.20
   0  -3   3  902.91   40.90
   0  -3   3  989.90   39.90
  -1   3  -3   63.39    4.60
  -1   3  -3   58.19    4.90
  -1   3  -3   59.89    6.00
   1  -3   3   52.49    4.70
   1  -3   3   59.69    5.50
  -2   3  -3 1068.69   44.10
  -2   3  -3 1054.29   44.50
  -2   3  -3 1072.59   46.10
   2  -3   3 1038.80   44.50
   2  -3   3 1084.59   45.30
   2  -3   3 1053.99   44.00
  -3   3  -3   51.59    5.30
  -3   3  -3   48.70    4.30
  -3   3  -3   49.99    5.40
  -3   3  -3   48.20    4.00
   3  -3   3   50.49    5.00
   3  -3   3   45.60    4.30
   3  -3   3   42.00    4.70
   3  -3   3   55.29    4.40
  -4   3  -3    9.80    3.30
  -4   3  -3   10.10    2.40
  -4   3  -3   16.80    4.30
   4  -3   3   15.00    2.90
   4  -3   3    7.90    2.70
   4  -3   3   11.40    3.40
  -5   3  -3   60.69    5.70
  -5   3  -3   61.39    6.80
  -5   3  -3   53.19    6.00
   5  -3   3   56.59    5.80
   5  -3   3   64.79    5.70
   5  -3   3   59.89    6.80
  -6   3  -3   96.29    9.00
  -6   3  -3  105.49    8.50
  -6   3  -3  123.39    8.80
   6  -3   3   81.69    8.80
   6  -3   3   95.29    8.00
   6  -3   3   92.89    8.00
  -7   3  -3   22.80    5.30
  -7   3  -3   19.50    5.50
   7  -3   3   18.00    5.30
   7  -3   3   23.90    5.20
   7  -3   3   34.00    5.80
  -8   3  -3  231.48   17.00
   8  -3   3  212.08   16.40
  -9   3  -3   43.20    9.40
   9  -3   3   20.40    6.40
 -10   3  -3   -3.00    4.80
  10  -3   3   -2.40    4.80
   9   2  -3   12.40    7.10
   9   2  -3   13.30    6.40
  -9  -2   3   16.90    8.00
   8   2  -3   51.99   10.40
   8   2  -3   38.00    8.20
  -8  -2   3   47.50   10.00
   7   2  -3   39.70    7.70
   7   2  -3   43.90    8.80
  -7  -2   3   29.00    7.90
   6   2  -3  134.29   12.10
   6   2  -3  123.39   10.70
  -6  -2   3  107.89    9.40
  -6  -2   3  114.19   11.70
  -6  -2   3  138.59   12.50
   5   2  -3    4.20    3.00
   5   2  -3    8.60    4.20
  -5  -2   3    6.20    3.50
  -5  -2   3    6.70    2.80
   4   2  -3   -0.70    1.60
   4   2  -3   -1.80    2.50
   4   2  -3    3.20    2.40
  -4  -2   3    1.20    1.80
  -4  -2   3    1.20    3.50
  -4  -2   3    3.40    2.90
   3   2  -3   83.59    6.70
   3   2  -3   93.99    6.40
   3   2  -3   95.69    8.30
  -3  -2   3   87.59    6.00
  -3  -2   3   85.99    6.80
  -3  -2   3   88.19    7.80
   2   2  -3  277.17   15.20
   2   2  -3  272.27   13.80
   2   2  -3  290.07   14.10
  -2  -2   3  276.27   15.10
  -2  -2   3  281.67   12.90
  -2  -2   3  271.57   14.30
   1   2  -3    2.20    2.40
   1   2  -3    5.70    2.00
  -1  -2   3    3.40    1.10
  -1  -2   3    0.30    2.00
  -1  -2   3    1.00    1.70
   0   2  -3   68.69    5.50
   0   2  -3   64.29    5.40
   0   2  -3   66.09    3.70
   0   2  -3   60.09    4.60
   0  -2   3   71.09    4.80
   0  -2   3   64.99    5.30
  -1   2  -3  138.39    7.40
  -1   2  -3  145.49    8.10
  -1   2  -3  143.89    8.70
   1  -2   3  151.48    8.40
   1  -2   3  146.59    7.20
   1  -2   3  136.59    8.00
  -2   2  -3 2159.58   87.29
  -2   2  -3 2165.08   88.59
  -2   2  -3 2224.18   87.79
  -2   2  -3 2132.09   86.39
   2  -2   3 2193.08   87.79
   2  -2   3 2182.58   86.39
   2  -2   3 2162.28   88.09
  -3   2  -3   28.70    3.00
  -3   2  -3   25.00    3.70
  -3   2  -3   24.70    4.00
   3  -2   3   33.20    4.40
   3  -2   3   23.70    3.40
  -4   2  -3   25.60    3.50
  -4   2  -3   22.70    4.20
  -4   2  -3   30.70    4.30
   4  -2   3   26.10    3.50
   4  -2   3   23.70    4.60
  -5   2  -3    8.50    2.80
  -5   2  -3    4.50    2.70
  -5   2  -3   11.50    3.50
   5  -2   3    3.90    2.90
   5  -2   3   12.60    3.10
  -6   2  -3   56.29    6.20
  -6   2  -3   48.30    6.70
  -6   2  -3   53.19    5.90
   6  -2   3   51.19    5.60
   6  -2   3   64.29    7.50
  -7   2  -3    5.50    3.70
   7  -2   3    4.90    3.40
  -8   2  -3   22.30    6.70
   8  -2   3   18.10    5.80
  -9   2  -3   31.10    7.40
   9  -2   3   39.60    8.90
 -10   2  -3   -0.10    5.50
  10  -2   3   10.40    6.70
   9   1  -3    6.90    5.80
   9   1  -3    1.10    4.70
  -9  -1   3   -1.80    4.90
   8   1  -3    6.80    4.20
   8   1  -3    6.20    5.00
  -8  -1   3    9.50    5.30
   7   1  -3   10.50    4.70
   7   1  -3   11.70    4.80
  -7  -1   3   11.60    4.30
  -7  -1   3   13.10    5.60
   6   1  -3   93.89    9.70
   6   1  -3   88.59    8.80
  -6  -1   3   86.99    9.70
  -6  -1   3   95.19    8.30
   5   1  -3  276.57   15.90
   5   1  -3  255.57   16.60
  -5  -1   3  270.17   17.10
  -5  -1   3  294.27   15.40
  -5  -1   3  269.07   15.10
   4   1  -3   49.50    6.20
   4   1  -3   58.39    5.80
   4   1  -3   46.60    3.90
  -4  -1   3   47.00    5.80
  -4  -1   3   46.30    4.70
  -4  -1   3   50.69    5.30
   3   1  -3    7.40    2.80
   3   1  -3   10.30    3.10
   3   1  -3   10.10    2.00
  -3  -1   3    5.80    2.60
  -3  -1   3    8.70    2.80
  -3  -1   3   11.40    2.50
   2   1  -3   31.20    2.90
   2   1  -3   30.10    4.10
   2   1  -3   23.00    3.40
  -2  -1   3   23.50    2.50
  -2  -1   3   27.40    3.90
  -2  -1   3   24.10    3.60
   1   1  -3   45.80    4.60
   1   1  -3   43.70    3.90
   1   1  -3   42.60    4.00
  -1  -1   3   44.20    3.90
  -1  -1   3   40.30    3.90
   0   1  -3   11.80    2.60
   0   1  -3   10.00    2.50
   0   1  -3    7.90    2.10
   0   1  -3    8.10    1.20
   0  -1   3    9.70    1.60
   0  -1   3    9.00    2.30
   0  -1   3   11.20    2.40
  -1   1  -3   20.60    3.20
  -1   1  -3   17.90    2.60
   1  -1   3   21.90    3.20
   1  -1   3   20.20    2.80
  -2   1  -3  863.21   36.10
  -2   1  -3  846.12   36.50
  -2   1  -3  832.42   34.30
   2  -1   3  846.02   35.20
   2  -1   3  869.51   36.40
   2  -1   3  852.01   36.40
  -3   1  -3  630.04   27.00
  -3   1  -3  654.83   28.80
  -3   1  -3  624.64   28.40
   3  -1   3  624.44   26.90
   3  -1   3  674.83   28.80
   3  -1   3  596.24   28.40
  -4   1  -3   -1.30    1.20
  -4   1  -3   -0.70    1.70
  -4   1  -3   -0.20    2.10
   4  -1   3    1.20    1.40
   4  -1   3    0.20    2.00
   4  -1   3   -0.90    1.70
  -5   1  -3   67.19    6.70
  -5   1  -3   70.39    6.30
  -5   1  -3   68.39    7.00
   5  -1   3   56.89    5.00
   5  -1   3   46.80    6.10
   5  -1   3   64.29    6.90
  -6   1  -3   78.69    8.70
  -6   1  -3  107.79    8.40
   6  -1   3  107.29    9.70
   6  -1   3  108.99    9.60
  -7   1  -3    4.60    3.40
   7  -1   3   -0.30    2.90
   7  -1   3    7.50    4.20
  -8   1  -3   -2.80    3.40
  -8   1  -3    4.20    3.80
   8  -1   3   -4.40    3.80
   8  -1   3    6.30    4.40
  -9   1  -3   -1.00    4.00
   9  -1   3   -0.20    4.70
   9  -1   3   -1.90    4.80
  10   0  -3    3.50    5.50
 -10   0   3   12.10    7.30
   9   0  -3   68.69   10.40
   9   0  -3   89.79   11.10
  -9   0   3   96.59   12.20
   8   0  -3   60.79    8.70
   8   0  -3   44.90    8.50
  -8   0   3   41.40    7.80
  -8   0   3   70.49    8.50
  -8   0   3   45.60    9.30
   7   0  -3   18.00    5.20
   7   0  -3   11.30    4.20
   7   0  -3   19.40    5.60
  -7   0   3    7.10    3.50
  -7   0   3   27.50    6.70
  -7   0   3   23.60    5.50
   6   0  -3  208.48   13.90
   6   0  -3  213.18   13.00
   6   0  -3  173.58   13.10
  -6   0   3  200.88   12.60
  -6   0   3  220.18   14.90
  -6   0   3  182.58   12.70
   5   0  -3  483.15   22.60
   5   0  -3  419.56   22.70
   5   0  -3  421.26   22.60
  -5   0   3  418.76   23.40
  -5   0   3  463.95   22.30
  -5   0   3  493.55   22.50
   4   0  -3    2.10    2.00
   4   0  -3    7.20    2.80
   4   0  -3   -0.50    1.90
  -4   0   3    4.90    2.50
  -4   0   3    4.10    2.40
  -4   0   3    1.20    1.70
   3   0  -3  219.38   11.90
   3   0  -3  203.78   11.90
   3   0  -3  214.18   11.70
  -3   0   3  215.78   11.00
  -3   0   3  220.48   12.50
  -3   0   3  225.98   11.80
   2   0  -3   93.29    6.10
   2   0  -3   89.19    6.10
   2   0  -3   99.09    6.50
   2   0  -3   88.79    4.50
  -2   0   3   91.59    5.10
  -2   0   3   79.59    6.00
  -2   0   3   82.09    5.80
   1   0  -3  178.28    9.20
   1   0  -3  176.48    8.60
   1   0  -3  185.98    9.10
   1   0  -3  186.78    9.50
  -1   0   3  184.38    8.20
  -1   0   3  187.48    9.20
  -1   0   3  168.48    8.90
   0   0  -3    9.10    2.10
   0   0  -3   14.50    2.50
   0   0  -3   10.50    1.70
   0   0   3   10.80    1.60
   0   0   3   11.50    1.90
   0   0   3    9.00    2.10
  -1   0  -3  476.85   20.80
  -1   0  -3  466.55   21.10
  -1   0  -3  495.35   19.70
  -1   0  -3  446.66   21.10
   1   0   3  481.25   19.70
   1   0   3  468.15   20.90
   1   0   3  486.65   21.60
  -2   0  -3   84.69    6.10
  -2   0  -3   88.19    5.20
  -2   0  -3   83.39    6.10
   2   0   3   83.89    6.20
   2   0   3   84.69    4.40
   2   0   3   85.09    6.70
  -3   0  -3  630.24   28.80
  -3   0  -3  652.23   28.20
  -3   0  -3  654.03   29.30
   3   0   3  661.73   29.10
   3   0   3  624.04   29.60
   3   0   3  633.14   26.40
  -4   0  -3   39.60    4.80
  -4   0  -3   32.50    4.70
   4   0   3   31.60    4.70
   4   0   3   36.80    5.40
   4   0   3   37.40    3.20
  -5   0  -3   38.00    5.00
  -5   0  -3   36.50    5.60
   5   0   3   40.00    6.30
   5   0   3   52.69    6.40
  -6   0  -3  157.18   10.80
  -6   0  -3  147.89   11.20
  -6   0  -3  111.59   10.70
   6   0   3  154.98   11.80
   6   0   3  162.08   12.70
  -7   0  -3  206.48   14.80
  -7   0  -3  207.98   15.50
   7   0   3  201.68   16.00
   7   0   3  215.18   15.50
  -8   0  -3   77.09    9.80
  -8   0  -3   72.49   10.20
   8   0   3   87.29   11.30
   8   0   3   95.69   11.10
  -9   0  -3   57.69   10.60
   9   0   3   67.29   12.10
   9   0   3   52.39   10.20
  10  -1  -3    2.60    5.30
 -10   1   3    9.60    6.50
   9  -1  -3   87.79   10.90
  -9   1   3  117.59   12.70
  -9   1   3  107.59   10.80
  -9   1   3   98.19   11.10
   8  -1  -3   21.00    6.00
   8  -1  -3   21.70    6.00
  -8   1   3   33.50    6.50
  -8   1   3   31.20    6.80
  -8   1   3   22.40    6.40
   7  -1  -3   -1.00    3.00
   7  -1  -3   -1.00    2.50
  -7   1   3    7.60    3.50
  -7   1   3    1.80    2.80
  -7   1   3    6.10    3.50
   6  -1  -3  258.87   14.60
  -6   1   3  220.28   13.80
  -6   1   3  246.78   15.80
  -6   1   3  211.08   13.80
   5  -1  -3  386.66   20.30
   5  -1  -3  410.46   19.80
  -5   1   3  333.87   20.50
  -5   1   3  424.16   20.10
   4  -1  -3  254.37   14.80
   4  -1  -3  258.47   14.10
   4  -1  -3  253.47   13.60
  -4   1   3  252.17   13.60
  -4   1   3  254.37   14.70
   3  -1  -3   12.50    2.90
   3  -1  -3    8.60    2.70
   3  -1  -3   12.50    2.80
  -3   1   3    8.30    2.20
  -3   1   3    6.40    2.60
  -3   1   3    7.70    1.30
   2  -1  -3 2723.23  108.99
   2  -1  -3 2901.01  107.99
   2  -1  -3 2725.33  109.19
  -2   1   3 2815.82  108.19
  -2   1   3 2707.93  108.79
  -2   1   3 2477.45  109.49
   1  -1  -3  927.01   37.30
   1  -1  -3  934.71   37.30
   1  -1  -3  859.81   37.80
  -1   1   3  939.51   37.60
  -1   1   3  861.71   37.80
   0  -1  -3  128.19    6.20
   0  -1  -3  117.29    6.90
   0  -1  -3  123.19    7.40
   0  -1  -3  124.39    7.20
   0   1   3  119.29    6.70
   0   1   3  122.89    7.50
   0   1   3  125.49    6.20
  -1  -1  -3   82.89    6.70
  -1  -1  -3   69.09    5.40
  -1  -1  -3   63.89    5.30
   1   1   3   65.39    4.90
   1   1   3   66.89    3.60
   1   1   3   71.09    5.90
  -2  -1  -3  253.67   13.20
  -2  -1  -3  238.58   13.00
   2   1   3  237.58   13.60
   2   1   3  234.58   12.30
  -3  -1  -3  154.68    9.80
  -3  -1  -3  129.89    9.60
   3   1   3  167.28    9.70
   3   1   3  149.29   10.80
  -4  -1  -3   57.09    5.90
  -4  -1  -3   49.60    5.90
  -4  -1  -3   52.59    5.90
  -4  -1  -3   48.20    3.20
   4   1   3   43.70    6.20
   4   1   3   53.29    5.90
   4   1   3   47.40    6.20
  -5  -1  -3   83.29    7.70
  -5  -1  -3   72.89    8.00
  -5  -1  -3   97.09    8.40
   5   1   3   78.89    8.70
   5   1   3   76.89    7.80
  -6  -1  -3  294.77   19.40
  -6  -1  -3  332.27   19.50
  -6  -1  -3  318.67   18.50
   6   1   3  323.47   19.30
   6   1   3  351.56   21.50
  -7  -1  -3  106.99   10.60
  -7  -1  -3  109.19   11.40
   7   1   3   81.19   11.20
   7   1   3   91.89   10.30
  -8  -1  -3   -0.60    3.90
  -8  -1  -3    1.60    4.70
   8   1   3    5.80    4.80
   8   1   3    6.70    4.60
  -9  -1  -3   17.70    7.10
   9   1   3   15.30    7.40
   9   1   3   16.90    7.40
  10  -2  -3   28.40    8.00
 -10   2   3   31.40    8.30
 -10   2   3   25.10    8.00
   9  -2  -3   24.00    6.50
   9  -2  -3   17.60    5.90
  -9   2   3   29.80    6.70
  -9   2   3   47.90    9.30
  -9   2   3   34.90    7.60
   8  -2  -3   44.80    8.10
   8  -2  -3   42.70    7.30
  -8   2   3   48.60    7.70
  -8   2   3   38.80    6.90
  -8   2   3   35.70    7.00
   7  -2  -3   -0.90    2.40
   7  -2  -3    1.30    2.80
   7  -2  -3    1.80    2.80
  -7   2   3   -1.20    2.60
  -7   2   3   -1.50    2.10
   6  -2  -3  183.88   11.40
   6  -2  -3  160.88   11.60
   6  -2  -3  190.88   12.80
  -6   2   3  182.28   13.30
  -6   2   3  179.38   12.20
   5  -2  -3  978.10   41.00
   5  -2  -3  960.10   42.10
   5  -2  -3  975.90   42.50
  -5   2   3  941.71   42.20
  -5   2   3  899.21   43.20
   4  -2  -3  738.33   31.60
   4  -2  -3  739.63   32.90
   4  -2  -3  708.83   32.70
  -4   2   3  691.93   32.70
  -4   2   3  752.12   30.30
  -4   2   3  786.12   34.20
   3  -2  -3    6.60    1.80
   3  -2  -3   10.20    2.70
   3  -2  -3    8.10    2.70
   3  -2  -3    7.60    3.10
  -3   2   3    5.80    1.80
  -3   2   3    5.90    2.40
  -3   2   3    5.70    2.70
   2  -2  -3  328.67   16.20
   2  -2  -3  357.26   15.40
   2  -2  -3  330.77   17.20
  -2   2   3  352.06   16.30
  -2   2   3  357.16   16.80
  -2   2   3  349.96   17.30
   1  -2  -3  340.97   16.60
   1  -2  -3  340.87   15.20
   1  -2  -3  350.06   16.80
   1  -2  -3  356.06   16.60
  -1   2   3  350.06   16.10
  -1   2   3  339.67   16.90
   0  -2  -3   41.80    4.60
   0  -2  -3   35.00    2.90
   0  -2  -3   32.60    3.90
   0  -2  -3   40.30    4.20
   0   2   3   34.40    4.80
   0   2   3   40.70    3.30
   0   2   3   38.00    4.40
  -1  -2  -3  335.47   17.50
  -1  -2  -3  361.06   17.50
  -1  -2  -3  363.96   17.30
  -1  -2  -3  356.76   14.40
   1   2   3  341.57   18.10
   1   2   3  348.07   15.90
   1   2   3  335.07   17.70
  -2  -2  -3 1204.88   50.69
  -2  -2  -3 1086.69   49.99
  -2  -2  -3 1193.28   50.59
   2   2   3 1192.28   49.00
   2   2   3 1190.28   51.39
   2   2   3 1181.78   51.49
  -3  -2  -3  140.39   10.10
  -3  -2  -3  140.09   10.10
  -3  -2  -3  163.08   10.90
   3   2   3  143.29   11.30
   3   2   3  166.68    9.80
   3   2   3  160.18   11.20
  -4  -2  -3    2.40    2.50
  -4  -2  -3    1.10    2.30
  -4  -2  -3    1.50    2.40
   4   2   3    1.60    2.50
   4   2   3   -0.40    2.80
   4   2   3    3.10    3.40
  -5  -2  -3   14.00    4.50
  -5  -2  -3    9.30    3.80
  -5  -2  -3   21.00    5.30
   5   2   3   11.40    4.60
   5   2   3    9.60    4.50
   5   2   3    9.30    3.70
  -6  -2  -3   99.89   10.70
  -6  -2  -3   84.39    9.60
   6   2   3   90.69    9.50
   6   2   3   96.49   11.30
  -7  -2  -3    1.40    4.40
  -7  -2  -3    1.20    3.60
   7   2   3    2.30    3.90
   7   2   3   10.00    5.50
  -8  -2  -3   -3.00    5.20
  -8  -2  -3    7.30    5.00
   8   2   3   -4.60    5.00
  10  -3  -3   -2.30    4.10
  10  -3  -3    2.30    4.60
 -10   3   3    2.40    4.30
 -10   3   3    5.60    4.80
 -10   3   3    2.40    4.70
   9  -3  -3   44.80    8.00
   9  -3  -3   49.50    9.50
  -9   3   3   55.39    9.90
  -9   3   3   26.60    6.50
   8  -3  -3  143.29   13.10
   8  -3  -3  180.08   13.30
  -8   3   3  194.98   14.20
  -8   3   3  163.08   14.00
   7  -3  -3   -1.40    2.40
   7  -3  -3    3.60    3.00
  -7   3   3    6.40    3.60
  -7   3   3    2.30    2.90
   6  -3  -3   21.40    5.10
   6  -3  -3   23.30    4.80
   6  -3  -3   17.90    3.30
  -6   3   3   15.20    4.70
  -6   3   3   16.90    4.50
   5  -3  -3  357.36   18.20
   5  -3  -3  323.77   15.70
   5  -3  -3  340.37   18.20
  -5   3   3  344.37   18.50
  -5   3   3  309.27   18.80
  -5   3   3  355.56   15.90
   4  -3  -3  209.98   13.60
   4  -3  -3  220.68   12.60
   4  -3  -3  234.68   12.30
   4  -3  -3  227.18   10.30
  -4   3   3  184.08   12.80
  -4   3   3  201.48   11.10
  -4   3   3  216.38   12.80
   3  -3  -3  110.29    8.00
   3  -3  -3  106.59    8.60
   3  -3  -3  128.69    6.30
  -3   3   3  127.39    9.10
  -3   3   3  118.79    6.50
  -3   3   3  113.39    7.60
  -3   3   3  109.39    8.30
   2  -3  -3   23.70    3.00
   2  -3  -3   28.40    4.10
   2  -3  -3   17.00    3.70
   2  -3  -3   25.10    3.70
  -2   3   3   27.30    4.10
  -2   3   3   27.30    3.10
  -2   3   3   28.40    4.20
   1  -3  -3    0.60    1.80
   1  -3  -3    5.10    2.40
   1  -3  -3    3.00    1.30
  -1   3   3    4.20    1.50
  -1   3   3    0.80    1.70
  -1   3   3    1.40    2.10
   0  -3  -3  188.88    9.30
   0  -3  -3  197.38   11.30
   0  -3  -3  184.58   11.30
   0   3   3  178.88   11.00
   0   3   3  173.48   11.80
   0   3   3  187.38    8.90
  -1  -3  -3  114.69    5.80
  -1  -3  -3   95.59    7.90
  -1  -3  -3  112.39    8.30
   1   3   3  109.89    6.40
   1   3   3  110.19    8.80
   1   3   3  106.99    9.00
  -2  -3  -3  149.49   10.70
  -2  -3  -3  171.58   11.20
   2   3   3  145.59   11.40
   2   3   3  162.98    9.20
   2   3   3  171.88   12.20
  -3  -3  -3  166.48   12.00
  -3  -3  -3  163.28   12.00
   3   3   3  174.58   13.00
   3   3   3  146.79   12.40
   3   3   3  194.28   10.80
  -4  -3  -3   64.19    7.50
  -4  -3  -3   67.69    7.70
   4   3   3   76.79    7.10
   4   3   3   54.89    7.90
   4   3   3   62.69    8.50
  -5  -3  -3    0.50    3.00
  -5  -3  -3   -1.30    2.80
   5   3   3   -3.10    3.20
   5   3   3    0.60    3.50
   5   3   3   -1.70    2.50
  -6  -3  -3   75.79    9.80
  -6  -3  -3   78.29   10.60
   6   3   3   95.29   12.20
   6   3   3  111.49   11.50
  -7  -3  -3    2.80    4.90
  -7  -3  -3    2.00    4.20
   7   3   3    6.80    5.90
  10  -4  -3   -1.70    4.00
  10  -4  -3   -2.20    3.90
 -10   4   3   -1.90    4.20
 -10   4   3    1.40    4.30
   9  -4  -3   76.29   10.10
   9  -4  -3   96.99   10.30
  -9   4   3   76.99   10.30
  -9   4   3   79.59    9.80
   8  -4  -3   88.99    9.90
   8  -4  -3   74.89    8.90
  -8   4   3   95.59   10.10
  -8   4   3   86.09   10.30
   7  -4  -3    9.30    4.10
   7  -4  -3    8.80    4.00
  -7   4   3   15.20    4.70
  -7   4   3    0.80    2.80
   6  -4  -3    8.80    3.50
   6  -4  -3    7.00    2.90
  -6   4   3   11.40    4.30
  -6   4   3    3.30    2.80
   5  -4  -3   92.49    9.20
   5  -4  -3   97.99    7.80
   5  -4  -3   89.29    8.10
  -5   4   3   94.09    8.30
  -5   4   3   97.79    7.30
  -5   4   3  103.89    9.20
   4  -4  -3  506.25   24.80
   4  -4  -3  516.85   26.00
  -4   4   3  512.35   25.90
  -4   4   3  523.95   24.20
  -4   4   3  475.15   21.00
  -4   4   3  515.95   25.20
   3  -4  -3  209.58   13.30
   3  -4  -3  209.98   10.80
   3  -4  -3  203.98   12.10
  -3   4   3  204.08   12.80
  -3   4   3  217.58   10.30
  -3   4   3  199.48   12.40
   2  -4  -3    5.60    2.70
   2  -4  -3    3.10    2.40
   2  -4  -3    7.50    2.60
   2  -4  -3   10.70    2.00
  -2   4   3    5.60    3.10
  -2   4   3    7.30    3.30
  -2   4   3    7.20    2.20
   1  -4  -3   23.50    3.40
   1  -4  -3   22.10    4.50
   1  -4  -3   18.00    4.20
  -1   4   3   19.30    3.70
  -1   4   3   20.90    4.40
  -1   4   3   17.50    2.20
  -1   4   3   17.60    4.50
   0  -4  -3    0.10    1.30
   0  -4  -3   -1.50    1.90
   0  -4  -3    4.70    2.90
   0   4   3   -0.20    2.20
   0   4   3   -1.00    0.80
   0   4   3    2.40    2.70
  -1  -4  -3  127.29   10.10
  -1  -4  -3  109.29    9.10
  -1  -4  -3  118.09    6.60
   1   4   3  115.19   10.10
   1   4   3  110.69    9.40
   1   4   3  116.09    6.50
  -2  -4  -3    3.60    2.80
  -2  -4  -3    7.50    3.10
   2   4   3    6.30    3.30
   2   4   3   10.30    4.20
  -3  -4  -3  120.89   10.50
  -3  -4  -3  118.59   10.40
   3   4   3   93.09   10.00
   3   4   3  103.79   10.40
  -4  -4  -3   32.70    6.60
  -4  -4  -3   29.70    6.40
   4   4   3   28.40    7.70
   4   4   3   47.50    8.50
  -5  -4  -3   52.09    9.00
  -5  -4  -3   28.20    7.40
   5   4   3   40.60    9.20
   5   4   3   49.70    9.70
  -6  -4  -3   12.90    6.00
  -6  -4  -3   20.90    6.60
   6   4   3   10.60    6.80
   6   4   3   12.30    8.00
  -7  -4  -3   15.40    6.40
  -7  -4  -3   20.60    7.30
   7   4   3   13.80    7.80
  10  -5  -3   10.30    5.90
  10  -5  -3   15.20    6.30
 -10   5   3    5.00    4.60
 -10   5   3    1.90    4.20
   9  -5  -3    0.30    3.40
   9  -5  -3    1.00    4.30
  -9   5   3   12.10    5.50
  -9   5   3    5.80    4.60
   8  -5  -3  245.58   17.40
   8  -5  -3  282.37   18.40
  -8   5   3  295.47   19.10
  -8   5   3  263.67   19.00
   7  -5  -3  166.28   12.50
   7  -5  -3  172.38   13.00
  -7   5   3  185.18   14.40
  -7   5   3  157.28   12.90
   6  -5  -3   -0.40    2.40
   6  -5  -3   -0.60    2.50
   6  -5  -3    0.40    2.80
  -6   5   3    0.40    2.60
  -6   5   3    1.70    2.70
   5  -5  -3   93.59    9.60
   5  -5  -3   82.09    8.10
  -5   5   3   90.29    8.70
  -5   5   3   97.69    9.50
  -5   5   3   91.39    8.10
   4  -5  -3  334.87   16.60
   4  -5  -3  362.86   18.70
   4  -5  -3  317.27   19.60
  -4   5   3  332.57   18.50
  -4   5   3  324.77   19.20
   3  -5  -3  457.85   22.70
   3  -5  -3  439.66   24.10
   3  -5  -3  465.35   20.40
  -3   5   3  480.05   24.10
  -3   5   3  458.45   20.70
  -3   5   3  446.26   23.90
   2  -5  -3    3.10    2.30
   2  -5  -3    7.60    1.70
   2  -5  -3    7.60    3.50
   2  -5  -3   10.40    3.70
  -2   5   3    4.30    3.10
  -2   5   3    2.00    3.40
  -2   5   3    4.10    2.20
  -2   5   3    7.90    2.10
   1  -5  -3   61.39    5.60
   1  -5  -3   59.49    7.20
   1  -5  -3   83.69    7.80
  -1   5   3   49.40    6.40
  -1   5   3   76.79    6.80
  -1   5   3   62.59    7.60
   0  -5  -3    7.00    3.20
   0  -5  -3   -0.20    1.70
   0  -5  -3    1.30    2.40
   0   5   3    2.90    3.00
   0   5   3   -0.40    2.20
  -1  -5  -3   46.60    6.50
  -1  -5  -3   37.30    6.60
   1   5   3   49.99    7.00
   1   5   3   57.59    8.10
  -2  -5  -3   15.00    4.60
  -2  -5  -3   11.70    4.20
   2   5   3   14.40    5.50
   2   5   3   12.40    5.00
  -3  -5  -3  105.39   10.20
  -3  -5  -3   87.39    9.80
   3   5   3   81.49   10.30
   3   5   3   97.19   11.30
  -4  -5  -3  122.49   12.60
  -4  -5  -3  139.49   13.00
   4   5   3  144.19   14.20
   4   5   3  137.59   14.20
  -5  -5  -3  106.69   12.20
  -5  -5  -3  101.09   11.80
   5   5   3  108.49   13.60
   5   5   3  114.09   13.60
  -6  -5  -3    3.40    5.20
  -6  -5  -3    0.80    4.40
   6   5   3    6.30    7.10
  10  -6  -3   16.00    6.40
  10  -6  -3   10.80    5.50
 -10   6   3   19.30    7.80
 -10   6   3    6.50    5.30
   9  -6  -3   -0.90    3.70
   9  -6  -3    3.80    4.50
  -9   6   3   -1.10    3.90
  -9   6   3   -0.40    3.70
   8  -6  -3   63.09    8.50
   8  -6  -3   60.29    8.70
  -8   6   3   59.09    9.30
  -8   6   3   67.39    9.00
   7  -6  -3  154.28   12.90
   7  -6  -3  172.68   12.40
  -7   6   3  162.78   13.50
  -7   6   3  158.48   14.00
   6  -6  -3   66.39    8.90
   6  -6  -3   61.09    7.70
  -6   6   3   63.49    7.90
  -6   6   3   67.09    8.70
  -6   6   3   59.79    7.30
   5  -6  -3  198.98   15.50
   5  -6  -3  213.88   12.60
   5  -6  -3  242.88   15.10
  -5   6   3  218.38   15.20
  -5   6   3  220.38   16.00
  -5   6   3  209.08   14.40
   4  -6  -3  314.67   15.60
   4  -6  -3  313.67   19.70
   4  -6  -3  328.67   18.30
  -4   6   3  320.37   19.60
  -4   6   3  315.77   19.10
   3  -6  -3    2.70    2.80
   3  -6  -3    1.50    2.50
  -3   6   3    0.60    2.60
  -3   6   3    6.40    3.40
   2  -6  -3   -0.60    2.60
   2  -6  -3    1.80    2.20
   2  -6  -3    6.40    3.60
  -2   6   3    0.90    2.70
  -2   6   3    1.00    3.20
  -2   6   3   -0.50    1.80
   1  -6  -3    5.50    3.40
   1  -6  -3    8.40    3.90
   1  -6  -3    2.60    2.40
  -1   6   3    5.80    3.60
  -1   6   3    4.60    4.10
  -1   6   3    3.70    2.90
   0  -6  -3  273.77   16.70
   0  -6  -3  217.28   16.20
   0  -6  -3  239.28   13.40
   0   6   3  231.38   17.40
   0   6   3  247.98   16.10
  -1  -6  -3  216.48   14.90
  -1  -6  -3  185.88   14.70
   1   6   3  186.88   15.40
   1   6   3  183.98   14.40
  -2  -6  -3   -1.20    3.00
  -2  -6  -3   -1.70    2.80
   2   6   3    0.00    4.20
   2   6   3   -1.40    2.90
  -3  -6  -3   60.69    9.30
  -3  -6  -3   53.59    9.20
   3   6   3   71.49   10.80
   3   6   3   49.00    9.50
  -4  -6  -3  149.29   14.60
  -4  -6  -3  137.49   13.50
   4   6   3  133.89   14.40
   4   6   3  132.99   14.90
  -5  -6  -3   18.40    7.00
  -5  -6  -3   10.00    6.50
   5   6   3    0.20    6.10
   5   6   3   -3.60    5.90
  10  -7  -3   78.19   11.10
  10  -7  -3   77.19   11.80
 -10   7   3   90.99   12.90
 -10   7   3   97.99   12.90
   9  -7  -3   24.70    6.80
   9  -7  -3   33.00    8.00
  -9   7   3   26.40    7.80
  -9   7   3   24.00    7.40
   8  -7  -3   64.39    9.60
   8  -7  -3   55.79    8.30
  -8   7   3   68.89    9.50
  -8   7   3   78.59   10.80
   7  -7  -3    3.20    3.80
   7  -7  -3    1.80    4.10
  -7   7   3   -2.50    2.80
  -7   7   3    3.90    4.70
   6  -7  -3   87.09    9.80
   6  -7  -3   86.49   10.40
  -6   7   3   81.59    9.80
  -6   7   3   93.19   10.80
  -6   7   3  102.49   10.00
   5  -7  -3  129.09   12.10
   5  -7  -3  119.49   10.70
  -5   7   3  132.29   11.70
  -5   7   3   92.19   10.40
   4  -7  -3  400.56   22.90
   4  -7  -3  358.56   20.30
  -4   7   3  321.57   21.30
  -4   7   3  328.67   21.40
   3  -7  -3  318.67   19.20
   3  -7  -3  377.56   22.30
  -3   7   3  333.57   21.30
  -3   7   3  355.86   22.10
   2  -7  -3    2.40    3.20
   2  -7  -3   -1.80    2.80
  -2   7   3    2.60    3.40
  -2   7   3    1.60    2.90
   1  -7  -3  274.57   15.90
   1  -7  -3  252.97   18.40
   1  -7  -3  269.77   18.10
  -1   7   3  287.87   17.60
  -1   7   3  298.27   19.00
  -1   7   3  275.37   19.50
   0  -7  -3   62.89    9.00
   0  -7  -3   71.39    8.70
   0   7   3   57.39    8.30
   0   7   3   52.79    9.90
   0   7   3   74.79    9.20
  -1  -7  -3    3.10    3.40
  -1  -7  -3   -0.10    3.30
   1   7   3    1.40    3.50
   1   7   3    0.10    4.10
  -2  -7  -3   19.20    6.10
  -2  -7  -3   16.20    6.20
   2   7   3   31.20    8.10
   2   7   3   25.30    8.10
  -3  -7  -3   -0.40    5.00
  -3  -7  -3    5.50    5.40
   3   7   3    0.90    5.00
   3   7   3   10.20    7.00
  -4  -7  -3   26.60    8.20
  -4  -7  -3   11.00    5.80
   4   7   3   24.00    9.00
   4   7   3   17.80    8.20
  10  -8  -3   54.89   10.50
 -10   8   3   45.90   10.80
 -10   8   3   51.29   11.30
   9  -8  -3    6.20    5.70
  -9   8   3    4.30    5.30
  -9   8   3    5.50    4.80
   8  -8  -3    9.00    5.80
   8  -8  -3    2.00    4.60
  -8   8   3    3.40    4.60
  -8   8   3    3.10    4.50
   7  -8  -3   44.10    9.80
   7  -8  -3   38.00    8.60
  -7   8   3   26.80    7.70
  -7   8   3   41.50    8.30
   6  -8  -3   88.19   10.70
   6  -8  -3  135.39   13.60
  -6   8   3  121.69   12.20
  -6   8   3  101.69   12.00
  -6   8   3  115.59   12.00
   5  -8  -3   41.60    8.50
   5  -8  -3   29.00    6.50
  -5   8   3   38.20    8.50
  -5   8   3   36.10    8.00
   4  -8  -3  142.19   12.20
   4  -8  -3  134.69   13.40
  -4   8   3  175.28   14.60
  -4   8   3  143.99   13.70
   3  -8  -3  204.88   16.60
   3  -8  -3  186.58   13.90
  -3   8   3  198.98   16.30
  -3   8   3  217.88   17.40
   2  -8  -3   21.70    6.70
   2  -8  -3    9.00    5.10
  -2   8   3   17.30    6.30
  -2   8   3   25.40    7.30
   1  -8  -3  157.08   14.60
   1  -8  -3  160.88   14.20
  -1   8   3  170.38   15.50
  -1   8   3  144.59   13.80
   0  -8  -3   83.59   10.90
   0  -8  -3   87.89   11.00
   0   8   3   76.29   12.30
   0   8   3   69.19   10.80
   0   8   3   74.89   10.00
  -1  -8  -3    4.40    4.80
  -1  -8  -3    1.70    4.70
   1   8   3   -6.50    3.30
   1   8   3   -2.60    4.70
  -2  -8  -3    1.20    4.00
  -2  -8  -3   -9.10    3.80
   2   8   3    7.70    5.60
   2   8   3    0.10    5.90
  -3  -8  -3   30.40    8.80
   3   8   3   28.70   10.40
   3   8   3   34.90   10.70
   9  -9  -3    3.00    5.40
  -9   9   3    6.50    6.30
  -9   9   3    9.00    6.10
   8  -9  -3    4.50    5.50
   8  -9  -3    7.00    6.20
  -8   9   3    3.30    5.60
  -8   9   3    8.50    5.40
   7  -9  -3   11.80    5.60
   7  -9  -3    8.30    5.40
  -7   9   3   19.30    6.90
  -7   9   3   10.90    6.10
   6  -9  -3   47.90   10.10
   6  -9  -3   61.59    9.50
  -6   9   3   37.10    8.60
  -6   9   3   70.09   11.00
   5  -9  -3    7.10    4.90
   5  -9  -3    9.40    5.00
  -5   9   3   10.10    5.90
  -5   9   3    7.10    5.30
   4  -9  -3   74.39   10.70
   4  -9  -3   64.39    9.00
  -4   9   3   77.49   11.20
  -4   9   3   80.79   11.60
   3  -9  -3   78.19    9.40
   3  -9  -3   79.79   11.20
  -3   9   3   88.39   12.00
  -3   9   3   88.49   12.80
   2  -9  -3   50.69    9.60
   2  -9  -3   63.49    9.90
  -2   9   3   48.20   10.50
  -2   9   3   49.10    9.90
   1  -9  -3   26.50    8.00
   1  -9  -3   21.90    7.40
  -1   9   3   36.40    8.60
  -1   9   3   26.60    8.70
   0  -9  -3   56.39   10.80
   0  -9  -3   55.39   10.50
   0   9   3   74.89   14.30
   0   9   3   47.00   10.00
  -1  -9  -3   61.29   11.80
  -1  -9  -3   37.30    9.40
   1   9   3   32.80   11.80
   1   9   3   57.29   11.80
   1   9   3   41.60    9.80
   8 -10  -3   -0.50    5.10
   8 -10  -3    4.10    5.60
  -8  10   3   15.20    7.40
  -8  10   3   16.90    8.10
   7 -10  -3   31.50    8.60
   7 -10  -3   32.50    9.10
  -7  10   3   44.70    9.80
  -7  10   3   44.30   10.90
   6 -10  -3    5.20    5.60
   6 -10  -3   14.10    7.40
  -6  10   3   11.90    6.60
  -6  10   3   25.20    8.40
   5 -10  -3   67.69   12.40
   5 -10  -3   37.90    8.70
  -5  10   3   65.79   12.30
  -5  10   3   70.59   13.20
   4 -10  -3   27.40    8.10
   4 -10  -3   34.00    7.40
  -4  10   3   29.90    9.40
  -4  10   3   44.00   10.90
   3 -10  -3   98.89   13.20
  -3  10   3  118.59   15.80
  -3  10   3  158.18   15.60
   2 -10  -3   77.49   11.70
   2 -10  -3   77.29   11.90
  -2  10   3   62.99   13.40
  -2  10   3   64.69   12.20
   1 -10  -3    7.30    5.50
   1 -10  -3    9.00    6.10
  -1  10   3    2.30    6.50
  -1  10   3   10.20    7.90
  -3  11  -4   12.60    7.30
   3 -11   4    7.90    5.60
   3 -11   4   16.70    7.10
  -4  11  -4   14.20    7.60
   4 -11   4    6.20    6.00
   4 -11   4    4.00    6.10
  -5  11  -4   15.30    8.20
  -5  11  -4   10.80    6.90
   5 -11   4    8.90    6.40
   5 -11   4   20.20    7.10
  -6  11  -4  125.29   16.60
  -6  11  -4  136.19   14.50
   6 -11   4  129.19   15.20
   0  10  -4   60.99   12.80
   0 -10   4   46.30   10.20
  -1  10  -4   15.00    6.80
   1 -10   4   16.50    6.90
   1 -10   4   15.60    6.30
  -2  10  -4  117.69   14.50
   2 -10   4  103.29   12.90
   2 -10   4  100.59   12.60
  -3  10  -4  134.39   13.00
  -3  10  -4  144.69   16.00
   3 -10   4  119.39   13.20
   3 -10   4  125.19   13.60
  -4  10  -4    9.80    6.00
  -4  10  -4    2.90    4.80
   4 -10   4   -2.60    4.30
   4 -10   4    3.90    4.70
  -5  10  -4   28.00    7.90
  -5  10  -4   46.70   10.50
   5 -10   4   53.89   10.30
   5 -10   4   53.99    9.70
  -6  10  -4   48.90    9.60
  -6  10  -4   47.20   10.20
   6 -10   4   53.79   10.70
  -7  10  -4  175.48   16.10
  -7  10  -4  144.19   16.20
   7 -10   4  133.19   15.20
  -8  10  -4    3.50    5.40
  -8  10  -4    5.10    5.20
   8 -10   4    4.80    6.10
   2   9  -4   62.99   12.60
   2   9  -4   61.09   11.80
  -2  -9   4   78.09   12.70
   1   9  -4   60.79   11.30
   1   9  -4   46.70   10.90
  -1  -9   4   51.99   10.80
   0   9  -4    1.20    4.70
   0   9  -4    9.70    6.00
   0  -9   4   10.80    5.70
   0  -9   4    3.30    4.60
  -1   9  -4   68.29   12.10
   1  -9   4   37.90    8.60
   1  -9   4   61.09    9.70
  -2   9  -4  173.78   16.40
  -2   9  -4  176.28   13.80
   2  -9   4  155.28   14.00
   2  -9   4  185.88   15.50
  -3   9  -4   83.19    9.70
  -3   9  -4   61.99   10.00
   3  -9   4   71.09    9.80
   3  -9   4   74.59    9.60
  -4   9  -4  170.28   13.90
  -4   9  -4  189.78   16.40
   4  -9   4  164.08   14.30
   4  -9   4  164.38   14.60
  -5   9  -4    4.90    5.00
  -5   9  -4    0.00    3.90
   5  -9   4    0.90    3.60
   5  -9   4   -1.90    3.10
  -6   9  -4  101.99   12.80
  -6   9  -4  127.49   12.60
   6  -9   4  144.29   13.90
  -7   9  -4   51.89    9.90
  -7   9  -4   50.79   10.20
   7  -9   4   36.60    8.60
  -8   9  -4   18.60    6.70
  -8   9  -4   11.00    6.00
   8  -9   4   13.80    7.10
  -9   9  -4   82.29   12.10
   9  -9   4   61.29   11.20
   3   8  -4   -2.60    5.30
   3   8  -4    1.40    5.70
  -3  -8   4   -0.90    4.70
   2   8  -4   35.60    9.30
   2   8  -4   15.40    6.90
  -2  -8   4   15.80    6.80
   1   8  -4  185.18   16.40
   1   8  -4  187.98   16.30
  -1  -8   4  168.68   15.40
  -1  -8   4  187.98   14.10
   0   8  -4  104.09   11.20
   0   8  -4   90.39   11.90
   0  -8   4  108.09   11.80
   0  -8   4  107.99   10.80
  -1   8  -4  151.58   12.40
  -1   8  -4  140.39   13.60
   1  -8   4  139.19   12.70
   1  -8   4  127.49   11.80
  -2   8  -4  227.38   17.70
   2  -8   4  217.88   15.70
   2  -8   4  215.68   16.00
  -3   8  -4    9.60    4.90
  -3   8  -4    9.30    4.20
   3  -8   4   12.10    4.40
   3  -8   4    4.10    4.00
  -4   8  -4   12.90    4.80
  -4   8  -4   12.80    5.40
   4  -8   4    8.70    4.00
   4  -8   4    8.00    4.20
  -5   8  -4   -2.70    3.70
  -5   8  -4   -1.70    2.80
   5  -8   4    1.60    3.20
   5  -8   4    1.70    3.30
  -6   8  -4   25.70    7.20
  -6   8  -4   29.60    6.80
   6  -8   4   37.00    8.00
   6  -8   4   35.00    7.40
  -7   8  -4  109.09   11.80
  -7   8  -4  118.59   12.20
   7  -8   4  104.49   10.80
   7  -8   4  119.89   12.90
  -8   8  -4    0.50    4.30
  -8   8  -4   -2.70    3.80
   8  -8   4    2.70    5.10
   8  -8   4    3.20    4.40
  -9   8  -4    1.50    5.20
   9  -8   4    2.20    4.90
   9  -8   4    3.00    5.60
   5   7  -4   26.10    9.60
  -5  -7   4   14.20    6.70
   4   7  -4   37.10    9.90
  -4  -7   4   36.90    9.30
   3   7  -4   36.40    9.00
   3   7  -4   28.30    8.40
  -3  -7   4   29.40    8.00
   2   7  -4   23.60    6.90
   2   7  -4   22.10    7.00
  -2  -7   4   16.10    5.70
  -2  -7   4   28.60    6.40
   1   7  -4   -2.10    3.30
   1   7  -4    1.40    3.30
  -1  -7   4    2.30    3.00
  -1  -7   4   -0.10    3.00
   0   7  -4  620.24   32.40
   0   7  -4  596.74   33.50
   0   7  -4  610.74   30.30
   0  -7   4  641.64   33.10
   0  -7   4  644.94   31.80
  -1   7  -4   74.69    8.10
  -1   7  -4   72.19    7.50
  -1   7  -4   56.89    8.60
   1  -7   4   47.50    6.80
   1  -7   4   65.39    7.90
  -2   7  -4  331.07   21.40
  -2   7  -4  367.86   19.40
   2  -7   4  332.77   20.10
   2  -7   4  319.47   19.70
  -3   7  -4  108.09   11.00
  -3   7  -4  131.79   10.30
   3  -7   4  129.89   11.10
   3  -7   4  113.39   10.00
   3  -7   4  141.89   12.40
  -4   7  -4  101.19   10.70
  -4   7  -4   99.99    9.20
   4  -7   4  100.39    8.40
   4  -7   4  101.29    9.20
   4  -7   4  120.49   10.70
  -5   7  -4  260.37   18.20
  -5   7  -4  251.67   16.70
   5  -7   4  264.97   17.50
   5  -7   4  257.57   16.40
  -6   7  -4   38.90    7.30
  -6   7  -4   37.40    7.50
   6  -7   4   42.30    7.30
   6  -7   4   39.90    6.50
   6  -7   4   33.10    7.40
  -7   7  -4    0.60    3.60
  -7   7  -4   -3.30    3.00
   7  -7   4   -2.40    3.50
   7  -7   4    6.90    4.40
  -8   7  -4  109.29   15.50
  -8   7  -4  132.09   13.20
   8  -7   4  139.19   12.80
   8  -7   4  112.29   12.20
  -9   7  -4    6.00    5.10
   9  -7   4   -1.00    4.00
   9  -7   4   -1.10    4.90
 -10   7  -4   41.80    9.10
  10  -7   4   31.50    8.50
  10  -7   4   46.20    9.50
   6   6  -4   -2.80    5.30
  -6  -6   4   -0.40    5.00
   5   6  -4    9.20    6.50
  -5  -6   4    6.50    5.30
   4   6  -4    8.50    5.70
  -4  -6   4   13.60    6.20
   3   6  -4   76.19    9.60
   3   6  -4   81.19   10.60
  -3  -6   4   71.19    9.60
   2   6  -4   56.89    8.00
   2   6  -4   64.99    9.00
  -2  -6   4   57.09    7.40
  -2  -6   4   56.49    8.00
   1   6  -4   28.00    6.20
   1   6  -4   14.80    4.10
   1   6  -4    6.50    4.00
  -1  -6   4   15.50    5.20
  -1  -6   4   18.80    4.40
  -1  -6   4   17.00    4.80
   0   6  -4  288.37   15.70
   0   6  -4  291.87   17.60
   0   6  -4  283.27   18.20
   0  -6   4  253.07   16.60
   0  -6   4  296.67   17.80
  -1   6  -4  175.08   13.60
  -1   6  -4  185.68   12.60
  -1   6  -4  182.78   11.60
   1  -6   4  188.28   10.30
   1  -6   4  168.48   12.30
   1  -6   4  170.68   12.50
  -2   6  -4    2.10    2.80
  -2   6  -4    4.10    2.50
   2  -6   4    3.90    2.20
   2  -6   4    2.70    2.30
   2  -6   4    2.20    2.50
  -3   6  -4  212.98   15.10
  -3   6  -4  208.18   12.10
  -3   6  -4  197.88   12.90
   3  -6   4  207.58   13.10
   3  -6   4  209.88   14.00
   3  -6   4  224.08   12.40
  -4   6  -4  263.47   15.50
  -4   6  -4  235.18   16.50
   4  -6   4  244.48   15.80
   4  -6   4  244.08   14.80
  -5   6  -4   97.09    8.40
  -5   6  -4   68.39    8.60
  -5   6  -4   90.69    8.70
   5  -6   4   99.39    8.60
   5  -6   4   94.19    9.10
   5  -6   4   88.39    8.30
  -6   6  -4   10.10    4.70
  -6   6  -4    6.10    3.40
  -6   6  -4    2.30    3.10
   6  -6   4    8.90    3.80
   6  -6   4   10.40    4.40
   6  -6   4   18.70    4.70
  -7   6  -4   76.99    9.10
  -7   6  -4   87.29    8.60
  -7   6  -4   72.59    9.00
   7  -6   4   95.89    9.90
   7  -6   4   91.29    9.70
  -8   6  -4   -0.10    3.50
   8  -6   4   16.70    5.40
   8  -6   4    0.90    4.20
  -9   6  -4   -3.10    3.00
   9  -6   4    7.50    5.40
   9  -6   4    0.30    4.70
 -10   6  -4   34.30    8.30
  10  -6   4   28.60    8.30
   6   5  -4    0.20    5.30
  -6  -5   4    2.40    5.00
   5   5  -4    0.60    3.80
  -5  -5   4   -0.10    3.70
   4   5  -4   22.20    6.00
   4   5  -4   33.00    7.90
  -4  -5   4   28.30    7.20
   3   5  -4  101.89   11.10
   3   5  -4  164.48   17.70
  -3  -5   4  122.39   10.00
  -3  -5   4   99.39   10.60
   2   5  -4   32.60    6.80
   2   5  -4   26.70    5.90
   2   5  -4   33.80    4.40
  -2  -5   4   31.20    6.40
  -2  -5   4   28.30    5.60
  -2  -5   4   29.70    4.70
   1   5  -4   84.99    8.80
   1   5  -4   88.79    6.30
   1   5  -4   90.69    8.80
   1   5  -4   85.69    6.80
  -1  -5   4   93.79    8.20
  -1  -5   4   86.29    6.70
  -1  -5   4   88.59    6.60
  -1  -5   4   75.39    7.90
   0   5  -4  701.03   30.10
   0   5  -4  646.64   32.60
   0   5  -4  649.14   32.00
   0  -5   4  666.43   29.40
   0  -5   4  682.53   31.60
   0  -5   4  658.63   31.90
  -1   5  -4  217.88   14.60
  -1   5  -4  248.18   12.80
  -1   5  -4  230.68   13.70
   1  -5   4  219.08   13.90
   1  -5   4  224.28   12.10
   1  -5   4  226.38   13.80
  -2   5  -4  160.58   12.40
  -2   5  -4  184.78   10.90
   2  -5   4  181.38   11.20
   2  -5   4  180.98   10.40
   2  -5   4  176.68   11.90
  -3   5  -4   77.79    7.90
  -3   5  -4   64.59    6.40
  -3   5  -4   78.49    5.90
   3  -5   4   53.59    6.60
   3  -5   4   75.99    6.40
  -4   5  -4   93.99    6.40
  -4   5  -4   83.89    8.60
  -4   5  -4   88.09    8.00
   4  -5   4   88.09    8.00
   4  -5   4   96.19    7.90
   4  -5   4   93.59    7.50
  -5   5  -4   58.69    7.20
  -5   5  -4   59.29    6.00
  -5   5  -4   62.69    7.30
   5  -5   4   55.29    6.80
   5  -5   4   54.29    5.30
   5  -5   4   66.79    6.50
   5  -5   4   59.89    7.00
  -6   5  -4    1.30    3.00
  -6   5  -4   -0.20    2.20
  -6   5  -4    1.20    2.30
   6  -5   4    1.10    2.90
   6  -5   4    1.20    2.90
  -7   5  -4  139.99   12.30
  -7   5  -4  138.29   11.80
  -7   5  -4  162.48   11.40
   7  -5   4  146.99   12.00
   7  -5   4  140.69   12.40
  -8   5  -4   91.29   10.40
   8  -5   4   88.79   10.40
   8  -5   4   79.99    9.20
  -9   5  -4   46.70    9.30
   9  -5   4   51.79   10.40
 -10   5  -4    5.80    6.20
  10  -5   4    2.90    5.00
   7   4  -4  129.99   14.90
  -7  -4   4   90.39   13.20
   6   4  -4    2.40    4.00
  -6  -4   4    0.40    3.60
   5   4  -4   46.40    6.60
   5   4  -4   42.00    8.60
  -5  -4   4   49.00    9.00
   4   4  -4  254.67   17.50
   4   4  -4  254.17   15.60
   4   4  -4  246.08   14.60
  -4  -4   4  222.48   16.80
   3   4  -4   45.70    5.50
   3   4  -4   48.00    7.10
  -3  -4   4   49.50    5.20
  -3  -4   4   53.09    7.10
  -3  -4   4   55.49    6.50
   2   4  -4   16.90    4.20
   2   4  -4   22.70    3.90
   2   4  -4   25.50    5.30
  -2  -4   4   32.30    6.10
  -2  -4   4   27.50    5.10
  -2  -4   4   27.00    3.60
   1   4  -4  131.79    8.10
   1   4  -4  157.08    8.60
   1   4  -4  130.69   10.10
   1   4  -4  135.39   10.50
  -1  -4   4  151.48   10.20
  -1  -4   4  144.19    8.20
  -1  -4   4  146.79    8.70
  -1  -4   4  136.19   10.00
   0   4  -4  769.52   33.70
   0   4  -4  792.62   36.70
   0   4  -4  806.72   36.30
   0  -4   4  828.52   36.00
   0  -4   4  779.02   35.90
   0  -4   4  799.32   34.30
  -1   4  -4  589.64   26.30
  -1   4  -4  600.34   28.90
  -1   4  -4  594.84   27.70
   1  -4   4  613.54   28.10
   1  -4   4  582.74   27.20
   1  -4   4  610.34   26.70
  -2   4  -4   94.09    8.30
  -2   4  -4   89.79    6.70
   2  -4   4   96.39    6.70
   2  -4   4  100.79    7.70
  -3   4  -4  936.01   39.70
  -3   4  -4  913.21   41.00
  -3   4  -4  896.21   38.30
   3  -4   4  876.51   39.40
   3  -4   4  875.31   38.40
   3  -4   4  896.21   40.00
  -4   4  -4  202.88   12.90
  -4   4  -4  217.08   11.40
  -4   4  -4  219.18   11.80
  -4   4  -4  225.58   14.10
   4  -4   4  202.48   11.80
   4  -4   4  214.68   13.10
   4  -4   4  225.08   13.20
   4  -4   4  206.08   11.70
  -5   4  -4  102.39    9.00
  -5   4  -4   85.99    6.90
  -5   4  -4  112.09    9.30
   5  -4   4  101.69    8.30
   5  -4   4  101.39    7.40
   5  -4   4   99.99    8.90
  -6   4  -4   42.60    6.10
  -6   4  -4   45.40    6.60
  -6   4  -4   40.30    5.20
   6  -4   4   41.80    7.70
   6  -4   4   36.30    5.60
   6  -4   4   47.20    5.50
  -7   4  -4    9.90    3.60
  -7   4  -4    5.20    3.50
  -7   4  -4    9.40    4.10
   7  -4   4    3.50    3.00
   7  -4   4    2.40    3.50
  -8   4  -4   53.79    9.00
   8  -4   4   57.39    9.80
  -9   4  -4   64.39   10.90
   9  -4   4   58.69   11.30
 -10   4  -4    4.40    5.00
  10  -4   4    2.70    4.80
   8   3  -4    5.60    5.50
   8   3  -4   15.10    6.90
  -8  -3   4    3.20    5.30
   7   3  -4  101.29   11.50
   7   3  -4  120.89   13.60
  -7  -3   4  162.48   15.30
   6   3  -4   42.20    9.10
   6   3  -4   44.60    7.60
  -6  -3   4   62.59    9.20
   5   3  -4    5.70    3.90
   5   3  -4   10.50    4.00
  -5  -3   4    5.60    4.10
   4   3  -4  127.69    9.10
   4   3  -4   92.69    9.70
   4   3  -4  107.19    8.70
  -4  -3   4  129.79    9.70
  -4  -3   4  116.59   10.70
  -4  -3   4  134.69    8.70
   3   3  -4    1.90    2.50
   3   3  -4    3.10    2.50
   3   3  -4    2.70    2.30
  -3  -3   4    3.70    3.00
  -3  -3   4    4.10    1.90
  -3  -3   4    1.50    2.40
   2   3  -4  102.89    8.60
   2   3  -4   71.69    6.00
  -2  -3   4   83.09    7.60
  -2  -3   4   80.29    5.20
  -2  -3   4   82.29    7.00
   1   3  -4  622.94   27.30
   1   3  -4  598.04   29.20
   1   3  -4  597.34   26.10
  -1  -3   4  629.74   28.70
  -1  -3   4  631.24   26.10
  -1  -3   4  667.73   29.10
   0   3  -4 1254.57   50.39
   0   3  -4 1237.48   51.49
   0   3  -4 1241.08   53.29
   0   3  -4 1271.77   53.19
   0  -3   4 1249.38   52.19
   0  -3   4 1228.68   52.79
  -1   3  -4  346.47   15.80
  -1   3  -4  335.87   18.00
  -1   3  -4  349.37   17.10
   1  -3   4  348.97   16.80
   1  -3   4  338.97   17.20
   1  -3   4  359.66   16.20
  -2   3  -4 1195.68   51.09
  -2   3  -4 1183.48   49.40
   2  -3   4 1170.48   50.09
   2  -3   4 1182.68   48.40
   2  -3   4 1173.58   49.80
  -3   3  -4 1086.09   47.80
  -3   3  -4 1154.98   47.10
  -3   3  -4 1133.99   48.80
  -3   3  -4 1139.59   49.99
   3  -3   4 1165.18   49.30
   3  -3   4 1159.08   48.90
   3  -3   4 1171.48   48.60
   3  -3   4 1151.28   47.20
  -4   3  -4 2118.69   87.49
  -4   3  -4 2111.49   87.79
  -4   3  -4 2116.29   85.09
   4  -3   4 2076.69   86.49
   4  -3   4 2128.29   86.49
   4  -3   4 2063.49   87.39
  -5   3  -4   23.20    4.70
  -5   3  -4   12.00    3.70
  -5   3  -4   15.30    3.30
   5  -3   4   14.70    3.90
   5  -3   4   13.10    4.20
   5  -3   4   11.20    3.40
  -6   3  -4   22.50    4.70
  -6   3  -4   16.30    3.70
  -6   3  -4   20.30    5.20
   6  -3   4   14.00    4.20
   6  -3   4    8.60    4.20
   6  -3   4   13.30    3.70
  -7   3  -4  331.47   17.70
  -7   3  -4  297.37   19.30
  -7   3  -4  280.17   17.60
   7  -3   4  286.07   16.90
   7  -3   4  301.57   19.40
   7  -3   4  318.77   18.50
  -8   3  -4   53.89    9.50
   8  -3   4   57.19    8.50
  -9   3  -4   13.80    6.40
   9  -3   4    8.80    5.20
 -10   3  -4    3.10    5.30
  10  -3   4   -1.00    5.40
   9   2  -4    1.20    5.30
   9   2  -4   14.00    6.70
  -9  -2   4   12.70    7.10
   8   2  -4    6.20    5.30
   8   2  -4    0.80    4.40
  -8  -2   4   10.50    5.80
   7   2  -4   73.29   10.20
   7   2  -4   61.99    9.10
  -7  -2   4   65.29    9.60
   6   2  -4   87.59    9.40
   6   2  -4  103.89   11.00
  -6  -2   4  124.59   11.90
  -6  -2   4   95.49    9.80
   5   2  -4    2.60    2.70
   5   2  -4   -1.20    2.30
  -5  -2   4   -2.40    2.20
  -5  -2   4   -1.10    1.90
  -5  -2   4    1.10    2.50
   4   2  -4   72.29    7.90
   4   2  -4   82.89    6.20
   4   2  -4   82.29    7.30
  -4  -2   4   86.59    7.70
  -4  -2   4   83.09    6.20
  -4  -2   4   74.29    7.90
   3   2  -4  221.08   12.20
   3   2  -4  220.38   11.30
   3   2  -4  182.68   12.90
  -3  -2   4  227.78   12.60
  -3  -2   4  209.08   10.50
  -3  -2   4  187.68   12.80
   2   2  -4  165.18    9.90
   2   2  -4  171.68   10.20
   2   2  -4  181.88   11.50
  -2  -2   4  178.88   11.10
  -2  -2   4  184.28    8.50
  -2  -2   4  206.38   11.20
   1   2  -4   11.20    1.30
   1   2  -4    7.70    2.80
   1   2  -4   10.70    2.60
  -1  -2   4   10.90    3.10
  -1  -2   4   10.70    2.60
  -1  -2   4    7.40    1.10
   0   2  -4  278.87   11.70
   0   2  -4  271.97   14.10
   0   2  -4  256.07   14.00
   0   2  -4  268.77   13.30
   0  -2   4  274.97   13.90
   0  -2   4  274.87   13.60
   0  -2   4  289.37   13.10
  -1   2  -4  494.05   21.70
  -1   2  -4  501.95   23.70
  -1   2  -4  512.45   23.00
   1  -2   4  525.15   21.20
   1  -2   4  509.35   23.00
   1  -2   4  504.05   22.90
  -2   2  -4   27.30    3.40
  -2   2  -4   37.10    3.90
  -2   2  -4   32.90    2.30
  -2   2  -4   30.00    4.30
   2  -2   4   37.20    4.00
   2  -2   4   29.70    2.30
   2  -2   4   29.00    4.20
  -3   2  -4    0.10    1.40
  -3   2  -4    2.70    1.20
  -3   2  -4   -1.10    1.60
  -3   2  -4    1.30    1.90
   3  -2   4    2.40    2.30
   3  -2   4   -1.10    1.40
  -4   2  -4 1141.59   49.30
  -4   2  -4 1166.78   49.50
  -4   2  -4 1127.19   47.00
   4  -2   4 1090.19   49.40
   4  -2   4 1135.49   47.70
  -5   2  -4  385.96   21.40
  -5   2  -4  433.76   21.20
  -5   2  -4  405.86   19.40
   5  -2   4  381.86   21.30
   5  -2   4  387.86   19.20
  -6   2  -4   -2.00    2.20
  -6   2  -4    2.50    2.20
  -6   2  -4   -0.40    2.60
   6  -2   4   -0.60    1.80
   6  -2   4    2.10    3.10
   6  -2   4    2.40    3.00
  -7   2  -4   17.70    4.60
  -7   2  -4   17.10    4.80
  -7   2  -4   20.60    5.80
   7  -2   4   14.40    5.00
   7  -2   4   13.80    5.40
  -8   2  -4  222.68   16.90
   8  -2   4  210.08   16.50
   8  -2   4  200.08   16.00
  -9   2  -4    0.70    4.70
   9  -2   4   -0.10    4.10
 -10   2  -4    5.00    5.60
  10  -2   4   -3.10    4.70
   9   1  -4   22.00    7.20
   9   1  -4   19.00    7.40
  -9  -1   4   27.30    7.80
   8   1  -4    8.70    5.10
   8   1  -4    7.00    5.30
  -8  -1   4    7.50    5.70
   7   1  -4   93.89   10.70
   7   1  -4   83.29    9.70
  -7  -1   4   80.89    8.50
  -7  -1   4   86.89   10.30
   6   1  -4  273.17   17.20
   6   1  -4  275.47   18.10
  -6  -1   4  268.67   18.40
  -6  -1   4  294.37   16.80
   5   1  -4  247.58   15.90
   5   1  -4  233.08   14.90
  -5  -1   4  256.87   14.70
  -5  -1   4  260.67   14.00
  -5  -1   4  238.58   16.00
   4   1  -4   88.39    7.60
   4   1  -4   97.69    8.50
   4   1  -4   87.79    5.30
  -4  -1   4   84.09    6.30
  -4  -1   4   96.99    8.40
  -4  -1   4   85.79    7.20
   3   1  -4  721.63   31.80
   3   1  -4  735.63   33.00
   3   1  -4  676.03   29.80
  -3  -1   4  758.72   33.00
  -3  -1   4  709.33   31.80
  -3  -1   4  689.43   30.00
   2   1  -4   26.90    3.80
   2   1  -4   23.70    4.20
   2   1  -4   17.90    2.80
  -2  -1   4   24.30    3.70
  -2  -1   4   26.20    2.30
  -2  -1   4   23.70    4.00
   1   1  -4    2.30    1.90
   1   1  -4    2.30    2.00
  -1  -1   4    2.50    1.60
  -1  -1   4    1.30    1.90
   0   1  -4  851.61   34.70
   0   1  -4  797.42   32.50
   0   1  -4  770.82   34.50
   0   1  -4  812.82   34.10
   0  -1   4  819.02   34.20
   0  -1   4  797.62   34.30
   0  -1   4  804.62   32.90
  -1   1  -4   16.20    3.10
  -1   1  -4   15.50    3.40
   1  -1   4   15.70    2.70
   1  -1   4   15.60    3.30
  -2   1  -4    6.00    2.70
  -2   1  -4   10.70    2.70
  -2   1  -4   10.30    2.50
  -2   1  -4    9.70    1.30
   2  -1   4    8.80    2.80
   2  -1   4   11.20    3.00
   2  -1   4    7.40    2.10
  -3   1  -4  129.69    6.70
  -3   1  -4  122.99    8.50
  -3   1  -4  114.39    8.20
   3  -1   4  111.59    8.40
   3  -1   4  115.19    8.50
   3  -1   4  110.79    6.80
  -4   1  -4  273.47   14.50
  -4   1  -4  238.68   12.60
  -4   1  -4  234.58   14.30
   4  -1   4  235.18   14.30
   4  -1   4  252.17   14.80
   4  -1   4  246.68   12.10
  -5   1  -4  721.13   34.10
  -5   1  -4  719.03   33.10
  -5   1  -4  717.53   32.00
   5  -1   4  699.93   30.60
   5  -1   4  718.53   34.30
   5  -1   4  662.03   33.70
  -6   1  -4   54.89    6.50
  -6   1  -4   64.49    6.60
  -6   1  -4   46.40    6.50
   6  -1   4   40.90    7.10
   6  -1   4   51.29    7.30
  -7   1  -4   -0.20    3.00
  -7   1  -4    2.40    3.70
   7  -1   4    1.80    3.60
   7  -1   4    2.40    3.60
  -8   1  -4    6.20    4.30
   8  -1   4    3.30    4.00
   8  -1   4   10.80    5.50
  -9   1  -4    2.70    4.80
   9  -1   4    8.30    5.90
   9  -1   4   15.90    6.70
   9   0  -4   77.29   11.30
   9   0  -4   59.39   10.20
  -9   0   4   67.49   11.00
   8   0  -4    2.50    4.20
   8   0  -4    8.10    5.00
  -8   0   4    2.10    5.60
  -8   0   4    2.90    3.50
  -8   0   4    5.30    3.80
   7   0  -4  120.29   11.10
   7   0  -4  122.09   11.00
   7   0  -4  108.69   10.00
  -7   0   4  100.09   10.80
  -7   0   4  108.89    9.70
  -7   0   4  130.69   10.30
   6   0  -4  423.96   22.90
   6   0  -4  410.36   23.10
  -6   0   4  468.95   22.40
  -6   0   4  453.15   22.40
  -6   0   4  357.96   23.10
   5   0  -4  181.98   12.60
   5   0  -4  199.68   12.40
   5   0  -4  187.88   12.90
  -5   0   4  215.58   12.60
  -5   0   4  195.48   11.60
  -5   0   4  205.78   13.60
   4   0  -4    6.30    2.80
   4   0  -4    2.20    2.30
   4   0  -4    2.10    2.40
  -4   0   4    2.00    2.20
  -4   0   4    5.10    2.20
  -4   0   4    0.70    1.80
   3   0  -4   14.50    1.60
   3   0  -4   17.00    3.50
   3   0  -4   13.10    3.20
   3   0  -4   10.60    3.00
  -3   0   4   15.70    2.70
  -3   0   4   17.50    3.30
  -3   0   4   13.10    3.40
   2   0  -4  511.15   23.40
   2   0  -4  499.25   23.00
   2   0  -4  514.45   21.50
   2   0  -4  525.75   23.10
  -2   0   4  489.15   23.20
  -2   0   4  524.05   21.50
  -2   0   4  501.15   22.90
   1   0  -4  574.14   25.40
   1   0  -4  597.54   24.20
   1   0  -4  584.44   25.90
  -1   0   4  579.54   24.30
  -1   0   4  592.54   25.20
   0   0  -4  218.28   10.00
   0   0  -4  216.08   11.30
   0   0  -4  212.18   11.10
   0   0   4  222.78    9.90
   0   0   4  206.48   11.00
   0   0   4  209.98   10.40
  -1   0  -4  147.49    8.20
  -1   0  -4  137.39    8.40
  -1   0  -4  134.19    8.50
  -1   0  -4  152.38    6.90
   1   0   4  146.29    8.50
   1   0   4  141.59    7.10
   1   0   4  129.19    8.80
  -2   0  -4  285.07   14.50
  -2   0  -4  299.07   15.00
  -2   0  -4  283.57   13.00
   2   0   4  274.57   12.40
   2   0   4  303.07   15.50
   2   0   4  272.27   14.50
  -3   0  -4  603.84   27.90
  -3   0  -4  598.54   27.90
  -3   0  -4  597.74   26.40
   3   0   4  608.94   28.80
   3   0   4  584.84   24.80
   3   0   4  618.14   27.90
  -4   0  -4  173.98   11.60
  -4   0  -4  180.28   11.40
  -4   0  -4  163.38   10.20
   4   0   4  173.38    8.30
   4   0   4  168.98   12.00
   4   0   4  171.98   11.50
  -5   0  -4   16.70    4.20
  -5   0  -4    8.90    3.50
  -5   0  -4   17.00    4.00
   5   0   4   14.00    4.20
   5   0   4    2.60    3.30
  -6   0  -4   31.70    5.90
  -6   0  -4   28.20    6.30
   6   0   4   40.00    7.60
   6   0   4   41.40    7.30
  -7   0  -4   36.60    7.40
   7   0   4   38.00    7.60
   7   0   4   58.49   10.10
   7   0   4   29.40   10.70
  -8   0  -4   73.39   10.20
   8   0   4   44.50    9.60
   8   0   4   83.19   12.00
  -9   0  -4   18.30    7.20
   9   0   4    8.60    6.20
   9   0   4    7.40    6.90
 -10   1   4   29.40    8.80
   9  -1  -4    1.30    4.40
   9  -1  -4   10.90    5.30
  -9   1   4   12.90    6.10
  -9   1   4    8.20    4.60
  -9   1   4    4.30    4.20
   8  -1  -4    0.00    2.70
   8  -1  -4    0.90    3.20
  -8   1   4    2.50    3.40
  -8   1   4    4.80    4.10
  -8   1   4    2.40    3.40
   7  -1  -4   15.70    4.40
   7  -1  -4   10.50    4.40
  -7   1   4    9.20    4.30
  -7   1   4   13.60    4.30
  -7   1   4    9.60    4.10
   6  -1  -4  196.58   13.30
   6  -1  -4  202.28   13.80
  -6   1   4  201.48   12.90
  -6   1   4  217.18   13.60
  -6   1   4  232.18   15.30
   5  -1  -4  200.48   12.10
   5  -1  -4  146.79   10.80
  -5   1   4  180.28   12.50
  -5   1   4  182.98   11.60
  -5   1   4  187.78   11.30
   4  -1  -4   29.70    4.40
   4  -1  -4   29.90    4.50
  -4   1   4   32.70    4.60
  -4   1   4   36.00    4.10
  -4   1   4   29.40    4.50
   3  -1  -4  397.36   19.50
   3  -1  -4  431.76   17.30
   3  -1  -4  393.46   19.40
  -3   1   4  429.66   20.40
  -3   1   4  415.46   19.70
  -3   1   4  415.76   17.40
  -3   1   4  367.76   18.50
   2  -1  -4 1840.22   76.59
   2  -1  -4 1881.51   76.59
   2  -1  -4 1932.91   75.59
  -2   1   4 1894.21   76.79
  -2   1   4 1843.62   76.09
  -2   1   4 1918.01   77.29
   1  -1  -4  350.66   15.80
   1  -1  -4  330.67   15.70
   1  -1  -4  345.37   16.60
   1  -1  -4  359.96   16.30
  -1   1   4  317.67   16.00
  -1   1   4  356.06   15.80
   0  -1  -4  195.28   10.60
   0  -1  -4  199.38    9.90
   0  -1  -4  198.58   10.40
   0  -1  -4  191.88   10.20
   0  -1  -4  186.98    9.20
   0   1   4  186.78    9.20
   0   1   4  186.98   10.00
   0   1   4  207.88   11.20
  -1  -1  -4  143.29    7.60
  -1  -1  -4  134.79    8.30
  -1  -1  -4  136.19    8.60
   1   1   4  131.69    9.00
   1   1   4  115.29    7.60
   1   1   4  126.89    6.10
  -2  -1  -4  149.09    8.90
  -2  -1  -4  170.88   10.30
  -2  -1  -4  148.59    9.80
   2   1   4  147.59    9.20
   2   1   4  150.68   10.30
  -3  -1  -4   36.80    5.00
  -3  -1  -4   41.60    4.40
  -3  -1  -4   28.50    4.50
   3   1   4   35.60    4.70
   3   1   4   39.20    5.50
  -4  -1  -4    5.90    3.00
  -4  -1  -4    0.10    2.40
   4   1   4    7.60    3.50
   4   1   4    8.90    4.10
  -5  -1  -4  144.79   11.70
  -5  -1  -4  162.98   11.70
   5   1   4  164.88   12.80
   5   1   4  167.38   11.90
   5   1   4  144.39   12.60
  -6  -1  -4  193.18   13.80
  -6  -1  -4  216.78   15.30
  -6  -1  -4  197.88   14.00
   6   1   4  222.08   15.80
   6   1   4  172.38   15.00
   6   1   4  210.98   14.70
  -7  -1  -4    5.00    4.20
  -7  -1  -4    8.30    4.50
   7   1   4    0.60    4.00
   7   1   4    1.30    4.20
  -8  -1  -4    2.30    5.20
   8   1   4   13.00    6.40
   8   1   4    5.00    5.50
  10  -2  -4    3.80    4.90
  10  -2  -4    3.60    6.90
 -10   2   4   -1.50    4.00
 -10   2   4   11.40    7.90
 -10   2   4    4.80    4.70
   9  -2  -4   -0.80    3.30
   9  -2  -4    0.50    3.80
  -9   2   4    0.10    3.80
  -9   2   4    1.60    3.40
  -9   2   4   -2.40    3.30
   8  -2  -4   24.20    6.60
   8  -2  -4   19.10    5.60
  -8   2   4    5.50    3.80
  -8   2   4   14.30    4.50
  -8   2   4   27.90    6.90
   7  -2  -4   27.10    5.40
   7  -2  -4   23.00    5.10
   7  -2  -4   27.40    6.30
  -7   2   4   32.30    6.80
  -7   2   4   26.80    5.30
  -7   2   4   23.40    5.30
   6  -2  -4   31.30    4.70
   6  -2  -4   31.00    5.50
   6  -2  -4   17.80    4.60
  -6   2   4   31.60    5.50
  -6   2   4   22.60    5.50
   5  -2  -4  141.69   10.00
   5  -2  -4  145.69   10.30
   5  -2  -4  140.49    9.20
  -5   2   4  139.39   10.80
  -5   2   4  162.88   10.40
   4  -2  -4  300.37   14.50
   4  -2  -4  279.57   15.30
   4  -2  -4  307.17   15.70
  -4   2   4  280.97   16.20
  -4   2   4  307.77   13.10
  -4   2   4  249.18   14.70
   3  -2  -4  559.74   24.00
   3  -2  -4  564.14   25.00
   3  -2  -4  546.45   24.60
   3  -2  -4  479.95   25.70
  -3   2   4  532.05   25.70
  -3   2   4  553.14   23.80
  -3   2   4  548.95   24.80
   2  -2  -4   36.40    4.40
   2  -2  -4   38.60    4.30
   2  -2  -4   35.70    4.00
   2  -2  -4   37.80    3.60
   2  -2  -4   35.10    4.60
  -2   2   4   40.40    4.70
  -2   2   4   34.80    4.30
  -2   2   4   34.70    4.10
   1  -2  -4    0.70    1.80
   1  -2  -4   -0.20    1.50
   1  -2  -4    1.20    1.90
   1  -2  -4    1.80    1.80
  -1   2   4   -0.60    1.30
  -1   2   4    1.10    1.80
  -1   2   4   -4.70    1.50
   0  -2  -4    3.20    2.20
   0  -2  -4    5.10    2.30
   0  -2  -4    4.60    1.50
   0  -2  -4    5.80    2.40
   0   2   4   -0.20    1.60
   0   2   4    4.30    1.70
   0   2   4    5.80    2.80
  -1  -2  -4  262.47   14.90
  -1  -2  -4  283.07   14.90
  -1  -2  -4  275.57   11.70
   1   2   4  264.47   15.50
   1   2   4  287.67   11.70
   1   2   4  270.57   13.50
   1   2   4  267.47   15.30
  -2  -2  -4 1602.04   67.39
  -2  -2  -4 1560.64   67.39
   2   2   4 1616.04   68.49
   2   2   4 1588.44   68.29
   2   2   4 1586.74   65.69
  -3  -2  -4   95.59    8.20
  -3  -2  -4   81.89    8.00
  -3  -2  -4   80.09    7.30
   3   2   4   78.79    8.40
   3   2   4   78.69    8.50
   3   2   4   88.69    7.20
  -4  -2  -4   70.59    7.40
  -4  -2  -4   75.49    8.30
  -4  -2  -4   87.29    8.30
   4   2   4   77.29    9.10
   4   2   4   95.19    9.40
   4   2   4   85.59    7.70
  -5  -2  -4   62.59    7.40
  -5  -2  -4   55.69    7.60
  -5  -2  -4   49.30    6.80
   5   2   4   39.20    7.90
   5   2   4   48.80    7.50
   5   2   4   48.70    6.70
  -6  -2  -4  121.59   11.20
  -6  -2  -4  107.49   11.80
  -6  -2  -4  138.39   11.80
   6   2   4  109.89   11.90
   6   2   4  109.69   10.90
   6   2   4  107.29   12.40
  -7  -2  -4   -2.20    4.40
  -7  -2  -4    1.70    4.60
   7   2   4    2.90    4.30
   7   2   4    0.30    4.40
  -8  -2  -4    4.70    5.40
   8   2   4    3.80    5.80
  10  -3  -4   25.40    8.00
  10  -3  -4   29.50    7.40
 -10   3   4   22.40    6.70
 -10   3   4   27.70    8.30
 -10   3   4   18.90    6.70
   9  -3  -4    9.10    4.70
   9  -3  -4    4.00    4.60
  -9   3   4    8.60    4.90
  -9   3   4   14.10    5.40
  -9   3   4    5.70    4.60
   8  -3  -4   55.59    7.50
   8  -3  -4   49.40    9.00
  -8   3   4   34.70    7.80
  -8   3   4   46.80    7.00
   7  -3  -4   25.20    5.60
   7  -3  -4   22.80    4.90
  -7   3   4   41.40    7.60
  -7   3   4   50.19    7.90
   6  -3  -4   12.70    3.20
   6  -3  -4    7.30    3.10
   6  -3  -4    5.20    3.30
  -6   3   4   11.10    3.90
  -6   3   4   13.10    4.10
   5  -3  -4   40.50    5.50
   5  -3  -4   53.59    4.60
   5  -3  -4   60.09    6.20
  -5   3   4   39.70    5.30
  -5   3   4   49.40    4.20
  -5   3   4   48.40    6.40
   4  -3  -4  244.98   13.30
   4  -3  -4  244.08   11.60
   4  -3  -4  205.38   13.20
   4  -3  -4  251.57   15.30
  -4   3   4  239.58   13.80
  -4   3   4  232.68   12.20
  -4   3   4  234.98   14.60
   3  -3  -4    8.00    3.10
   3  -3  -4    9.20    2.10
   3  -3  -4    6.90    2.60
  -3   3   4    5.20    2.30
  -3   3   4   15.70    2.90
  -3   3   4   10.90    3.30
  -3   3   4    8.40    3.00
   2  -3  -4  284.07   13.40
   2  -3  -4  268.47   14.10
   2  -3  -4  284.17   15.00
   2  -3  -4  280.97   15.50
  -2   3   4  277.47   15.10
  -2   3   4  283.57   15.30
  -2   3   4  280.37   13.90
   1  -3  -4  464.75   19.80
   1  -3  -4  471.95   22.40
   1  -3  -4  454.25   20.50
   1  -3  -4  473.95   22.10
  -1   3   4  437.26   19.90
  -1   3   4  453.95   22.70
  -1   3   4  424.36   21.30
   0  -3  -4  196.78   12.10
   0  -3  -4  186.98   12.40
   0  -3  -4  209.28   12.30
   0  -3  -4  203.08   10.00
   0   3   4  213.88   10.30
   0   3   4  201.68   12.40
   0   3   4  221.48   13.50
  -1  -3  -4  513.65   24.20
  -1  -3  -4  514.25   24.60
  -1  -3  -4  486.95   23.70
  -1  -3  -4  472.35   20.00
   1   3   4  489.35   24.60
   1   3   4  427.86   24.50
   1   3   4  469.85   21.40
  -2  -3  -4  264.97   15.80
  -2  -3  -4  270.37   15.60
  -2  -3  -4  260.77   16.00
   2   3   4  253.17   16.60
   2   3   4  285.57   16.90
   2   3   4  268.37   13.90
  -3  -3  -4  149.39   11.70
  -3  -3  -4  152.08   11.80
  -3  -3  -4  162.58   11.60
   3   3   4  166.18   12.90
   3   3   4  164.38   10.30
   3   3   4  154.48   12.70
  -4  -3  -4   27.10    5.70
  -4  -3  -4   25.90    5.90
  -4  -3  -4   18.60    5.40
   4   3   4   35.10    7.40
   4   3   4   22.60    5.90
   4   3   4   28.30    5.30
  -5  -3  -4   69.79    8.80
  -5  -3  -4   70.99    8.90
   5   3   4   89.09   11.10
   5   3   4   67.79    9.60
  -6  -3  -4    3.30    4.00
  -6  -3  -4    3.30    4.00
   6   3   4    8.10    6.20
   6   3   4   13.40    6.20
  -7  -3  -4   21.60    7.00
  -7  -3  -4   22.40    7.40
   7   3   4   10.90    5.90
  10  -4  -4   75.59   10.90
  10  -4  -4   85.19   10.80
 -10   4   4   87.59   12.10
 -10   4   4   68.79   10.30
   9  -4  -4   59.79    8.90
   9  -4  -4   33.40    7.80
  -9   4   4   59.99   11.00
  -9   4   4   62.69    8.80
   8  -4  -4   29.20    6.80
   8  -4  -4   41.40    7.80
  -8   4   4   33.30    6.90
  -8   4   4   37.70    8.10
   7  -4  -4    8.50    3.60
   7  -4  -4    0.20    2.80
  -7   4   4    5.80    3.90
  -7   4   4    0.00    3.20
   6  -4  -4   69.69    7.30
   6  -4  -4   63.69    7.20
  -6   4   4   67.09    8.40
  -6   4   4   76.19    7.80
   5  -4  -4  142.99   10.50
   5  -4  -4  151.48   10.10
   5  -4  -4  139.79   11.60
  -5   4   4  124.39   10.70
  -5   4   4  145.19    9.20
  -5   4   4  133.09   10.40
   4  -4  -4    0.60    1.10
   4  -4  -4   -0.40    2.20
   4  -4  -4   -0.40    2.10
  -4   4   4   -1.00    2.00
  -4   4   4    3.20    2.70
  -4   4   4   -0.80    1.10
  -4   4   4    0.90    2.00
   3  -4  -4    0.30    1.80
   3  -4  -4   -2.50    1.70
   3  -4  -4    2.30    2.40
  -3   4   4    2.10    2.30
  -3   4   4    0.40    1.40
  -3   4   4    2.70    2.40
   2  -4  -4  125.89    9.10
   2  -4  -4  110.09    9.20
   2  -4  -4  119.59    8.20
   2  -4  -4  131.09    7.00
  -2   4   4  125.19    9.40
  -2   4   4  110.69    7.80
  -2   4   4  119.59    9.70
   1  -4  -4  265.07   16.20
   1  -4  -4  297.47   16.40
   1  -4  -4  298.07   14.60
  -1   4   4  281.37   15.60
  -1   4   4  293.77   17.20
  -1   4   4  296.97   13.40
   0  -4  -4   15.10    4.10
   0  -4  -4    6.20    3.20
   0  -4  -4   10.50    2.40
   0   4   4    9.20    4.00
   0   4   4   13.80    2.40
   0   4   4   13.30    3.70
  -1  -4  -4    9.60    3.60
  -1  -4  -4   11.10    3.60
  -1  -4  -4    8.90    1.90
   1   4   4    8.80    4.10
   1   4   4    1.00    2.40
   1   4   4   12.10    3.10
  -2  -4  -4   17.70    4.50
  -2  -4  -4   23.70    5.40
   2   4   4   11.70    5.10
   2   4   4   31.90    6.60
  -3  -4  -4   53.39    7.30
  -3  -4  -4   40.40    7.40
   3   4   4   57.59    9.80
   3   4   4   52.89    9.00
  -4  -4  -4   18.10    5.80
  -4  -4  -4    7.00    4.40
   4   4   4   13.80    5.50
   4   4   4   17.70    5.80
  -5  -4  -4   27.40    7.00
  -5  -4  -4   24.30    6.60
   5   4   4   34.80    9.10
   5   4   4   25.40    7.40
  -6  -4  -4   62.09   11.10
  -6  -4  -4   63.69    9.70
   6   4   4   49.00   10.70
   6   4   4   62.99   12.10
  10  -5  -4   -2.70    4.00
  10  -5  -4    6.50    5.00
 -10   5   4    0.70    5.20
 -10   5   4    1.20    4.90
   9  -5  -4  144.59   13.10
   9  -5  -4  133.99   12.90
  -9   5   4  139.89   14.30
  -9   5   4  129.29   13.40
   8  -5  -4  160.68   13.00
   8  -5  -4  158.58   13.40
  -8   5   4  177.78   14.10
  -8   5   4  161.28   14.60
   7  -5  -4   -1.90    2.90
   7  -5  -4    2.00    3.00
  -7   5   4   -0.70    2.60
  -7   5   4    0.70    3.20
   6  -5  -4   17.10    5.40
   6  -5  -4   22.10    5.30
   6  -5  -4   18.40    4.80
  -6   5   4   26.60    6.50
  -6   5   4   21.60    5.50
   5  -5  -4  374.96   22.00
   5  -5  -4  368.26   20.20
  -5   5   4  397.56   19.80
  -5   5   4  359.56   20.60
  -5   5   4  301.07   20.50
   4  -5  -4  509.35   25.60
   4  -5  -4  537.65   23.80
   4  -5  -4  478.65   27.00
  -4   5   4  496.15   26.60
  -4   5   4  521.75   25.90
   3  -5  -4   88.09    7.30
   3  -5  -4   54.59    7.30
   3  -5  -4   83.89    5.60
  -3   5   4   69.09    5.80
  -3   5   4   73.99    7.80
  -3   5   4   66.59    7.50
   2  -5  -4   90.19    8.40
   2  -5  -4  107.59    9.40
   2  -5  -4   96.49    5.70
   2  -5  -4   93.09    8.70
  -2   5   4  113.49    9.80
  -2   5   4  102.39    9.20
  -2   5   4   82.39    7.20
   1  -5  -4   91.79    8.90
   1  -5  -4   81.09    8.10
   1  -5  -4   93.79    7.00
  -1   5   4   98.19    8.30
  -1   5   4   93.89    9.40
  -1   5   4   89.59    8.60
   0  -5  -4   66.69    7.70
   0  -5  -4   93.39    6.30
   0  -5  -4   73.79    7.80
   0   5   4   74.29    8.80
   0   5   4   98.49    8.70
  -1  -5  -4   -0.50    2.50
  -1  -5  -4   -1.90    1.90
   1   5   4   -2.10    2.90
   1   5   4   -0.10    2.80
  -2  -5  -4  120.79   11.50
  -2  -5  -4  114.39   10.80
   2   5   4  136.99   12.40
   2   5   4  140.49   13.10
  -3  -5  -4   52.89    7.90
  -3  -5  -4   50.59    9.10
   3   5   4   42.40    8.40
   3   5   4   62.99   11.00
  -4  -5  -4    2.80    3.90
  -4  -5  -4    6.00    4.10
   4   5   4   -3.80    3.90
   4   5   4   -1.60    4.50
  -5  -5  -4    1.20    4.30
  -5  -5  -4    0.10    4.40
   5   5   4    2.30    5.30
   5   5   4   -1.70    5.30
  -6  -5  -4   29.90    8.10
  -6  -5  -4   20.70    8.30
   6   5   4    6.20    6.60
  10  -6  -4    0.90    4.40
  10  -6  -4    1.80    4.90
 -10   6   4   -0.80    4.20
 -10   6   4    7.60    5.50
   9  -6  -4   12.10    5.90
   9  -6  -4    4.00    4.20
  -9   6   4    4.10    5.10
  -9   6   4    5.80    4.90
   8  -6  -4  124.79   12.20
   8  -6  -4  115.59   11.10
  -8   6   4  105.69   11.70
  -8   6   4  127.79   12.40
   7  -6  -4   30.50    6.30
   7  -6  -4   25.90    5.90
  -7   6   4   29.10    6.90
  -7   6   4   38.50    8.20
   6  -6  -4    1.00    3.40
   6  -6  -4    2.70    3.20
  -6   6   4    0.00    2.80
  -6   6   4    2.60    3.10
   5  -6  -4  251.67   18.50
   5  -6  -4  300.37   18.00
   5  -6  -4  299.17   15.70
  -5   6   4  252.67   17.80
  -5   6   4  316.47   19.80
  -5   6   4  294.87   17.80
   4  -6  -4  409.46   24.00
   4  -6  -4  427.56   22.20
  -4   6   4  393.16   23.30
  -4   6   4  404.76   22.90
   3  -6  -4   45.10    7.00
   3  -6  -4   47.90    6.30
  -3   6   4   48.50    8.00
  -3   6   4   51.69    7.20
   2  -6  -4   51.39    7.00
   2  -6  -4   42.90    7.80
  -2   6   4   47.20    7.30
  -2   6   4   32.60    7.00
  -2   6   4   42.90    5.60
   1  -6  -4  161.98   13.30
   1  -6  -4  181.68   13.40
   1  -6  -4  179.88   11.20
  -1   6   4  191.58   14.70
  -1   6   4  174.18   13.50
  -1   6   4  177.48   12.60
   0  -6  -4  204.58   14.90
   0  -6  -4  189.58   15.00
   0   6   4  214.98   16.10
   0   6   4  204.08   14.60
  -1  -6  -4   69.29    8.80
  -1  -6  -4   81.79    9.30
   1   6   4   82.89   10.60
   1   6   4   59.09    8.20
  -2  -6  -4    4.70    4.40
  -2  -6  -4   11.10    4.80
   2   6   4    6.20    4.50
   2   6   4   11.00    5.40
  -3  -6  -4   90.99   11.20
  -3  -6  -4   74.49   10.30
   3   6   4  108.49   13.10
   3   6   4   67.29   11.80
  -4  -6  -4    5.00    4.70
  -4  -6  -4    6.60    5.50
   4   6   4    7.10    6.80
   4   6   4    8.30    6.40
  -5  -6  -4    4.30    6.10
  -5  -6  -4    1.40    4.90
   5   6   4   -0.10    6.30
   5   6   4    8.60    7.30
  10  -7  -4    8.60    5.80
  10  -7  -4    8.00    6.10
 -10   7   4   17.00    6.90
 -10   7   4   20.50    7.50
   9  -7  -4   28.50    7.80
   9  -7  -4   29.30    7.80
  -9   7   4   45.60    9.40
  -9   7   4   41.90    9.40
   8  -7  -4   -2.70    3.30
   8  -7  -4   -2.60    3.40
  -8   7   4    1.90    4.70
  -8   7   4    3.70    4.20
   7  -7  -4   22.30    6.40
   7  -7  -4    7.80    4.70
  -7   7   4   18.60    6.50
  -7   7   4   23.40    6.90
   6  -7  -4    1.50    3.20
   6  -7  -4   -2.00    2.80
  -6   7   4   -0.60    3.30
  -6   7   4   -1.10    3.50
  -6   7   4    0.00    2.90
   5  -7  -4  189.48   15.50
   5  -7  -4  181.28   13.60
  -5   7   4  178.38   14.70
  -5   7   4  162.38   13.60
   4  -7  -4  145.79   11.60
   4  -7  -4  133.19   12.80
  -4   7   4  151.48   13.20
  -4   7   4  144.29   12.60
   3  -7  -4    7.50    4.40
   3  -7  -4    5.90    3.30
  -3   7   4    7.50    4.20
  -3   7   4    7.70    4.40
   2  -7  -4   13.00    4.70
   2  -7  -4   13.40    5.00
  -2   7   4   17.70    5.50
  -2   7   4    9.00    5.30
   1  -7  -4   75.99    9.60
   1  -7  -4   94.49   10.40
  -1   7   4  100.09   11.70
  -1   7   4   94.99   10.70
  -1   7   4   73.09    9.00
   0  -7  -4   79.79    9.50
   0  -7  -4   78.29   10.20
   0   7   4   82.89   11.10
   0   7   4   83.99    9.90
  -1  -7  -4   -1.40    3.50
  -1  -7  -4    2.30    4.50
   1   7   4    6.80    4.60
   1   7   4   -1.40    4.60
  -2  -7  -4    4.10    4.50
  -2  -7  -4   -0.30    4.10
   2   7   4    2.50    5.40
   2   7   4    0.90    4.60
  -3  -7  -4   28.10    8.20
  -3  -7  -4   21.00    8.00
   3   7   4   16.20    8.00
   3   7   4   15.80    6.70
   9  -8  -4    1.90    4.70
  -9   8   4    2.50    5.10
  -9   8   4   -2.30    4.00
   8  -8  -4   35.00    8.60
   8  -8  -4    9.80    6.50
  -8   8   4   25.50    7.50
  -8   8   4   44.00   10.00
   7  -8  -4    9.60    5.80
   7  -8  -4    4.80    4.80
  -7   8   4    7.90    5.00
  -7   8   4    2.00    4.40
   6  -8  -4   13.10    5.50
   6  -8  -4   17.50    6.30
  -6   8   4   27.60    7.40
  -6   8   4   15.50    6.10
  -6   8   4   13.70    5.90
   5  -8  -4    8.50    5.10
   5  -8  -4    9.90    4.70
  -5   8   4    9.00    4.70
  -5   8   4    2.70    3.40
   4  -8  -4  169.28   13.30
   4  -8  -4  185.18   15.70
  -4   8   4  163.08   14.90
  -4   8   4  165.38   14.50
   3  -8  -4   16.50    5.70
   3  -8  -4   31.00    6.20
  -3   8   4   31.80    8.00
  -3   8   4   18.10    6.50
   2  -8  -4   22.60    6.90
   2  -8  -4   30.60    7.30
  -2   8   4   27.90    7.50
  -2   8   4   14.50    6.10
   1  -8  -4   27.30    7.80
   1  -8  -4   18.40    6.60
  -1   8   4   24.70    8.40
  -1   8   4   37.40    8.70
   0  -8  -4   25.10    7.40
   0  -8  -4   41.40    9.00
   0   8   4   23.10    7.10
   0   8   4   32.00    7.80
   0   8   4   21.50    8.60
  -1  -8  -4    5.40    4.80
  -1  -8  -4   -4.10    4.00
   1   8   4    9.10    5.80
   1   8   4   -1.40    4.70
  -2  -8  -4   19.00    7.20
  -2  -8  -4   24.70    8.00
   2   8   4   10.40    6.90
   2   8   4   16.20    7.70
   9  -9  -4    7.90    6.10
  -9   9   4   24.80    8.80
  -9   9   4   33.60    9.20
   8  -9  -4   15.50    7.30
   8  -9  -4   13.90    6.90
  -8   9   4    6.10    5.70
  -8   9   4   24.10    8.50
   7  -9  -4  115.59   13.00
   7  -9  -4  113.89   13.80
  -7   9   4  108.29   13.00
  -7   9   4  114.19   14.00
   6  -9  -4   -2.70    4.00
   6  -9  -4    0.10    4.00
  -6   9   4    0.20    5.30
  -6   9   4    2.00    4.40
   5  -9  -4    4.10    4.80
   5  -9  -4   -2.50    3.60
  -5   9   4   -2.40    4.80
  -5   9   4   -2.80    4.90
   4  -9  -4   22.70    7.40
   4  -9  -4   43.40    7.90
  -4   9   4   16.80    5.90
  -4   9   4   34.60    9.50
   3  -9  -4   -2.20    3.50
   3  -9  -4   -0.80    4.70
  -3   9   4    3.30    5.90
  -3   9   4    9.30    6.40
   2  -9  -4   -4.00    4.10
   2  -9  -4    3.30    4.60
  -2   9   4   -0.10    4.90
  -2   9   4    1.00    5.80
   1  -9  -4    9.20    5.90
   1  -9  -4    1.50    4.80
  -1   9   4    5.90    5.30
  -1   9   4   -1.50    4.40
   0  -9  -4   55.99   11.60
   0  -9  -4   57.59   11.20
   0   9   4   50.49   12.00
   0   9   4   64.09   11.90
  -1  -9  -4   12.30    6.50
  -1  -9  -4   11.30    6.80
   1   9   4   16.90    8.60
   1   9   4   20.70    8.00
   1   9   4   21.80    9.60
   7 -10  -4   -2.30    5.00
   7 -10  -4    3.10    5.40
  -7  10   4   -2.40    4.60
  -7  10   4   -1.30    5.10
   6 -10  -4   59.59   10.90
   6 -10  -4   73.49   13.70
  -6  10   4   83.59   13.10
  -6  10   4   93.69   12.60
   5 -10  -4   -1.70    4.30
   5 -10  -4    1.80    4.60
  -5  10   4    1.90    6.30
  -5  10   4    0.90    5.90
   4 -10  -4   33.90    9.10
   4 -10  -4   44.50   10.80
  -4  10   4   29.70    9.10
  -4  10   4   51.99   11.70
   3 -10  -4    6.20    5.70
  -3  10   4    0.50    6.90
  -3  10   4   20.60    7.60
   2 -10  -4   17.40    7.50
   2 -10  -4   22.90    8.80
  -2  10   4   24.60    9.10
  -2  10   4   14.30    7.80
  -3  11  -5   31.40    9.90
   3 -11   5   37.30    9.60
   3 -11   5   46.30   10.20
  -4  11  -5   20.20    8.80
   4 -11   5   13.20    6.90
   4 -11   5   19.10    7.70
  -5  11  -5   10.30    6.90
   5 -11   5   14.70    7.40
   0  10  -5   -0.10    5.60
   0 -10   5    3.10    5.20
   0 -10   5    0.00    4.40
  -1  10  -5   16.40    8.10
   1 -10   5    7.00    5.80
   1 -10   5   10.50    5.90
  -2  10  -5   19.10    8.70
   2 -10   5   34.00    8.50
   2 -10   5   22.10    7.40
  -3  10  -5  109.19   13.80
   3 -10   5  135.39   13.90
   3 -10   5  122.19   13.00
  -4  10  -5   42.50    8.30
  -4  10  -5   67.29   13.00
   4 -10   5   49.20    9.50
   4 -10   5   26.90    7.30
  -5  10  -5    2.40    5.80
  -5  10  -5    3.60    4.50
   5 -10   5   -3.80    4.30
  -6  10  -5   57.29   11.90
  -6  10  -5   81.99   10.40
   6 -10   5   58.19   10.90
  -7  10  -5   76.49   12.40
  -7  10  -5  108.69   13.80
   7 -10   5   62.19   12.00
  -8  10  -5   10.00    6.60
  -8  10  -5    0.70    4.50
   8 -10   5    4.30    6.30
   2   9  -5   32.50    9.80
   2   9  -5   33.70    9.70
  -2  -9   5   49.10   11.10
   1   9  -5    9.70    6.30
   1   9  -5   18.20    7.70
  -1  -9   5   13.80    7.00
  -1  -9   5    8.00    5.30
   0   9  -5   22.10    8.00
   0   9  -5   16.50    6.70
   0  -9   5   35.60    8.70
   0  -9   5   21.70    6.50
  -1   9  -5  172.98   16.90
   1  -9   5  184.18   15.20
   1  -9   5  166.38   15.30
  -2   9  -5  169.48   16.30
   2  -9   5  169.18   14.80
   2  -9   5  171.48   14.70
  -3   9  -5  121.29   13.70
  -3   9  -5  151.98   12.90
   3  -9   5  152.68   13.80
   3  -9   5  120.69   12.50
  -4   9  -5   89.49   10.20
  -4   9  -5  103.09   12.70
   4  -9   5   99.59   10.90
   4  -9   5  122.99   12.50
  -5   9  -5   13.20    5.10
  -5   9  -5   -1.50    4.40
   5  -9   5    8.10    5.40
  -6   9  -5   28.00    6.80
  -6   9  -5   41.30    9.90
   6  -9   5   31.90    8.20
  -7   9  -5   76.09   10.20
  -7   9  -5   47.20   10.10
   7  -9   5   53.79   10.10
  -8   9  -5    6.10    5.40
  -8   9  -5    0.60    4.60
   8  -9   5    0.00    5.30
  -9   9  -5   42.00    9.50
   9  -9   5   36.00    9.40
   3   8  -5   -1.40    4.40
   3   8  -5   -3.10    5.10
  -3  -8   5   -3.40    4.70
   2   8  -5  107.49   12.70
   2   8  -5   87.09   12.30
  -2  -8   5   96.39   12.60
  -2  -8   5   90.89   10.90
   1   8  -5    8.00    5.40
   1   8  -5    8.10    4.70
  -1  -8   5   20.50    6.20
  -1  -8   5   21.40    6.70
   0   8  -5   13.20    5.30
   0   8  -5   11.00    6.10
   0  -8   5   16.40    5.50
   0  -8   5   16.50    6.00
  -1   8  -5   19.00    5.80
  -1   8  -5   32.30    8.30
   1  -8   5   46.50    8.50
   1  -8   5   39.30    7.70
  -2   8  -5  140.49   11.80
  -2   8  -5  146.29   14.40
   2  -8   5  171.28   13.50
   2  -8   5  131.19   12.00
  -3   8  -5   12.30    5.40
   3  -8   5   20.70    6.00
   3  -8   5   24.20    5.70
  -4   8  -5   52.59    7.20
  -4   8  -5   34.90    7.70
   4  -8   5   45.40    8.30
   4  -8   5   42.40    6.90
  -5   8  -5    0.10    3.00
  -5   8  -5   -4.60    2.70
   5  -8   5    1.80    3.70
  -6   8  -5  223.68   17.60
  -6   8  -5  227.98   16.60
   6  -8   5  237.98   17.70
  -7   8  -5   28.90    7.50
  -7   8  -5   27.20    6.80
   7  -8   5   37.10    8.20
   7  -8   5   21.40    6.20
  -8   8  -5   -0.40    3.50
  -8   8  -5    0.90    4.30
   8  -8   5   -0.10    4.80
   8  -8   5    5.10    5.40
  -9   8  -5   36.80    9.30
   9  -8   5   22.10    7.00
   9  -8   5   36.40    9.00
   5   7  -5   12.90    7.60
  -5  -7   5   25.40    9.30
   4   7  -5   26.60    8.70
  -4  -7   5   47.50   10.80
   3   7  -5   -1.00    4.30
   3   7  -5    0.00    4.50
  -3  -7   5   -3.40    3.90
  -3  -7   5    0.80    3.50
   2   7  -5   10.80    5.40
   2   7  -5    8.80    5.30
  -2  -7   5    8.70    5.10
  -2  -7   5    7.90    4.40
   1   7  -5   28.40    7.30
   1   7  -5   29.70    7.20
  -1  -7   5   29.90    6.70
  -1  -7   5   30.40    6.60
   0   7  -5   29.30    6.40
   0   7  -5   36.90    7.90
   0  -7   5   44.90    8.00
   0  -7   5   31.20    6.40
  -1   7  -5   21.50    5.70
  -1   7  -5   12.50    4.80
  -1   7  -5   11.60    3.80
   1  -7   5   19.30    5.50
   1  -7   5   14.40    5.00
  -2   7  -5   49.10    6.10
  -2   7  -5   44.50    8.40
  -2   7  -5   51.39    6.60
   2  -7   5   49.70    6.60
   2  -7   5   44.90    7.70
  -3   7  -5  177.58   14.80
   3  -7   5  187.88   13.90
   3  -7   5  205.18   12.10
   3  -7   5  185.98   13.10
  -4   7  -5   -1.40    2.30
  -4   7  -5   -1.00    3.20
   4  -7   5   -0.70    2.20
   4  -7   5   -1.60    2.60
   4  -7   5    1.60    2.80
  -5   7  -5   96.39    9.00
  -5   7  -5   60.39    8.60
   5  -7   5   68.09    8.70
   5  -7   5   61.29   11.40
  -6   7  -5   62.39    9.10
  -6   7  -5   77.09    9.10
   6  -7   5   55.99    8.00
   6  -7   5   59.59    8.60
  -7   7  -5   51.19    9.30
  -7   7  -5   81.19    9.80
   7  -7   5   60.29    9.50
   7  -7   5   55.79    9.30
  -8   7  -5   31.90    7.90
  -8   7  -5   11.70    5.60
   8  -7   5   21.40    7.30
   8  -7   5   21.60    6.70
  -9   7  -5   20.70    7.50
   9  -7   5    4.80    5.40
   9  -7   5    8.10    5.90
 -10   7  -5   41.60    9.90
  10  -7   5   34.40    8.80
   6   6  -5    2.20    6.50
  -6  -6   5   10.60    6.30
   5   6  -5   75.39   11.60
  -5  -6   5   84.69   12.30
   4   6  -5   78.59   11.30
  -4  -6   5   96.39   11.90
  -4  -6   5   66.59    9.10
   3   6  -5   62.49    9.90
   3   6  -5   57.19    8.50
  -3  -6   5   60.09    8.30
  -3  -6   5   58.99    8.70
   2   6  -5    0.20    3.20
   2   6  -5   -1.00    2.90
  -2  -6   5   -1.60    3.00
  -2  -6   5    1.50    3.20
   1   6  -5  177.18   13.40
   1   6  -5  163.08   13.00
  -1  -6   5  162.28   12.20
  -1  -6   5  142.89   12.40
   0   6  -5  151.78   12.10
   0   6  -5  158.48   10.00
   0   6  -5  147.09   12.40
   0  -6   5  173.38   12.40
   0  -6   5  146.29    9.70
   0  -6   5  160.28   11.90
  -1   6  -5   33.10    7.00
  -1   6  -5   37.00    5.60
  -1   6  -5   32.40    4.50
   1  -6   5   39.20    6.90
   1  -6   5   34.00    5.50
   1  -6   5   36.00    4.60
  -2   6  -5  481.85   26.90
  -2   6  -5  487.95   23.70
  -2   6  -5  483.55   24.30
   2  -6   5  504.75   24.70
   2  -6   5  471.85   25.40
   2  -6   5  482.75   23.20
  -3   6  -5  146.79    9.70
  -3   6  -5  125.49   11.50
   3  -6   5  144.99   10.00
   3  -6   5  123.19    9.70
   3  -6   5  137.79   11.00
  -4   6  -5    7.90    3.70
  -4   6  -5   11.60    3.60
   4  -6   5    5.40    2.80
   4  -6   5   11.10    3.90
   4  -6   5   10.70    3.90
  -5   6  -5   49.30    6.80
  -5   6  -5   68.29    6.70
  -5   6  -5   67.49    8.50
   5  -6   5   60.29    7.60
   5  -6   5   57.19    7.20
   5  -6   5   47.30    6.50
  -6   6  -5  148.69   12.40
  -6   6  -5  160.18   13.30
   6  -6   5  153.28   12.30
   6  -6   5  155.88   12.60
  -7   6  -5    6.80    4.40
  -7   6  -5    3.70    4.00
   7  -6   5   -1.90    3.50
   7  -6   5   11.60    4.80
  -8   6  -5    9.60    4.80
  -8   6  -5    0.90    3.70
   8  -6   5   12.00    6.10
   8  -6   5    8.80    4.80
  -9   6  -5    0.10    3.90
   9  -6   5   -1.70    4.50
   9  -6   5    1.20    4.40
 -10   6  -5   50.29   10.30
  10  -6   5   45.70   10.70
   6   5  -5   -2.20    3.90
  -6  -5   5   -2.20    3.90
   5   5  -5   22.30    7.80
  -5  -5   5   20.00    6.80
   4   5  -5  286.57   21.20
  -4  -5   5  313.27   19.00
  -4  -5   5  315.57   21.40
   3   5  -5  113.89   12.00
   3   5  -5  123.19   10.20
  -3  -5   5  116.99   11.50
  -3  -5   5  132.79   10.90
   2   5  -5   41.40    6.50
   2   5  -5   37.50    5.00
   2   5  -5   37.70    7.90
  -2  -5   5   38.90    7.10
  -2  -5   5   33.30    6.30
   1   5  -5  170.88   12.30
   1   5  -5  138.19   11.60
   1   5  -5  141.59    9.20
   1   5  -5  157.28    9.70
  -1  -5   5  177.28   12.00
  -1  -5   5  162.78   10.20
  -1  -5   5  156.48   11.70
   0   5  -5   81.39    8.10
   0   5  -5   80.19    6.00
   0   5  -5   76.69    8.00
   0  -5   5   74.59    7.40
   0  -5   5   80.89    7.60
   0  -5   5   69.29    6.20
  -1   5  -5  535.95   27.70
  -1   5  -5  513.25   26.20
  -1   5  -5  538.15   24.40
   1  -5   5  515.85   24.80
   1  -5   5  570.24   26.10
   1  -5   5  525.35   26.60
  -2   5  -5   38.10    5.00
  -2   5  -5   49.70    6.50
  -2   5  -5   53.89    5.20
   2  -5   5   49.10    5.20
   2  -5   5   58.49    6.60
  -3   5  -5  131.09    8.80
  -3   5  -5  139.39    9.70
  -3   5  -5  126.59   10.90
   3  -5   5  127.39    9.30
   3  -5   5  138.69   10.50
   3  -5   5  126.19    8.60
  -4   5  -5  153.98    9.50
  -4   5  -5  156.68   11.10
  -4   5  -5  138.39   11.60
   4  -5   5  149.29   10.90
   4  -5   5  160.98    9.90
   4  -5   5  151.78   11.30
  -5   5  -5  159.58   10.40
  -5   5  -5  165.18   12.80
  -5   5  -5  169.88   12.30
   5  -5   5  177.68   12.50
   5  -5   5  183.68   11.10
   5  -5   5  169.08   11.50
   5  -5   5  172.98   12.40
  -6   5  -5   53.69    7.10
  -6   5  -5   57.89    7.80
   6  -5   5   46.80    8.00
   6  -5   5   61.39    7.20
  -7   5  -5   83.49    9.30
  -7   5  -5   93.99    9.80
   7  -5   5  101.59    9.70
   7  -5   5   75.59    9.70
  -8   5  -5    6.10    3.90
   8  -5   5    7.80    5.00
   8  -5   5    0.40    3.60
  -9   5  -5   15.60    6.00
   9  -5   5   17.40    7.00
 -10   5  -5   -3.10    4.10
  10  -5   5    4.20    5.70
   7   4  -5   45.00   10.30
  -7  -4   5   12.80    6.70
   6   4  -5   10.90    5.70
   6   4  -5    5.00    4.30
  -6  -4   5    4.70    4.40
   5   4  -5  255.17   19.40
   5   4  -5  260.97   16.40
  -5  -4   5  239.18   16.20
  -5  -4   5  258.97   19.00
   4   4  -5   78.29    9.60
   4   4  -5  100.69    8.80
   4   4  -5   90.69    8.40
  -4  -4   5   81.09    8.70
  -4  -4   5  100.59   10.50
   3   4  -5   34.90    6.10
   3   4  -5   32.40    5.30
   3   4  -5   32.90    6.60
  -3  -4   5   39.10    6.50
  -3  -4   5   39.70    7.10
   2   4  -5  255.97   17.10
   2   4  -5  318.67   15.40
  -2  -4   5  247.08   16.50
  -2  -4   5  315.77   17.00
   1   4  -5   36.80    6.10
   1   4  -5   33.10    3.40
   1   4  -5   35.10    4.20
   1   4  -5   23.40    5.10
  -1  -4   5   38.40    5.30
  -1  -4   5   35.70    5.20
  -1  -4   5   40.40    3.50
   0   4  -5  985.00   44.30
   0   4  -5  957.50   40.50
   0   4  -5 1000.40   44.00
   0  -4   5  995.90   43.10
   0  -4   5  967.30   43.60
  -1   4  -5  170.98    9.20
  -1   4  -5  168.48   10.80
  -1   4  -5  179.08   12.00
   1  -4   5  158.68   10.70
   1  -4   5  168.58   10.00
  -2   4  -5  246.38   13.70
  -2   4  -5  270.57   15.60
  -2   4  -5  253.67   13.20
   2  -4   5  278.27   14.10
   2  -4   5  237.48   12.80
   2  -4   5  247.98   14.60
  -3   4  -5  101.79    9.00
  -3   4  -5   98.49    7.30
  -3   4  -5  114.59    8.00
   3  -4   5  109.39    8.60
   3  -4   5  106.09    6.80
   3  -4   5  100.79    8.10
  -4   4  -5 1219.98   53.29
  -4   4  -5 1260.27   54.69
  -4   4  -5 1199.38   51.79
  -4   4  -5 1205.28   50.89
   4  -4   5 1206.68   53.19
   4  -4   5 1251.87   52.69
   4  -4   5 1198.88   51.19
   4  -4   5 1259.57   53.69
  -5   4  -5    1.20    1.80
  -5   4  -5    2.60    3.00
  -5   4  -5   -2.80    2.10
   5  -4   5    2.80    3.10
   5  -4   5    2.80    2.70
   5  -4   5    2.50    2.40
  -6   4  -5   18.50    4.80
  -6   4  -5   17.90    4.80
   6  -4   5   18.10    5.30
   6  -4   5   14.10    4.10
   6  -4   5   20.30    4.90
  -7   4  -5   84.29    8.90
  -7   4  -5  106.49   10.00
   7  -4   5   67.09    9.30
   7  -4   5   87.99    8.50
  -8   4  -5  174.68   14.90
   8  -4   5  201.48   16.40
  -9   4  -5    0.50    4.00
   9  -4   5    4.40    4.40
 -10   4  -5   10.60    6.40
  10  -4   5    5.00    6.00
   8   3  -5   49.00    9.30
   8   3  -5   45.20   10.20
  -8  -3   5   73.79   11.40
   7   3  -5   44.00    9.70
   7   3  -5   48.60    8.90
  -7  -3   5   55.19   10.50
   6   3  -5   57.99    9.10
   6   3  -5   34.60    8.50
  -6  -3   5   46.00    9.10
  -6  -3   5   49.30    8.10
   5   3  -5  134.59   12.40
   5   3  -5  123.69   10.10
  -5  -3   5  108.39   11.20
  -5  -3   5  101.99    9.70
   4   3  -5  240.28   13.70
   4   3  -5  204.08   15.90
   4   3  -5  232.38   14.40
  -4  -3   5  245.58   15.00
  -4  -3   5  259.97   16.80
   3   3  -5    8.30    3.20
   3   3  -5    5.90    2.70
   3   3  -5    4.50    3.00
  -3  -3   5   13.80    3.90
  -3  -3   5    7.40    2.00
  -3  -3   5   15.40    4.30
   2   3  -5   -0.20    1.70
   2   3  -5   -0.80    2.00
  -2  -3   5   -0.60    1.00
  -2  -3   5   -0.10    1.80
  -2  -3   5    1.10    2.10
   1   3  -5    6.70    1.30
   1   3  -5    9.70    2.70
   1   3  -5    1.50    2.20
   1   3  -5    7.60    2.90
  -1  -3   5    4.00    2.20
  -1  -3   5    2.40    2.30
  -1  -3   5    1.80    2.00
   0   3  -5  449.76   21.00
   0   3  -5  461.15   19.00
   0   3  -5  463.55   22.50
   0   3  -5  460.05   22.30
   0  -3   5  443.66   21.80
   0  -3   5  420.06   20.80
  -1   3  -5  408.36   19.90
  -1   3  -5  370.06   20.10
  -1   3  -5  417.46   18.00
   1  -3   5  396.36   18.10
   1  -3   5  409.16   20.00
   1  -3   5  400.16   19.50
  -2   3  -5  161.88    9.60
  -2   3  -5  155.38   10.80
   2  -3   5  161.78   10.10
   2  -3   5  159.98    8.00
   2  -3   5  138.69    9.60
  -3   3  -5  390.66   17.50
  -3   3  -5  404.66   21.10
  -3   3  -5  421.26   19.80
  -3   3  -5  411.26   19.50
   3  -3   5  386.36   20.30
   3  -3   5  393.06   19.90
  -4   3  -5 1539.45   66.39
  -4   3  -5 1555.94   65.39
  -4   3  -5 1521.75   62.59
   4  -3   5 1538.45   65.99
   4  -3   5 1544.95   64.79
  -5   3  -5   53.09    6.30
  -5   3  -5   51.89    6.40
  -5   3  -5   57.59    5.00
   5  -3   5   54.19    6.80
   5  -3   5   44.10    5.30
  -6   3  -5   34.20    5.40
  -6   3  -5   33.60    6.20
  -6   3  -5   30.50    6.00
   6  -3   5   38.30    5.30
   6  -3   5   40.50    7.40
  -7   3  -5   -1.20    2.80
  -7   3  -5    1.00    3.20
   7  -3   5    7.70    4.60
  -8   3  -5   -3.80    2.70
   8  -3   5    6.10    4.90
  -9   3  -5    3.70    4.50
   9  -3   5    0.30    4.70
 -10   3  -5    1.30    4.40
  10  -3   5   -2.30    5.20
   8   2  -5   -0.10    4.00
   8   2  -5   -2.00    4.40
  -8  -2   5    2.70    5.00
   7   2  -5   88.39   10.00
   7   2  -5   74.79   10.60
  -7  -2   5   76.09   10.10
  -7  -2   5   67.79    8.80
   6   2  -5   44.50    8.40
   6   2  -5   35.20    6.70
  -6  -2   5   33.00    6.40
  -6  -2   5   49.80    8.00
   5   2  -5   40.70    7.80
   5   2  -5   27.80    5.50
  -5  -2   5   42.80    8.10
  -5  -2   5   35.70    6.30
   4   2  -5   61.79    6.50
   4   2  -5   45.70    6.50
   4   2  -5   55.89    5.00
  -4  -2   5   46.60    6.00
  -4  -2   5   57.29    4.80
  -4  -2   5   48.40    6.70
   3   2  -5  303.87   16.10
   3   2  -5  305.07   15.10
   3   2  -5  316.87   17.90
  -3  -2   5  287.07   13.60
  -3  -2   5  288.17   16.40
  -3  -2   5  308.67   17.30
   2   2  -5   71.29    6.20
   2   2  -5   80.09    6.20
   2   2  -5   70.29    7.10
  -2  -2   5   78.39    3.90
  -2  -2   5   78.89    6.90
  -2  -2   5   74.79    6.70
   1   2  -5    3.60    2.50
   1   2  -5    2.80    2.10
  -1  -2   5    1.70    2.20
  -1  -2   5    0.70    1.60
  -1  -2   5    0.00    1.90
   0   2  -5   31.90    4.10
   0   2  -5   37.10    4.50
   0   2  -5   31.90    4.20
   0   2  -5   35.80    2.40
   0  -2   5   35.80    4.50
   0  -2   5   33.70    3.30
   0  -2   5   31.90    4.40
  -1   2  -5  162.28   10.10
  -1   2  -5  168.38   10.70
  -1   2  -5  166.68    8.70
   1  -2   5  181.68   10.20
   1  -2   5  176.48   10.40
   1  -2   5  177.98    8.00
  -2   2  -5  178.68   11.00
  -2   2  -5  172.18   10.10
   2  -2   5  165.88   10.20
   2  -2   5  157.38    9.60
  -3   2  -5    0.60    0.90
  -3   2  -5    1.70    1.80
  -3   2  -5   -1.80    1.80
  -3   2  -5   -2.10    1.50
   3  -2   5    0.60    2.10
   3  -2   5    3.20    2.60
   3  -2   5   -0.40    1.40
  -4   2  -5 1518.65   63.79
  -4   2  -5 1452.75   60.39
  -4   2  -5 1506.85   63.79
   4  -2   5 1521.25   61.79
   4  -2   5 1476.15   63.89
   4  -2   5 1447.06   63.59
  -5   2  -5  267.37   13.30
  -5   2  -5  238.38   15.10
  -5   2  -5  251.07   15.60
   5  -2   5  245.08   15.50
   5  -2   5  234.18   15.60
   5  -2   5  255.17   13.60
  -6   2  -5    8.30    4.10
  -6   2  -5    8.00    3.60
  -6   2  -5   13.70    3.50
   6  -2   5   16.40    4.90
   6  -2   5    1.20    3.20
  -7   2  -5  222.78   16.00
  -7   2  -5  210.08   14.50
   7  -2   5  193.58   15.10
   7  -2   5  207.18   15.80
  -8   2  -5  103.39   11.30
   8  -2   5  130.19   12.80
   8  -2   5  116.69   12.50
  -9   2  -5    9.50    5.60
   9  -2   5    0.30    5.00
   9   1  -5   -7.60    3.80
   9   1  -5    1.00    5.60
  -9  -1   5    3.10    5.40
   8   1  -5    2.10    4.20
   8   1  -5   11.50    5.50
  -8  -1   5    6.40    4.40
  -8  -1   5    2.90    5.00
   7   1  -5   66.29    9.40
   7   1  -5   66.89    8.80
  -7  -1   5   60.29    8.80
  -7  -1   5   66.89    8.40
   6   1  -5   87.49    9.70
   6   1  -5   99.89    9.60
  -6  -1   5  113.79    9.40
  -6  -1   5   81.59    9.50
   5   1  -5    4.90    2.90
   5   1  -5    4.90    3.40
  -5  -1   5   -0.50    2.30
  -5  -1   5    0.60    2.20
  -5  -1   5    0.00    2.00
   4   1  -5   85.19    5.40
   4   1  -5   80.99    8.00
   4   1  -5   93.29    7.80
  -4  -1   5   98.89    7.90
  -4  -1   5  101.69    6.60
  -4  -1   5   87.29    8.20
   3   1  -5  159.98   10.30
   3   1  -5  144.39   10.70
   3   1  -5  157.68    8.50
  -3  -1   5  165.78   10.40
  -3  -1   5  171.08   10.90
  -3  -1   5  162.08    8.20
   2   1  -5  115.79    8.10
   2   1  -5  136.59    7.60
  -2  -1   5  126.79    5.90
  -2  -1   5  128.49    8.40
  -2  -1   5  122.99    8.50
   1   1  -5   23.80    3.80
   1   1  -5   23.00    3.30
  -1  -1   5   17.30    2.80
  -1  -1   5   23.50    3.80
  -1  -1   5   22.90    3.90
  -1  -1   5   17.90    2.10
   0   1  -5   15.30    2.00
   0   1  -5   10.90    2.80
   0   1  -5   12.10    3.00
   0  -1   5   13.20    2.90
   0  -1   5   10.90    1.80
   0  -1   5   16.50    3.40
  -1   1  -5   39.50    5.00
  -1   1  -5   44.20    4.70
   1  -1   5   38.60    4.00
   1  -1   5   43.00    4.90
  -2   1  -5   78.49    6.10
  -2   1  -5   70.79    6.30
  -2   1  -5   66.69    5.60
   2  -1   5   68.39    5.00
   2  -1   5   69.29    6.10
   2  -1   5   64.29    6.30
  -3   1  -5    4.70    2.50
  -3   1  -5    1.90    2.60
  -3   1  -5    3.20    1.30
   3  -1   5    2.40    2.50
   3  -1   5    5.10    2.70
   3  -1   5    0.90    1.30
  -4   1  -5  257.67   14.90
  -4   1  -5  258.57   12.60
  -4   1  -5  233.38   14.50
   4  -1   5  245.38   15.10
   4  -1   5  239.08   12.20
   4  -1   5  248.28   14.80
  -5   1  -5  333.87   20.50
  -5   1  -5  391.56   20.90
  -5   1  -5  391.46   19.00
   5  -1   5  408.26   21.80
   5  -1   5  379.96   21.30
  -6   1  -5    0.20    2.50
  -6   1  -5   -2.60    2.10
  -6   1  -5   -1.90    2.30
   6  -1   5   -1.80    2.60
   6  -1   5    2.90    3.00
  -7   1  -5    4.70    3.70
  -7   1  -5   -2.40    2.90
   7  -1   5   -2.30    3.30
   7  -1   5    4.20    4.30
  -8   1  -5   32.60    7.90
   8  -1   5   33.80    8.10
   8  -1   5   33.50    7.50
  -9   1  -5   82.99   11.70
   9  -1   5   76.59   12.20
   9  -1   5   66.89   12.40
   9   0  -5   27.80    8.00
   9   0  -5   39.80    9.40
  -9   0   5   20.00    7.30
  -9   0   5   11.50    5.40
   8   0  -5   15.40    5.90
   8   0  -5   12.70    5.30
  -8   0   5   15.70    6.30
  -8   0   5   10.20    4.40
   7   0  -5  330.97   21.00
   7   0  -5  368.56   21.60
  -7   0   5  348.77   20.10
  -7   0   5  347.27   25.60
  -7   0   5  341.57   22.20
   6   0  -5  500.35   25.70
   6   0  -5  465.35   25.20
   6   0  -5  473.55   24.70
  -6   0   5  458.45   26.00
  -6   0   5  464.95   23.50
  -6   0   5  468.55   24.50
   5   0  -5   11.80    3.90
   5   0  -5   26.10    4.80
   5   0  -5   22.90    4.90
  -5   0   5   21.00    4.90
  -5   0   5   12.40    3.50
  -5   0   5   18.60    3.80
   4   0  -5  464.65   22.90
   4   0  -5  447.86   22.70
   4   0  -5  423.46   23.00
  -4   0   5  508.95   21.60
  -4   0   5  431.46   23.30
  -4   0   5  483.25   22.90
   3   0  -5  779.42   35.10
   3   0  -5  751.42   35.40
   3   0  -5  782.42   35.20
   3   0  -5  810.92   32.60
  -3   0   5  833.32   33.40
  -3   0   5  836.62   35.40
  -3   0   5  731.03   35.40
   2   0  -5   -0.40    1.60
   2   0  -5    0.60    1.30
   2   0  -5    1.70    2.00
  -2   0   5    2.20    1.20
  -2   0   5    3.90    1.90
  -2   0   5    3.60    2.10
   1   0  -5    5.70    1.60
   1   0  -5    5.70    2.20
   1   0  -5   11.00    2.80
  -1   0   5    7.90    2.00
  -1   0   5    5.30    2.30
  -1   0   5    7.40    2.50
   0   0  -5  637.34   27.00
   0   0  -5  649.64   26.60
   0   0  -5  599.44   27.90
   0   0  -5  637.34   28.30
   0   0   5  618.14   27.20
   0   0   5  641.14   28.00
   0   0   5  635.24   26.40
  -1   0  -5   23.80    2.30
  -1   0  -5   29.80    4.00
  -1   0  -5   26.10    3.80
  -1   0  -5   20.90    3.60
   1   0   5   20.90    4.10
   1   0   5   23.90    3.90
   1   0   5   20.40    2.60
  -2   0  -5  211.78   12.70
  -2   0  -5  219.38   12.30
  -2   0  -5  224.38   10.50
   2   0   5  211.38   13.40
   2   0   5  218.98   12.40
   2   0   5  218.48   10.30
  -3   0  -5    1.00    1.40
  -3   0  -5    3.20    2.50
  -3   0  -5    2.50    2.10
   3   0   5   -0.60    1.80
   3   0   5    1.70    2.30
   3   0   5    1.30    1.10
  -4   0  -5   45.30    4.80
  -4   0  -5   53.59    6.00
  -4   0  -5   53.29    6.00
   4   0   5   37.70    5.90
   4   0   5   47.90    6.10
  -5   0  -5    4.30    2.70
  -5   0  -5    2.90    2.80
  -5   0  -5   -0.50    2.00
   5   0   5    1.90    2.90
   5   0   5   -1.70    3.00
  -6   0  -5   63.69    7.80
  -6   0  -5   53.89    6.80
  -6   0  -5   62.09    7.90
   6   0   5   69.29    9.20
   6   0   5   53.79    7.90
  -7   0  -5    0.00    3.70
   7   0   5    2.80    4.70
   7   0   5    8.00    5.00
  -8   0  -5   47.50    9.40
   8   0   5   46.50    9.30
   8   0   5   54.49   10.80
  -9   0  -5   19.70    7.30
   9   0   5   19.10    8.40
   9   0   5   19.90    7.90
  10  -1  -5  107.09   13.00
 -10   1   5  107.59   19.80
 -10   1   5   95.29   13.40
   9  -1  -5   -0.80    4.40
   9  -1  -5    1.20    4.40
  -9   1   5   -4.30    3.70
  -9   1   5   -2.20    3.30
   8  -1  -5   56.99   10.00
   8  -1  -5   58.19    8.20
  -8   1   5   56.79    9.00
  -8   1   5   58.09    9.10
  -8   1   5   50.99    8.40
   7  -1  -5  170.48   13.20
   7  -1  -5  176.18   13.00
  -7   1   5  149.88   13.30
  -7   1   5  161.38   11.80
  -7   1   5  173.18   12.70
   6  -1  -5  200.38   13.60
   6  -1  -5  204.18   14.00
  -6   1   5  210.88   14.90
  -6   1   5  201.68   13.60
  -6   1   5  207.58   13.00
   5  -1  -5   43.90    5.70
   5  -1  -5   38.90    6.30
  -5   1   5   34.10    5.60
  -5   1   5   35.70    5.90
  -5   1   5   30.90    4.50
   4  -1  -5   40.20    5.20
   4  -1  -5   48.80    5.70
  -4   1   5   35.20    4.20
  -4   1   5   40.30    2.60
  -4   1   5   54.39    5.90
  -4   1   5   40.80    5.20
   3  -1  -5 4323.67  170.98
   3  -1  -5 4288.67  168.58
   3  -1  -5 4224.98  170.98
  -3   1   5 4320.87  171.58
  -3   1   5 4211.18  168.88
  -3   1   5 4198.58  170.98
  -3   1   5 4316.17  169.88
   2  -1  -5 2033.00   83.59
   2  -1  -5 2040.70   82.79
   2  -1  -5 1955.40   83.69
   2  -1  -5 2065.49   83.69
  -2   1   5 2147.69   84.29
  -2   1   5 2070.99   83.09
  -2   1   5 2059.19   83.79
   1  -1  -5   47.50    4.30
   1  -1  -5   54.09    4.60
   1  -1  -5   46.60    4.50
   1  -1  -5   46.60    4.70
  -1   1   5   44.40    4.10
  -1   1   5   43.40    4.30
  -1   1   5   48.80    4.60
   0  -1  -5  166.78   10.10
   0  -1  -5  168.68    9.60
   0  -1  -5  173.08    9.20
   0  -1  -5  166.88   10.10
   0   1   5  172.18    8.80
   0   1   5  168.38   10.80
   0   1   5  173.48    9.70
  -1  -1  -5  182.28   10.60
  -1  -1  -5  161.48    9.30
  -1  -1  -5  179.78   10.90
   1   1   5  190.98   11.70
   1   1   5  186.78   10.40
   1   1   5  175.18    8.40
  -2  -1  -5  249.38   13.40
  -2  -1  -5  280.77   15.20
  -2  -1  -5  276.87   15.40
   2   1   5  285.07   14.70
   2   1   5  267.17   15.80
  -3  -1  -5   21.30    4.60
  -3  -1  -5   17.60    3.60
  -3  -1  -5   25.00    5.00
   3   1   5   13.90    3.80
   3   1   5   15.00    4.30
  -4  -1  -5   91.49    8.30
  -4  -1  -5   83.69    8.10
  -4  -1  -5   84.99    7.20
   4   1   5   62.89    8.10
   4   1   5   84.59    8.10
  -5  -1  -5  185.78   14.00
  -5  -1  -5  179.48   13.40
  -5  -1  -5  205.58   13.00
   5   1   5  209.18   13.90
   5   1   5  200.78   14.90
   5   1   5  183.18   14.90
  -6  -1  -5   84.29    8.80
  -6  -1  -5   66.49    9.00
   6   1   5   61.69   10.90
   6   1   5   55.79   10.10
   6   1   5   49.50    8.40
  -7  -1  -5    6.30    4.80
   7   1   5    4.20    5.20
   7   1   5    3.30    4.90
   7   1   5    7.60    5.60
  -8  -1  -5   90.69   11.90
   8   1   5   89.19   13.40
   8   1   5  134.59   13.70
  10  -2  -5   66.69   12.10
  10  -2  -5   64.49   11.20
 -10   2   5   53.59    9.80
 -10   2   5   70.39   11.60
   9  -2  -5   -4.50    3.80
   9  -2  -5   -5.10    2.90
  -9   2   5   -1.20    3.40
  -9   2   5    0.20    3.70
  -9   2   5   -1.70    3.70
   8  -2  -5   18.30    6.20
   8  -2  -5   23.90    6.40
  -8   2   5   19.70    5.50
  -8   2   5   22.00    5.40
  -8   2   5   23.40    6.80
   7  -2  -5   89.39    8.70
   7  -2  -5   94.29    9.90
   7  -2  -5  105.29    9.70
  -7   2   5   98.39   10.40
  -7   2   5   85.79    9.00
  -7   2   5   94.99    9.00
   6  -2  -5  138.89   11.20
   6  -2  -5  139.49   10.20
   6  -2  -5  152.78   11.00
  -6   2   5  142.49   11.90
  -6   2   5  149.99   11.20
  -6   2   5  145.99   10.70
   5  -2  -5  201.78   13.00
   5  -2  -5  232.78   13.70
   5  -2  -5  218.78   12.40
  -5   2   5  221.18   12.90
  -5   2   5  186.38   13.60
   4  -2  -5    1.60    2.20
   4  -2  -5    0.10    1.70
   4  -2  -5    2.00    2.30
  -4   2   5    0.90    1.30
  -4   2   5    0.20    1.70
  -4   2   5    1.90    2.10
   3  -2  -5 1662.53   68.89
   3  -2  -5 1629.94   69.19
   3  -2  -5 1735.13   70.89
   3  -2  -5 1673.03   68.39
  -3   2   5 1659.73   68.19
  -3   2   5 1528.25   68.89
  -3   2   5 1767.42   70.39
   2  -2  -5 1283.97   54.19
   2  -2  -5 1384.26   55.49
  -2   2   5 1285.67   54.59
  -2   2   5 1224.08   54.49
  -2   2   5 1317.57   55.19
   1  -2  -5   88.89    7.20
   1  -2  -5  104.19    7.10
   1  -2  -5   99.09    7.30
   1  -2  -5  108.29    7.40
  -1   2   5  105.49    8.00
  -1   2   5  103.69    6.80
  -1   2   5   94.89    7.30
   0  -2  -5   52.19    5.50
   0  -2  -5   64.59    5.80
   0  -2  -5   55.39    4.00
   0   2   5   49.60    4.70
   0   2   5   52.09    4.00
   0   2   5   48.50    5.60
   0   2   5   49.90    5.90
  -1  -2  -5  210.98   12.60
  -1  -2  -5  200.98   12.20
   1   2   5  212.58   13.20
   1   2   5  208.78   11.30
   1   2   5  207.58    9.20
   1   2   5  175.18   12.80
  -2  -2  -5  196.28   13.00
  -2  -2  -5  213.68   13.50
   2   2   5  220.98   14.30
   2   2   5  219.38   12.30
   2   2   5  224.78   14.70
  -3  -2  -5   14.90    4.20
  -3  -2  -5   13.50    4.10
   3   2   5   21.60    5.60
   3   2   5    2.90    3.20
   3   2   5   13.30    3.80
  -4  -2  -5   32.30    6.10
  -4  -2  -5   28.80    6.00
   4   2   5   19.10    5.60
   4   2   5   42.10    6.60
   4   2   5   20.10    5.70
  -5  -2  -5  110.09   10.90
  -5  -2  -5  118.09   11.80
   5   2   5  140.59   13.20
   5   2   5  158.78   13.30
   5   2   5  159.88   12.00
  -6  -2  -5  183.88   14.00
  -6  -2  -5  191.08   14.40
  -6  -2  -5  161.48   14.50
   6   2   5  171.48   15.30
   6   2   5  174.88   13.90
   6   2   5  193.78   16.60
  -7  -2  -5   26.90    8.10
   7   2   5   21.30    8.00
   7   2   5   15.30    7.10
  -8  -2  -5   17.30    6.90
   8   2   5   18.30    8.00
  10  -3  -5   48.00    9.80
  10  -3  -5   31.60    7.90
 -10   3   5   39.70    8.30
 -10   3   5   37.60    9.20
 -10   3   5   36.00    8.00
   9  -3  -5   78.89   10.00
   9  -3  -5   82.39   10.50
  -9   3   5   56.49    8.70
  -9   3   5   40.90    8.20
  -9   3   5   68.09   10.40
   8  -3  -5   -1.40    3.00
   8  -3  -5    1.20    3.10
  -8   3   5    1.30    3.20
  -8   3   5    0.40    3.70
   7  -3  -5   53.29    8.50
   7  -3  -5   43.40    7.40
  -7   3   5   37.30    7.80
  -7   3   5   38.50    6.70
   6  -3  -5   59.49    7.00
   6  -3  -5   72.79    6.20
   6  -3  -5   62.69    7.30
  -6   3   5   63.99    7.70
  -6   3   5   56.99    6.80
   5  -3  -5   89.39    8.20
   5  -3  -5  101.49    7.00
   5  -3  -5   84.19    7.90
  -5   3   5   93.19    8.00
  -5   3   5  106.39    9.40
   4  -3  -5   56.29    7.00
   4  -3  -5   53.79    5.90
   4  -3  -5   57.09    5.70
   4  -3  -5   61.59    5.00
  -4   3   5   46.80    6.10
  -4   3   5   75.69    6.60
  -4   3   5   49.99    4.90
   3  -3  -5   25.50    4.80
   3  -3  -5   32.90    3.70
   3  -3  -5   27.40    4.00
  -3   3   5   26.00    5.10
  -3   3   5   35.40    4.20
  -3   3   5   37.90    5.00
  -3   3   5   33.70    4.40
   2  -3  -5  143.69    8.80
   2  -3  -5  153.08   10.40
   2  -3  -5  140.19    9.50
   2  -3  -5  143.79    8.90
   2  -3  -5  140.79    8.40
  -2   3   5  126.09    8.80
  -2   3   5  161.08   10.30
  -2   3   5  158.88   10.20
   1  -3  -5  174.48    9.50
   1  -3  -5  165.58   11.00
   1  -3  -5  164.68   10.80
   1  -3  -5  171.18   11.00
  -1   3   5  184.88   11.90
  -1   3   5  183.98   11.00
  -1   3   5  155.48    9.20
   0  -3  -5   25.80    4.70
   0  -3  -5   18.70    4.20
   0  -3  -5   25.40    4.60
   0  -3  -5   21.60    2.80
   0   3   5   22.20    4.50
   0   3   5   24.10    5.00
   0   3   5   27.90    3.40
  -1  -3  -5  131.99    6.60
  -1  -3  -5  106.69    9.40
  -1  -3  -5  150.38   10.30
  -1  -3  -5  145.89    9.90
   1   3   5  134.39    7.30
   1   3   5  131.39   10.90
   1   3   5  134.59   10.30
   1   3   5  138.49    8.40
  -2  -3  -5    1.20    2.70
  -2  -3  -5    2.80    2.50
  -2  -3  -5    1.10    2.40
   2   3   5    2.70    2.30
   2   3   5    3.00    3.50
   2   3   5    1.30    2.70
  -3  -3  -5   93.49    9.40
  -3  -3  -5  152.08   11.40
  -3  -3  -5  105.89    9.60
   3   3   5  122.09   11.50
   3   3   5  134.99    9.40
   3   3   5  128.59   11.50
  -4  -3  -5    1.50    3.10
  -4  -3  -5    0.00    2.90
  -4  -3  -5    2.50    3.80
   4   3   5    7.50    4.90
   4   3   5    7.30    3.30
   4   3   5    7.20    4.40
  -5  -3  -5   57.69    8.50
  -5  -3  -5   72.69    8.70
  -5  -3  -5   70.59    9.30
   5   3   5   60.39   11.00
   5   3   5   59.99    9.50
  -6  -3  -5   30.40    7.90
  -6  -3  -5   38.90    9.10
   6   3   5   27.70    8.10
   6   3   5   30.20    7.90
  -7  -3  -5   80.39   12.20
   7   3   5   56.79   12.00
  10  -4  -5    5.80    5.00
  10  -4  -5   15.10    6.70
 -10   4   5   19.10    6.70
 -10   4   5   19.40    6.60
 -10   4   5   10.10    5.60
   9  -4  -5   28.10    7.30
   9  -4  -5   46.70    8.50
  -9   4   5   65.19    9.90
  -9   4   5   64.49    9.20
   8  -4  -5   -0.90    3.30
   8  -4  -5    2.60    3.50
  -8   4   5    5.80    4.10
  -8   4   5   -2.30    2.80
   7  -4  -5    1.40    2.60
   7  -4  -5    2.90    3.30
  -7   4   5    0.50    3.00
  -7   4   5   -3.00    2.10
   6  -4  -5   31.70    5.60
   6  -4  -5   28.70    5.80
  -6   4   5   24.10    5.30
  -6   4   5   36.40    7.20
   5  -4  -5   65.29    7.90
   5  -4  -5   57.79    6.30
   5  -4  -5   67.59    7.30
  -5   4   5   64.69    7.50
  -5   4   5   53.69    6.80
  -5   4   5   58.79    5.70
   4  -4  -5   -1.60    2.10
   4  -4  -5    0.40    1.20
   4  -4  -5    1.20    2.30
  -4   4   5   -0.30    2.60
  -4   4   5    1.10    2.20
  -4   4   5    0.10    2.10
  -4   4   5   -1.00    1.30
   3  -4  -5    6.30    3.30
   3  -4  -5    0.00    1.70
   3  -4  -5    6.50    2.80
  -3   4   5    2.70    2.40
  -3   4   5    2.20    1.80
  -3   4   5   -1.80    2.20
   2  -4  -5  346.37   18.90
   2  -4  -5  354.56   18.10
   2  -4  -5  366.96   16.50
   2  -4  -5  333.57   19.20
  -2   4   5  343.17   19.30
  -2   4   5  340.47   19.50
  -2   4   5  361.66   18.10
  -2   4   5  356.96   16.70
   1  -4  -5  228.88   14.20
   1  -4  -5  241.08   12.20
   1  -4  -5  216.08   13.90
  -1   4   5  213.78   14.70
  -1   4   5  213.88   13.50
  -1   4   5  233.38   11.60
   0  -4  -5   35.60    5.90
   0  -4  -5   37.50    3.80
   0  -4  -5   40.90    5.80
   0   4   5   44.50    6.00
   0   4   5   33.20    6.70
   0   4   5   41.30    4.00
  -1  -4  -5   15.00    4.30
  -1  -4  -5   18.50    4.90
   1   4   5   15.50    5.00
   1   4   5   12.90    4.20
  -2  -4  -5   29.40    5.90
  -2  -4  -5   25.50    5.60
   2   4   5   34.80    7.10
   2   4   5   33.60    7.00
  -3  -4  -5   14.20    5.10
  -3  -4  -5   10.10    4.40
   3   4   5    6.10    4.80
   3   4   5   10.80    4.60
  -4  -4  -5   11.40    4.80
  -4  -4  -5   25.50    6.60
   4   4   5   21.60    6.80
   4   4   5   17.10    6.50
  -5  -4  -5   50.49    9.20
  -5  -4  -5   37.50    8.00
   5   4   5   37.10    9.20
   5   4   5   61.79   11.10
  -6  -4  -5   60.99    9.70
  -6  -4  -5   57.49   11.20
   6   4   5   50.69   11.10
   6   4   5   36.70   10.50
  10  -5  -5   -2.50    4.50
  10  -5  -5    0.70    4.40
 -10   5   5    2.30    5.40
 -10   5   5    0.80    4.20
   9  -5  -5   52.69    9.40
   9  -5  -5   61.79   10.10
  -9   5   5   57.39   10.10
  -9   5   5   59.09   11.30
   8  -5  -5   63.29    8.60
   8  -5  -5   45.60    8.70
  -8   5   5   55.29    8.80
  -8   5   5   40.60    8.20
   7  -5  -5    5.50    3.70
   7  -5  -5    0.90    2.80
  -7   5   5    1.60    3.30
  -7   5   5    5.10    3.70
   6  -5  -5  160.28   11.30
   6  -5  -5  156.48   12.20
   6  -5  -5  136.99   12.90
  -6   5   5  142.29   11.90
  -6   5   5  147.49   12.70
   5  -5  -5  248.18   17.00
  -5   5   5  246.08   16.70
  -5   5   5  221.58   15.20
  -5   5   5  226.18   14.30
   4  -5  -5  232.18   14.40
   4  -5  -5  235.98   16.20
   4  -5  -5  267.47   13.40
  -4   5   5  213.18   15.70
  -4   5   5  214.28   15.10
  -4   5   5  236.78   15.00
   3  -5  -5    9.90    3.50
   3  -5  -5    8.20    3.90
   3  -5  -5   11.80    2.80
   3  -5  -5    7.80    3.90
  -3   5   5    7.60    3.60
  -3   5   5    9.80    2.90
  -3   5   5   13.80    4.40
   2  -5  -5  165.88   13.40
   2  -5  -5  218.48   10.70
   2  -5  -5  223.18   14.20
  -2   5   5  223.58   14.60
  -2   5   5  201.68   12.60
  -2   5   5  225.98   15.20
   1  -5  -5   68.89    6.10
   1  -5  -5   78.39    8.10
   1  -5  -5   66.69    7.50
  -1   5   5   63.29    7.30
  -1   5   5   63.19    8.00
   0  -5  -5   -0.30    2.40
   0  -5  -5    3.60    3.10
   0   5   5    1.50    3.40
   0   5   5    1.10    2.70
  -1  -5  -5   44.60    7.70
  -1  -5  -5   29.80    6.20
   1   5   5   43.50    8.60
   1   5   5   37.70    7.50
  -2  -5  -5   56.19    7.80
  -2  -5  -5   63.59    8.50
   2   5   5   48.40    9.30
   2   5   5   37.90    7.90
  -3  -5  -5   17.10    6.10
  -3  -5  -5   12.40    5.60
   3   5   5   35.40    8.80
   3   5   5   31.50    7.50
  -4  -5  -5    5.50    4.50
  -4  -5  -5    4.20    5.10
   4   5   5    2.80    5.10
   4   5   5   -1.40    3.60
  -5  -5  -5   13.10    7.20
  -5  -5  -5    5.00    4.30
   5   5   5   11.20    7.20
   5   5   5   21.50    8.00
  10  -6  -5    5.70    5.20
  10  -6  -5   10.70    6.10
 -10   6   5    4.50    6.20
 -10   6   5    7.00    6.10
   9  -6  -5  105.69   11.70
   9  -6  -5   60.59   10.60
  -9   6   5   86.49   11.50
  -9   6   5   88.79   11.00
   8  -6  -5  238.58   16.60
   8  -6  -5  236.08   17.40
  -8   6   5  228.28   18.20
  -8   6   5  235.08   17.60
   7  -6  -5    2.00    3.60
   7  -6  -5    0.50    3.30
  -7   6   5    4.60    3.70
  -7   6   5    6.50    4.20
   6  -6  -5  106.69   11.20
   6  -6  -5   93.19    9.80
  -6   6   5  105.09   11.30
  -6   6   5  100.59   10.70
   5  -6  -5  144.09   10.20
   5  -6  -5  167.28   13.80
   5  -6  -5  136.79   11.50
  -5   6   5  153.18   12.10
  -5   6   5  164.38   13.70
  -5   6   5  146.79   12.50
   4  -6  -5  149.88   13.00
   4  -6  -5  157.48   11.70
  -4   6   5  172.78   13.40
  -4   6   5  161.98   12.70
   3  -6  -5   51.09    6.40
   3  -6  -5   62.79    7.60
   3  -6  -5   57.99    8.00
  -3   6   5   59.19    7.90
  -3   6   5   56.39    7.70
   2  -6  -5   46.60    7.20
   2  -6  -5   41.70    7.30
  -2   6   5   52.39    7.30
  -2   6   5   45.20    5.90
  -2   6   5   29.30    6.60
   1  -6  -5  203.78   12.50
   1  -6  -5  236.48   16.10
   1  -6  -5  178.18   14.30
  -1   6   5  194.98   16.00
  -1   6   5  244.48   16.20
  -1   6   5  216.08   14.40
   0  -6  -5  203.08   14.70
   0  -6  -5  156.18   13.60
   0   6   5  183.88   13.90
   0   6   5  157.98   14.60
  -1  -6  -5   26.70    6.60
  -1  -6  -5   20.90    5.90
   1   6   5   11.10    5.60
   1   6   5   18.60    5.60
  -2  -6  -5   71.89    9.60
  -2  -6  -5   55.59    8.60
   2   6   5   64.89   10.30
   2   6   5   84.19   10.80
  -3  -6  -5  105.49   12.20
  -3  -6  -5   83.59   10.80
   3   6   5   78.39   11.80
   3   6   5   75.39   11.50
  -4  -6  -5    3.20    5.00
  -4  -6  -5    4.70    5.60
   4   6   5    6.40    7.20
   4   6   5   -0.10    5.50
  10  -7  -5   18.60    7.30
  10  -7  -5    5.30    5.60
 -10   7   5    8.70    6.50
 -10   7   5    2.80    5.70
   9  -7  -5  112.89   12.50
   9  -7  -5  144.99   14.30
  -9   7   5  139.69   14.40
  -9   7   5  129.49   14.20
   8  -7  -5  165.78   14.90
   8  -7  -5  149.99   13.10
  -8   7   5  192.98   15.70
  -8   7   5  135.29   14.60
   7  -7  -5   -0.50    3.40
   7  -7  -5   -0.90    3.40
  -7   7   5   -0.40    3.90
  -7   7   5    0.30    4.00
   6  -7  -5  151.78   14.40
   6  -7  -5  160.68   13.30
  -6   7   5  180.68   14.60
  -6   7   5  140.19   13.80
   5  -7  -5   25.70    6.80
   5  -7  -5   19.60    5.30
  -5   7   5   17.20    5.70
  -5   7   5   12.70    5.20
   4  -7  -5  118.39   10.60
   4  -7  -5  125.89   12.00
  -4   7   5  107.29   11.60
  -4   7   5  108.09   11.30
   3  -7  -5    3.70    3.60
   3  -7  -5    3.10    3.10
   3  -7  -5    1.70    3.50
  -3   7   5   -0.50    3.80
  -3   7   5   -1.20    3.20
   2  -7  -5   81.29    9.80
   2  -7  -5   99.89   11.00
   2  -7  -5   94.79    8.50
  -2   7   5   78.59   10.10
  -2   7   5   91.79   11.50
   1  -7  -5  319.27   21.80
   1  -7  -5  328.87   21.50
  -1   7   5  336.57   23.10
  -1   7   5  357.46   22.50
  -1   7   5  348.07   20.80
   0  -7  -5  128.49   13.00
   0  -7  -5  117.99   12.10
   0   7   5  152.18   14.40
  -1  -7  -5   13.10    5.70
  -1  -7  -5   10.30    5.50
   1   7   5   14.60    6.90
   1   7   5    7.90    5.40
  -2  -7  -5   25.60    7.30
  -2  -7  -5   35.90    8.60
   2   7   5   33.10    8.90
   2   7   5   37.70    9.60
  -3  -7  -5    4.00    6.00
  -3  -7  -5   18.20    6.80
   3   7   5   14.10    7.20
   3   7   5   14.60    7.30
   9  -8  -5   49.60   10.00
  -9   8   5   68.09   12.50
  -9   8   5   75.59   13.70
   8  -8  -5  246.38   18.90
   8  -8  -5  225.68   20.50
  -8   8   5  226.98   18.80
  -8   8   5  239.68   20.30
   7  -8  -5   12.20    5.60
   7  -8  -5    3.10    5.00
  -7   8   5    9.40    5.70
  -7   8   5    0.20    4.50
   6  -8  -5  121.19   12.00
   6  -8  -5  111.99   13.10
  -6   8   5   99.19   12.70
  -6   8   5  137.09   17.80
  -6   8   5  127.39   13.10
   5  -8  -5   54.29   10.40
   5  -8  -5   46.70    8.50
  -5   8   5   82.29   11.20
  -5   8   5   68.79   11.70
   4  -8  -5   98.99   10.00
   4  -8  -5   65.89   10.10
  -4   8   5   84.59   11.30
  -4   8   5   83.79   10.60
   3  -8  -5   -3.80    2.90
   3  -8  -5    0.50    3.70
   3  -8  -5    1.50    3.40
  -3   8   5    3.70    4.10
  -3   8   5    3.40    4.20
   2  -8  -5  204.88   17.10
   2  -8  -5  196.38   16.40
  -2   8   5  204.58   18.20
  -2   8   5  206.98   17.10
   1  -8  -5   35.40    8.30
   1  -8  -5   29.60    7.70
  -1   8   5   37.70    9.80
  -1   8   5   39.00    8.60
   0  -8  -5    5.70    4.80
   0  -8  -5    9.90    6.20
   0   8   5    5.90    6.00
   0   8   5   10.40    6.00
   0   8   5   12.50    6.70
  -1  -8  -5   11.20    5.70
  -1  -8  -5    8.40    5.40
   1   8   5   18.70    6.80
   1   8   5   15.60    8.00
  -2  -8  -5   17.50    7.20
  -2  -8  -5   37.90   10.00
   2   8   5    9.70    8.60
   2   8   5    9.90    7.10
   8  -9  -5  164.18   17.90
   8  -9  -5  198.98   17.20
  -8   9   5  164.98   17.10
  -8   9   5  198.98   18.90
   7  -9  -5   82.99   11.40
   7  -9  -5   76.39   11.70
  -7   9   5   52.09   11.20
  -7   9   5   59.09   11.30
   6  -9  -5    4.10    5.40
   6  -9  -5    1.50    4.40
  -6   9   5    2.50    5.40
  -6   9   5    3.70    5.40
  -6   9   5    7.70    6.10
   5  -9  -5   60.49    9.90
   5  -9  -5   52.79    9.60
  -5   9   5   40.20    9.70
  -5   9   5   48.90   10.30
   4  -9  -5   24.50    6.60
   4  -9  -5   18.40    6.90
  -4   9   5   17.60    7.20
  -4   9   5   20.40    7.00
   3  -9  -5   -1.50    4.00
  -3   9   5    5.30    5.90
  -3   9   5    3.60    4.90
   2  -9  -5   39.40    9.30
   2  -9  -5   29.30    8.90
  -2   9   5   37.80    9.90
  -2   9   5   17.10    7.60
   1  -9  -5   70.69   11.10
   1  -9  -5   75.89   12.80
  -1   9   5   81.79   13.40
  -1   9   5   98.29   16.20
   0  -9  -5   71.29   12.20
   0  -9  -5   60.09   11.40
   0   9   5   74.99   12.80
   0   9   5   65.89   13.20
  -7  10   5    2.30    5.60
   6 -10  -5   77.39   11.60
   6 -10  -5   74.89   12.30
  -6  10   5   88.19   13.70
  -6  10   5   86.89   15.10
   5 -10  -5    4.10    5.30
   5 -10  -5    2.30    5.90
  -5  10   5   -0.70    5.30
  -5  10   5   13.40    7.60
   4 -10  -5  145.59   16.20
  -4  10   5  137.69   15.70
  -4  10   5   90.99   15.80
   3 -10  -5   52.99   11.30
  -3  10   5   32.60   10.50
  -3  10   5   26.30    9.80
  -4  11  -6   27.50    9.70
   4 -11   6   29.20    8.70
  -5  11  -6   48.00   11.80
   5 -11   6   39.80   10.30
   0  10  -6   11.80    7.60
   0 -10   6    7.50    6.40
   0 -10   6   13.90    6.90
  -1  10  -6   85.69   13.10
   1 -10   6   69.19   11.20
   1 -10   6   85.39   11.80
  -2  10  -6   33.80    9.50
   2 -10   6   56.19   10.70
   2 -10   6   76.19   10.70
  -3  10  -6    9.20    6.60
   3 -10   6    6.50    5.10
   3 -10   6   11.80    5.80
  -4  10  -6   80.79   14.10
   4 -10   6   44.60    9.70
  -5  10  -6   43.90   10.30
  -5  10  -6   32.30   11.30
   5 -10   6   32.00    8.40
  -6  10  -6   30.60    8.00
  -6  10  -6   28.30    9.60
   6 -10   6   31.50    9.10
  -7  10  -6    7.80    5.80
  -7  10  -6   -0.90    4.30
   7 -10   6   -0.60    5.30
   2   9  -6   67.89   12.90
   2   9  -6   87.39   13.40
  -2  -9   6   76.89   12.50
   1   9  -6    0.60    5.30
   1   9  -6   -0.50    5.80
  -1  -9   6    0.00    4.50
  -1  -9   6    1.70    4.70
   0   9  -6    1.70    4.70
   0   9  -6    3.90    5.00
   0  -9   6    3.00    4.30
   0  -9   6    0.10    4.00
  -1   9  -6   76.19   11.40
   1  -9   6   83.89   10.80
   1  -9   6   78.79   10.90
  -2   9  -6  246.58   19.80
   2  -9   6  234.68   17.90
   2  -9   6  223.98   17.30
  -3   9  -6   -0.60    4.00
   3  -9   6    1.50    4.30
  -4   9  -6   18.30    7.40
  -4   9  -6   40.20    7.40
   4  -9   6   25.50    6.90
  -5   9  -6   38.70    7.50
  -5   9  -6   25.90    7.80
   5  -9   6   29.10    7.40
  -6   9  -6  119.59   12.50
  -6   9  -6  142.59   15.00
   6  -9   6  146.39   14.40
  -7   9  -6   -0.20    4.90
  -7   9  -6   -1.60    4.40
   7  -9   6   -1.30    4.60
  -8   9  -6    4.20    5.40
  -8   9  -6   -2.80    4.40
   8  -9   6    2.50    5.20
   3   8  -6   15.20    7.90
  -3  -8   6   35.80    9.30
   2   8  -6   34.20    9.20
   2   8  -6   44.40    9.40
  -2  -8   6   19.80    7.20
  -2  -8   6   17.50    6.50
   1   8  -6   25.20    7.70
   1   8  -6   22.30    7.20
  -1  -8   6   15.10    6.00
  -1  -8   6   31.20    8.00
   0   8  -6   14.90    6.40
   0   8  -6   12.20    5.30
   0  -8   6   17.50    5.70
   0  -8   6   17.50    5.90
  -1   8  -6   18.70    6.50
  -1   8  -6    7.40    4.00
   1  -8   6    2.90    3.60
   1  -8   6   18.70    5.80
  -2   8  -6  293.77   21.60
  -2   8  -6  296.87   21.10
   2  -8   6  315.97   19.60
   2  -8   6  312.47   20.40
  -3   8  -6   26.30    7.10
   3  -8   6   21.50    5.90
   3  -8   6   27.30    6.10
  -4   8  -6    3.60    4.70
  -4   8  -6   -0.90    2.90
   4  -8   6    3.80    4.10
  -5   8  -6  118.79   11.30
  -5   8  -6  132.39   13.30
   5  -8   6  132.29   12.80
  -6   8  -6  154.18   13.30
  -6   8  -6  119.99   13.60
   6  -8   6  161.68   12.80
   6  -8   6  138.19   13.50
  -7   8  -6   22.50    7.00
  -7   8  -6   19.70    6.50
   7  -8   6   12.00    6.20
   7  -8   6   22.10    6.90
  -8   8  -6   -1.00    3.40
  -8   8  -6    1.10    4.40
   8  -8   6    3.90    5.20
   8  -8   6   -0.80    4.80
  -9   8  -6   26.50    8.30
   9  -8   6   16.50    7.30
   9  -8   6   22.40    8.30
   4   7  -6    3.60    5.60
  -4  -7   6   16.00    7.10
   3   7  -6   15.60    5.70
   3   7  -6   22.00    7.60
  -3  -7   6   34.50    8.70
  -3  -7   6   24.80    6.90
   2   7  -6   35.80    8.40
   2   7  -6   43.70    9.00
  -2  -7   6   35.50    7.50
  -2  -7   6   53.79    9.80
   1   7  -6   41.20    8.10
   1   7  -6   38.70    8.80
  -1  -7   6   51.49    7.70
  -1  -7   6   42.70    8.30
   0   7  -6   -4.40    2.70
   0   7  -6   -3.30    2.70
   0  -7   6    1.30    3.10
   0  -7   6    0.00    2.60
  -1   7  -6    0.80    2.80
  -1   7  -6   -1.90    2.90
   1  -7   6    0.10    2.50
   1  -7   6   -0.30    3.10
  -2   7  -6   88.69   10.60
  -2   7  -6  130.59   10.30
  -2   7  -6  104.89    8.60
   2  -7   6  103.89    8.60
   2  -7   6   99.89   10.20
   2  -7   6  114.39    9.90
  -3   7  -6   23.00    5.00
  -3   7  -6   28.10    7.00
   3  -7   6   28.50    5.50
   3  -7   6   40.50    7.80
   3  -7   6   32.30    5.80
  -4   7  -6   17.20    4.60
  -4   7  -6    5.50    4.30
   4  -7   6   36.10    7.60
  -5   7  -6   47.40    8.90
  -5   7  -6   41.40    6.40
   5  -7   6   74.59    8.40
   5  -7   6   54.59    9.10
  -6   7  -6  125.89   12.40
  -6   7  -6  108.29   11.00
   6  -7   6  146.49   12.70
   6  -7   6  119.99   11.40
  -7   7  -6   16.70    5.80
  -7   7  -6   19.40    6.40
   7  -7   6   18.50    6.70
   7  -7   6   28.90    7.20
  -8   7  -6   -1.20    3.90
  -8   7  -6    0.00    4.50
   8  -7   6    2.30    4.60
   8  -7   6    3.00    5.00
  -9   7  -6   21.50    6.90
   9  -7   6   24.30    8.30
   9  -7   6   33.90    8.20
   5   6  -6   76.49   13.80
  -5  -6   6   70.89   11.10
   4   6  -6    7.90    5.50
  -4  -6   6    8.10    4.50
  -4  -6   6    8.20    5.30
   3   6  -6   47.10    9.80
   3   6  -6   59.39    8.70
  -3  -6   6   49.70    9.20
  -3  -6   6   55.09    8.00
   2   6  -6   56.89    8.80
   2   6  -6   31.70    7.20
  -2  -6   6   32.30    6.90
  -2  -6   6   41.90    7.90
   1   6  -6  121.49   11.20
   1   6  -6   85.09    9.70
  -1  -6   6  105.39    9.90
  -1  -6   6  103.79    8.60
  -1  -6   6  111.19   10.50
   0   6  -6    5.10    4.00
   0   6  -6    0.90    3.00
   0  -6   6    1.10    2.30
   0  -6   6    3.40    2.80
   0  -6   6   -0.40    2.50
  -1   6  -6  154.18    9.70
  -1   6  -6  165.08   12.10
  -1   6  -6  153.48   12.80
   1  -6   6  160.78   11.60
   1  -6   6  146.39   10.20
   1  -6   6  139.99   11.80
  -2   6  -6  328.87   18.60
  -2   6  -6  347.17   17.60
  -2   6  -6  320.17   20.80
   2  -6   6  335.47   18.20
   2  -6   6  299.87   19.20
   2  -6   6  360.96   18.00
  -3   6  -6   47.20    5.80
  -3   6  -6   53.49    9.20
   3  -6   6   57.69    7.30
   3  -6   6   60.19    6.00
  -4   6  -6   27.10    6.60
  -4   6  -6   20.00    3.90
  -4   6  -6   20.20    4.70
   4  -6   6   13.60    4.30
   4  -6   6   27.40    5.40
  -5   6  -6   -3.00    2.20
  -5   6  -6   -2.00    2.70
   5  -6   6    2.40    2.90
   5  -6   6    2.00    3.30
  -6   6  -6    2.30    3.50
  -6   6  -6    8.20    3.90
   6  -6   6    2.90    3.50
   6  -6   6    5.90    4.10
  -7   6  -6   96.39   10.60
  -7   6  -6   91.89   10.40
   7  -6   6  125.99   11.60
   7  -6   6  109.59   11.90
  -8   6  -6   -0.90    3.50
  -8   6  -6   -1.80    3.60
   8  -6   6   -1.00    4.10
   8  -6   6   -2.00    4.20
  -9   6  -6   93.59   11.50
   9  -6   6   88.09   12.50
   6   5  -6    7.10    6.50
  -6  -5   6    7.20    5.40
   5   5  -6   23.20    7.60
  -5  -5   6   40.50    7.70
  -5  -5   6   42.90    9.00
   4   5  -6  122.89   13.00
  -4  -5   6  166.88   14.50
  -4  -5   6  126.29   11.60
   3   5  -6   14.10    5.30
   3   5  -6    9.70    3.70
  -3  -5   6   15.80    5.20
  -3  -5   6   11.00    4.40
   2   5  -6   53.49    7.90
   2   5  -6   68.69    7.90
   2   5  -6   63.79    6.40
  -2  -5   6   61.89    6.60
  -2  -5   6   50.69    7.00
  -2  -5   6   65.19    8.00
   1   5  -6  144.49   12.10
   1   5  -6  146.49   11.50
   1   5  -6  149.49    9.70
  -1  -5   6  129.09   10.70
  -1  -5   6  145.69   10.10
  -1  -5   6  148.29   11.20
   0   5  -6  333.87   19.30
   0   5  -6  318.97   15.50
   0   5  -6  331.57   19.60
   0  -5   6  350.26   18.50
   0  -5   6  299.27   17.60
   0  -5   6  337.97   19.00
  -1   5  -6   21.00    3.20
  -1   5  -6   31.10    5.60
  -1   5  -6   27.70    5.90
   1  -5   6   21.10    4.80
   1  -5   6   18.50    4.00
  -2   5  -6  575.84   27.80
  -2   5  -6  588.24   26.40
  -2   5  -6  533.15   29.20
   2  -5   6  592.84   27.30
   2  -5   6  570.74   26.40
   2  -5   6  558.64   28.60
  -3   5  -6  168.28   13.20
  -3   5  -6  195.78   11.70
   3  -5   6  190.38   13.00
   3  -5   6  178.48   10.60
   3  -5   6  201.98   12.60
  -4   5  -6  106.59    7.40
  -4   5  -6  105.29    8.70
  -4   5  -6  104.19   10.00
  -4   5  -6   96.59    7.80
   4  -5   6  114.99    9.60
   4  -5   6   99.69    8.90
  -5   5  -6  165.78   10.40
  -5   5  -6  146.59   11.40
  -5   5  -6  152.28   12.60
   5  -5   6  161.88   12.20
   5  -5   6  156.18   11.00
   5  -5   6  147.79   11.60
  -6   5  -6   43.70    7.80
  -6   5  -6   54.59    7.00
   6  -5   6   47.70    8.40
   6  -5   6   45.30    6.80
  -7   5  -6   -1.90    2.50
  -7   5  -6    0.60    3.50
   7  -5   6   -3.60    3.10
   7  -5   6    1.50    3.90
  -8   5  -6    5.20    4.20
  -8   5  -6   10.80    5.10
   8  -5   6    5.30    5.20
  -9   5  -6    1.60    4.20
   9  -5   6    7.90    6.50
 -10   5  -6   54.89   11.10
  10  -5   6   60.09   12.10
   7   4  -6   23.80    8.80
  -7  -4   6   30.70    8.70
   6   4  -6   10.30    5.80
   6   4  -6    4.10    4.40
  -6  -4   6    1.20    4.20
  -6  -4   6    3.40    4.10
   5   4  -6  140.49   14.30
   5   4  -6  165.18   12.30
  -5  -4   6  157.88   14.40
  -5  -4   6  135.59   12.00
   4   4  -6  129.79   12.70
   4   4  -6  127.99   10.40
  -4  -4   6  141.89   11.40
  -4  -4   6  143.19   12.60
   3   4  -6   68.99    7.10
   3   4  -6   50.49    7.60
   3   4  -6   75.39    7.20
  -3  -4   6   46.00    6.80
  -3  -4   6   64.99    7.50
   2   4  -6   23.70    5.30
   2   4  -6   16.30    3.80
  -2  -4   6   14.60    4.20
  -2  -4   6   27.00    5.70
   1   4  -6   42.40    5.00
   1   4  -6   45.20    6.00
   1   4  -6   23.10    5.40
   1   4  -6   34.70    3.00
  -1  -4   6   37.40    5.00
  -1  -4   6   33.10    5.10
  -1  -4   6   40.80    5.90
   0   4  -6  431.66   23.00
   0   4  -6  442.66   19.10
   0   4  -6  421.16   23.10
   0  -4   6  458.55   22.90
   0  -4   6  445.36   21.70
   0  -4   6  438.46   21.60
  -1   4  -6   88.89    5.90
  -1   4  -6  100.79    8.80
  -1   4  -6   91.29    7.70
   1  -4   6   88.49    7.90
   1  -4   6   85.89    6.50
   1  -4   6   88.99    7.50
  -2   4  -6  496.65   24.20
  -2   4  -6  514.35   23.00
  -2   4  -6  501.25   25.90
   2  -4   6  486.25   24.20
   2  -4   6  478.75   22.20
   2  -4   6  514.95   25.00
  -3   4  -6  323.17   16.90
  -3   4  -6  316.67   18.80
   3  -4   6  311.27   17.60
   3  -4   6  314.17   15.00
   3  -4   6  340.57   18.00
  -4   4  -6  214.08   12.50
  -4   4  -6  194.48   12.60
  -4   4  -6  180.68   13.60
  -4   4  -6  208.18   10.60
   4  -4   6  228.68   13.40
   4  -4   6  209.58   13.50
   4  -4   6  201.38   15.00
  -5   4  -6   91.39    9.20
  -5   4  -6   99.29    8.80
   5  -4   6   83.29    8.20
   5  -4   6   97.19    8.40
   5  -4   6   77.99    8.60
  -6   4  -6   49.60    7.10
  -6   4  -6   63.29    7.70
   6  -4   6   70.69    7.40
   6  -4   6   62.89    8.00
   6  -4   6   78.79    8.00
  -7   4  -6   56.09    7.70
  -7   4  -6   57.79    8.40
   7  -4   6   69.29   13.20
   7  -4   6   59.89    8.90
  -8   4  -6   36.50    7.80
   8  -4   6   12.80    5.20
  -9   4  -6    9.40    5.90
   9  -4   6   11.20    6.30
   8   3  -6   82.69   11.70
   8   3  -6  110.59   14.40
  -8  -3   6  112.19   14.60
   7   3  -6   -1.50    4.70
   7   3  -6    5.00    4.70
  -7  -3   6    4.00    4.30
  -7  -3   6    7.90    5.50
   6   3  -6   11.30    4.80
   6   3  -6    5.50    4.60
  -6  -3   6   13.10    5.90
  -6  -3   6   14.10    5.30
   5   3  -6  262.07   16.40
   5   3  -6  234.38   17.80
  -5  -3   6  274.57   17.00
  -5  -3   6  246.18   17.90
   4   3  -6  101.79   10.30
   4   3  -6   86.99    8.40
  -4  -3   6   79.09    8.40
  -4  -3   6   94.09    9.80
   3   3  -6    7.60    3.20
   3   3  -6    8.40    3.80
   3   3  -6    6.50    2.90
  -3  -3   6    5.10    3.30
  -3  -3   6    3.30    2.80
   2   3  -6   21.80    4.10
   2   3  -6   18.40    1.70
   2   3  -6   15.60    4.20
   2   3  -6   19.50    5.50
  -2  -3   6   13.50    3.80
  -2  -3   6   14.10    4.00
   1   3  -6  251.27   14.80
   1   3  -6  233.88   13.60
   1   3  -6  226.38   12.70
  -1  -3   6  206.18   12.80
  -1  -3   6  213.08   13.40
  -1  -3   6  240.78   13.20
   0   3  -6   90.69    7.80
   0   3  -6   85.79    4.50
   0   3  -6   84.19    7.50
   0  -3   6   80.19    6.20
   0  -3   6   87.89    7.10
   0  -3   6   91.49    7.50
  -1   3  -6   32.10    4.50
  -1   3  -6   44.00    3.50
  -1   3  -6   39.30    5.40
   1  -3   6   42.60    3.60
   1  -3   6   42.80    5.20
   1  -3   6   32.10    4.80
  -2   3  -6  352.26   18.90
  -2   3  -6  341.17   17.60
  -2   3  -6  345.67   16.50
   2  -3   6  350.46   14.90
   2  -3   6  324.67   17.50
   2  -3   6  327.47   17.90
  -3   3  -6  917.31   38.00
  -3   3  -6  962.00   43.30
  -3   3  -6  925.31   41.00
  -3   3  -6  943.71   41.50
   3  -3   6  955.00   41.60
   3  -3   6  958.10   42.30
   3  -3   6  955.30   42.50
  -4   3  -6  123.59    9.90
  -4   3  -6  103.79    8.20
  -4   3  -6   97.09    8.20
  -4   3  -6   97.69    5.90
   4  -3   6  119.69    8.50
   4  -3   6  108.69    8.90
   4  -3   6  122.19    9.60
  -5   3  -6    2.70    3.20
  -5   3  -6   -0.10    2.30
   5  -3   6    1.60    2.80
   5  -3   6   -0.40    2.10
  -6   3  -6  170.78   13.20
  -6   3  -6  162.28   12.80
   6  -3   6  167.58   13.40
   6  -3   6  198.08   12.10
  -7   3  -6   53.59    7.90
  -7   3  -6   69.19    9.10
   7  -3   6   69.09    9.60
  -8   3  -6   -1.70    3.10
   8  -3   6   -6.80    3.20
  -9   3  -6    3.20    4.50
   9  -3   6   -3.90    4.70
   8   2  -6   36.50    8.40
   8   2  -6   27.80    8.30
  -8  -2   6   21.00    7.20
   7   2  -6   94.39   11.70
   7   2  -6   84.99   10.30
  -7  -2   6  111.09   12.70
  -7  -2   6  113.79   11.30
   6   2  -6   13.60    4.80
   6   2  -6   20.30    6.30
  -6  -2   6   23.20    6.00
  -6  -2   6   21.70    6.40
   5   2  -6   75.69    8.70
   5   2  -6   65.99    7.70
  -5  -2   6   65.79    7.80
  -5  -2   6   69.19    8.70
   4   2  -6  372.56   17.20
   4   2  -6  341.87   19.20
   4   2  -6  393.46   21.40
  -4  -2   6  301.97   19.80
  -4  -2   6  353.16   19.70
   3   2  -6  235.08   13.40
   3   2  -6  225.38   12.10
   3   2  -6  232.78   15.00
  -3  -2   6  205.18   13.50
  -3  -2   6  215.68   14.00
   2   2  -6  184.88   10.90
   2   2  -6  195.88   12.70
   2   2  -6  178.38   11.00
  -2  -2   6  175.58   11.40
  -2  -2   6  193.08   11.90
   1   2  -6  217.88   14.50
   1   2  -6  234.58   12.70
   1   2  -6  226.28   13.50
  -1  -2   6  215.18   13.00
  -1  -2   6  228.28   12.30
  -1  -2   6  238.38   13.10
   0   2  -6  441.06   22.00
   0   2  -6  440.16   18.50
   0   2  -6  449.95   21.90
   0  -2   6  439.56   21.50
   0  -2   6  459.15   19.90
   0  -2   6  433.36   21.50
  -1   2  -6  243.98   13.70
  -1   2  -6  242.88   12.00
  -1   2  -6  249.38   14.40
   1  -2   6  257.47   10.90
   1  -2   6  253.07   14.00
   1  -2   6  251.07   13.50
  -2   2  -6    2.60    2.00
  -2   2  -6    2.20    2.40
   2  -2   6    2.10    2.60
   2  -2   6    3.80    2.10
  -3   2  -6  385.56   19.70
  -3   2  -6  403.26   20.90
  -3   2  -6  412.96   19.80
   3  -2   6  371.36   18.80
   3  -2   6  362.66   20.20
   3  -2   6  394.76   20.70
  -4   2  -6   22.70    5.10
  -4   2  -6   22.90    4.60
  -4   2  -6   14.60    2.40
   4  -2   6   21.80    3.70
   4  -2   6   21.20    5.00
   4  -2   6   27.70    5.70
  -5   2  -6   50.49    6.50
  -5   2  -6   62.69    7.00
   5  -2   6   53.99    7.20
   5  -2   6   58.99    5.60
   5  -2   6   53.19    7.40
  -6   2  -6  246.78   15.80
  -6   2  -6  213.48   15.60
   6  -2   6  220.58   16.10
   6  -2   6  246.78   16.40
  -7   2  -6  250.97   17.40
  -7   2  -6  240.98   17.90
   7  -2   6  307.97   19.60
   7  -2   6  292.47   19.20
  -8   2  -6   -4.20    2.80
   8  -2   6   -1.00    3.70
   8  -2   6    0.80    4.20
  -9   2  -6   -1.20    3.80
   9  -2   6    2.40    5.60
   9   1  -6    7.40    6.20
   9   1  -6    7.50    5.30
  -9  -1   6    8.30    5.60
   8   1  -6    4.40    4.70
   8   1  -6   11.50    5.80
  -8  -1   6    8.20    5.40
  -8  -1   6    7.10    5.20
   7   1  -6    9.30    4.80
   7   1  -6   11.20    4.90
  -7  -1   6    6.60    4.50
  -7  -1   6    8.30    4.60
   6   1  -6   15.00    4.80
   6   1  -6   21.00    6.10
  -6  -1   6   19.80    5.30
  -6  -1   6   18.60    5.80
   5   1  -6   28.50    5.90
   5   1  -6   31.80    6.20
  -5  -1   6   52.49    6.50
  -5  -1   6   36.40    6.00
   4   1  -6  559.14   27.40
   4   1  -6  609.74   29.10
   4   1  -6  556.04   24.10
  -4  -1   6  530.75   28.00
  -4  -1   6  548.85   24.60
  -4  -1   6  561.74   27.40
   3   1  -6  181.48   12.00
   3   1  -6  167.38    9.30
   3   1  -6  173.28   11.10
  -3  -1   6  162.68   11.10
  -3  -1   6  172.98    8.40
  -3  -1   6  178.68   11.50
   2   1  -6   35.30    4.70
   2   1  -6   44.80    4.40
   2   1  -6   43.10    5.30
  -2  -1   6   34.70    4.90
  -2  -1   6   38.60    2.40
  -2  -1   6   37.00    4.40
   1   1  -6  110.79    7.70
   1   1  -6  104.99    5.20
   1   1  -6  112.29    8.30
  -1  -1   6  107.19    6.80
  -1  -1   6  108.09    5.30
  -1  -1   6  101.89    7.70
  -1  -1   6  111.69    8.00
   0   1  -6    4.10    2.20
   0   1  -6    7.30    1.70
   0   1  -6    4.70    2.50
   0  -1   6    7.10    1.60
   0  -1   6    3.50    2.20
   0  -1   6    5.20    2.20
  -1   1  -6   20.40    3.80
  -1   1  -6   29.70    4.30
  -1   1  -6   30.60    3.40
   1  -1   6   26.50    4.60
   1  -1   6   23.50    3.40
  -2   1  -6   36.00    4.60
  -2   1  -6   17.90    3.50
  -2   1  -6   22.90    4.50
   2  -1   6   27.80    4.70
   2  -1   6   26.20    5.20
   2  -1   6   21.50    3.20
  -3   1  -6   18.90    2.10
  -3   1  -6   16.60    3.60
  -3   1  -6   14.90    3.90
   3  -1   6   13.20    2.60
   3  -1   6    6.30    3.30
   3  -1   6   17.60    4.30
  -4   1  -6  330.37   19.20
  -4   1  -6  340.87   16.30
  -4   1  -6  372.76   19.50
   4  -1   6  358.76   19.70
   4  -1   6  345.07   16.40
   4  -1   6  368.16   20.50
  -5   1  -6  351.56   20.50
  -5   1  -6  364.36   20.60
   5  -1   6  364.46   21.50
   5  -1   6  378.66   21.30
  -6   1  -6   52.39    7.40
  -6   1  -6   49.10    7.20
   6  -1   6   56.19    8.30
   6  -1   6   56.79    8.50
  -7   1  -6   40.80    7.70
  -7   1  -6   63.39    8.50
   7  -1   6   62.89    9.60
   7  -1   6   53.99    9.60
  -8   1  -6   24.30    7.30
   8  -1   6   25.50    7.60
   8  -1   6   38.60    8.80
  -9   1  -6    6.20    6.30
   9  -1   6    7.60    6.40
   9  -1   6    0.60    5.30
   9   0  -6   30.70    8.10
   9   0  -6   30.20    7.90
  -9   0   6   25.50    7.20
  -9   0   6   27.00    8.00
   8   0  -6   -1.40    3.50
   8   0  -6   -0.20    4.00
  -8   0   6   -1.70    2.70
  -8   0   6    3.60    3.60
   7   0  -6   81.19    9.20
   7   0  -6   76.39    9.10
  -7   0   6   57.49    8.50
  -7   0   6   58.09    7.70
   6   0  -6   36.40    7.00
   6   0  -6   32.40    6.00
  -6   0   6   41.70    6.10
  -6   0   6   21.30    5.80
   5   0  -6    9.40    4.00
   5   0  -6    2.10    2.50
   5   0  -6    4.80    3.00
  -5   0   6    0.10    2.50
  -5   0   6    0.00    2.50
  -5   0   6    2.90    2.00
   4   0  -6  160.28    7.40
   4   0  -6  148.59   10.60
   4   0  -6  141.39   10.70
   4   0  -6  157.38   10.90
  -4   0   6  141.19   10.90
  -4   0   6  164.58   10.90
  -4   0   6  151.08    8.90
   3   0  -6    3.10    2.40
   3   0  -6    1.40    1.30
   3   0  -6    4.20    2.30
  -3   0   6    4.80    1.70
  -3   0   6    4.60    2.40
  -3   0   6   -0.40    1.70
   2   0  -6  139.79    8.50
   2   0  -6  149.88    9.50
   2   0  -6  174.68   10.50
  -2   0   6  149.88    9.30
  -2   0   6  148.39    9.60
  -2   0   6  157.58    8.00
   1   0  -6  257.17   13.80
   1   0  -6  259.37   11.90
   1   0  -6  243.78   13.30
   1   0  -6  257.77   13.20
  -1   0   6  241.88   13.50
  -1   0   6  239.98   13.10
  -1   0   6  251.37   12.50
   0   0  -6   51.69    5.20
   0   0  -6   48.70    4.20
   0   0  -6   51.59    5.20
   0   0   6   41.50    4.20
   0   0   6   52.69    5.40
   0   0   6   50.29    3.80
  -1   0  -6  327.07   16.90
  -1   0  -6  316.87   16.80
  -1   0  -6  314.67   14.10
   1   0   6  327.97   17.60
   1   0   6  314.97   16.60
   1   0   6  312.27   14.80
  -2   0  -6   65.19    6.80
  -2   0  -6   78.69    4.70
  -2   0  -6   74.69    6.50
   2   0   6   78.09    7.40
   2   0   6   66.79    6.50
   2   0   6   64.19    4.60
  -3   0  -6  110.59    9.30
  -3   0  -6  131.79    9.50
  -3   0  -6  135.59    7.70
   3   0   6  137.59   10.60
   3   0   6  128.49    9.60
   3   0   6  127.69    6.80
  -4   0  -6   45.50    6.40
  -4   0  -6   59.89    6.90
  -4   0  -6   64.29    5.40
   4   0   6   43.90    7.10
   4   0   6   54.69    6.60
  -5   0  -6   34.20    6.40
  -5   0  -6   42.80    6.50
  -5   0  -6   49.50    5.60
   5   0   6   27.60    6.10
   5   0   6   36.90    7.10
  -6   0  -6   25.00    5.90
  -6   0  -6   17.10    5.30
   6   0   6    6.60    4.80
   6   0   6    4.10    4.50
  -7   0  -6    4.00    4.10
  -7   0  -6    6.20    4.50
   7   0   6    8.50    5.20
   7   0   6   -0.70    4.40
  -8   0  -6   36.30    9.10
   8   0   6   24.10    8.10
   8   0   6   17.50    6.70
  10  -1  -6   61.89   11.80
 -10   1   6   85.39   12.70
 -10   1   6   82.99   11.50
   9  -1  -6    6.00    5.20
   9  -1  -6    2.50    4.50
  -9   1   6   -2.00    4.50
  -9   1   6    1.50    3.90
   8  -1  -6   16.90    5.70
   8  -1  -6   23.90    6.60
  -8   1   6   21.70    5.90
  -8   1   6   22.90    7.00
   7  -1  -6   14.90    5.60
   7  -1  -6   12.40    4.80
  -7   1   6   14.80    4.80
  -7   1   6   15.20    4.40
  -7   1   6   11.30    4.60
   6  -1  -6  249.18   16.10
   6  -1  -6  262.37   16.30
  -6   1   6  263.77   16.10
  -6   1   6  249.28   14.80
  -6   1   6  248.88   17.20
   5  -1  -6    3.30    3.10
   5  -1  -6    4.90    2.90
  -5   1   6   -2.20    2.00
  -5   1   6    1.10    2.10
  -5   1   6    2.70    2.60
   4  -1  -6   78.99    7.30
   4  -1  -6   70.39    7.10
   4  -1  -6   82.19    4.70
   4  -1  -6   75.99    7.50
  -4   1   6   68.59    6.30
  -4   1   6   77.89    4.80
  -4   1   6   69.09    7.30
  -4   1   6   78.69    7.30
   3  -1  -6  820.02   37.50
   3  -1  -6  862.21   37.50
   3  -1  -6  797.82   37.40
   3  -1  -6  865.61   35.50
  -3   1   6  856.71   36.10
  -3   1   6  824.12   37.50
  -3   1   6  866.11   38.00
   2  -1  -6  928.81   40.90
   2  -1  -6  937.31   40.00
   2  -1  -6  954.50   41.20
   2  -1  -6  962.90   40.30
   2  -1  -6  950.40   40.80
  -2   1   6  949.21   41.10
  -2   1   6  973.50   41.30
  -2   1   6  933.21   40.30
   1  -1  -6  983.40   43.00
   1  -1  -6 1044.00   43.70
   1  -1  -6 1001.40   45.10
   1  -1  -6  994.00   43.40
  -1   1   6 1050.29   43.60
  -1   1   6 1023.70   43.00
  -1   1   6  983.60   42.70
   0  -1  -6  128.29    8.50
   0  -1  -6  102.49    6.70
   0  -1  -6   98.69    7.70
   0   1   6   96.89    8.30
   0   1   6  111.19    7.70
   0   1   6  101.49    6.40
  -1  -1  -6    4.20    1.80
  -1  -1  -6    2.80    2.40
  -1  -1  -6    0.90    2.30
   1   1   6    5.70    3.30
   1   1   6    2.70    1.40
   1   1   6    5.60    2.60
  -2  -1  -6    2.80    2.40
  -2  -1  -6    0.50    1.40
  -2  -1  -6    0.90    2.60
   2   1   6    3.30    2.50
   2   1   6   -0.30    2.20
   2   1   6    1.20    0.80
  -3  -1  -6    1.80    2.50
  -3  -1  -6    0.70    1.90
  -3  -1  -6    1.00    2.70
   3   1   6    1.40    2.40
   3   1   6    1.10    2.80
  -4  -1  -6  312.27   18.80
  -4  -1  -6  321.07   16.90
  -4  -1  -6  284.47   18.20
   4   1   6  326.27   20.00
   4   1   6  309.27   18.00
  -5  -1  -6  174.68   11.80
  -5  -1  -6  163.48   13.10
  -5  -1  -6  147.49   12.40
   5   1   6  174.38   14.70
   5   1   6  176.18   13.20
  -6  -1  -6   15.80    5.80
  -6  -1  -6    5.00    4.00
   6   1   6    6.70    5.10
   6   1   6    6.10    5.60
   6   1   6    7.70    4.90
  -7  -1  -6   35.70    8.70
   7   1   6   27.90    8.50
   7   1   6   39.90    9.70
   7   1   6   28.80    7.20
  -8  -1  -6   66.99   12.40
   8   1   6   55.19   11.70
   8   1   6   70.99   11.80
  10  -2  -6   63.59   11.30
  10  -2  -6   48.40   10.70
 -10   2   6   67.19   10.30
 -10   2   6   58.39   11.40
   9  -2  -6    3.20    4.80
   9  -2  -6   -1.90    2.80
  -9   2   6    3.70    5.10
  -9   2   6    2.20    4.10
   8  -2  -6   66.99    9.40
   8  -2  -6   62.19    8.90
  -8   2   6   66.09    9.40
  -8   2   6   69.59    8.50
  -8   2   6   60.19    8.90
   7  -2  -6    4.00    3.70
   7  -2  -6    1.00    3.00
   7  -2  -6   -0.40    2.80
  -7   2   6    4.10    3.90
  -7   2   6    3.10    2.90
  -7   2   6    0.20    3.10
   6  -2  -6  287.37   17.50
   6  -2  -6  298.17   16.70
   6  -2  -6  287.77   17.60
  -6   2   6  310.27   19.10
  -6   2   6  292.67   16.90
  -6   2   6  278.77   17.40
   5  -2  -6   59.19    6.60
   5  -2  -6   57.99    6.30
   5  -2  -6   48.80    5.60
  -5   2   6   52.59    5.80
  -5   2   6   46.70    6.10
  -5   2   6   60.29    7.20
   4  -2  -6  275.87   16.20
   4  -2  -6  319.77   16.00
   4  -2  -6  311.47   16.80
  -4   2   6  310.07   16.10
  -4   2   6  289.47   14.50
  -4   2   6  310.17   17.50
  -4   2   6  276.27   16.40
   3  -2  -6   64.49    5.30
   3  -2  -6   55.09    5.80
   3  -2  -6   67.89    6.00
  -3   2   6   61.09    6.40
  -3   2   6   73.69    6.10
  -3   2   6   54.89    5.90
  -3   2   6   62.69    5.60
   2  -2  -6  664.13   33.60
   2  -2  -6  723.23   32.90
   2  -2  -6  786.62   33.00
   2  -2  -6  744.23   33.30
   2  -2  -6  745.73   33.10
  -2   2   6  731.83   33.90
  -2   2   6  796.12   33.40
  -2   2   6  752.72   33.50
  -2   2   6  788.92   34.00
   1  -2  -6    0.90    1.80
   1  -2  -6    4.60    2.60
   1  -2  -6   -0.40    1.70
  -1   2   6    2.50    1.80
  -1   2   6    1.30    2.20
  -1   2   6    1.90    1.90
  -1   2   6    2.30    2.20
   0  -2  -6  259.07   14.80
   0  -2  -6  265.07   14.30
   0  -2  -6  247.08   12.30
   0   2   6  260.27   15.10
   0   2   6  243.98   13.50
   0   2   6  256.27   12.40
   0   2   6  257.37   15.40
  -1  -2  -6  205.08   13.10
  -1  -2  -6  241.38   14.10
  -1  -2  -6  217.88   12.40
   1   2   6  220.98   12.40
   1   2   6  215.68   14.10
   1   2   6  226.38   10.30
   1   2   6  223.08   14.60
  -2  -2  -6   62.49    6.50
  -2  -2  -6   47.50    6.20
  -2  -2  -6   62.59    5.90
   2   2   6   38.20    5.40
   2   2   6   68.69    7.70
   2   2   6   64.59    7.40
  -3  -2  -6   21.40    4.40
  -3  -2  -6   22.00    5.30
  -3  -2  -6   24.70    5.20
   3   2   6   21.30    4.60
   3   2   6   21.30    5.70
   3   2   6   21.70    5.60
  -4  -2  -6  163.48   13.40
  -4  -2  -6  185.88   13.90
  -4  -2  -6  186.88   12.60
   4   2   6  175.68   14.70
   4   2   6  185.18   15.10
   4   2   6  190.28   12.90
  -5  -2  -6  482.05   27.20
  -5  -2  -6  523.85   28.50
   5   2   6  467.15   26.00
   5   2   6  499.25   28.90
   5   2   6  483.35   29.10
  -6  -2  -6    5.70    4.70
  -6  -2  -6    2.30    4.00
   6   2   6   -0.10    4.40
   6   2   6    7.00    5.80
  -7  -2  -6    7.10    5.30
   7   2   6   10.60    6.90
   7   2   6   -3.30    5.40
  10  -3  -6   51.29   10.10
  10  -3  -6   54.49   11.00
 -10   3   6   48.50    9.70
 -10   3   6   60.19   11.20
   9  -3  -6   16.80    6.20
   9  -3  -6   25.80    7.40
  -9   3   6   12.00    5.50
  -9   3   6   19.70    6.10
  -9   3   6   13.40    6.20
   8  -3  -6  100.39   10.60
   8  -3  -6   76.99   10.00
  -8   3   6   77.39    9.70
  -8   3   6  107.19   12.00
  -8   3   6  101.99   10.10
   7  -3  -6  125.49   11.40
   7  -3  -6  120.99   10.90
  -7   3   6  133.99   12.30
  -7   3   6  138.99   11.20
   6  -3  -6   98.59    7.70
   6  -3  -6   80.49    8.40
   6  -3  -6   83.89    8.50
  -6   3   6   81.69    8.10
  -6   3   6   77.09    8.80
   5  -3  -6    3.50    2.10
   5  -3  -6   -1.60    2.00
   5  -3  -6   -0.50    2.30
  -5   3   6    3.80    3.20
  -5   3   6   -0.40    1.80
   4  -3  -6    4.10    3.00
   4  -3  -6    1.30    1.70
   4  -3  -6    1.40    2.40
   4  -3  -6    4.10    2.30
  -4   3   6    1.00    2.00
  -4   3   6    5.70    2.80
  -4   3   6   -1.20    2.10
   3  -3  -6   48.80    4.90
   3  -3  -6   51.69    6.40
   3  -3  -6   62.39    5.70
   3  -3  -6   51.49    5.60
  -3   3   6   48.40    5.50
  -3   3   6   46.20    5.10
  -3   3   6   47.40    6.10
  -3   3   6   47.30    5.50
   2  -3  -6  284.97   15.70
   2  -3  -6  276.67   14.80
   2  -3  -6  292.57   15.80
   2  -3  -6  270.87   16.10
  -2   3   6  263.67   15.20
  -2   3   6  289.17   14.70
  -2   3   6  277.07   16.20
  -2   3   6  317.97   16.50
   1  -3  -6   12.90    3.70
   1  -3  -6    6.50    2.90
   1  -3  -6   14.20    3.00
   1  -3  -6    9.90    3.20
  -1   3   6   11.90    3.50
  -1   3   6   12.10    2.90
  -1   3   6   10.90    3.60
   0  -3  -6  330.37   15.30
   0  -3  -6  303.77   18.10
   0  -3  -6  331.57   18.10
   0  -3  -6  342.47   17.70
   0   3   6  301.67   18.10
   0   3   6  329.57   19.30
   0   3   6  331.27   15.30
   0   3   6  336.77   16.90
  -1  -3  -6  415.66   22.80
  -1  -3  -6  399.96   22.30
  -1  -3  -6  449.26   22.50
   1   3   6  393.06   23.10
   1   3   6  412.36   23.70
   1   3   6  473.75   21.00
  -2  -3  -6    0.90    2.70
  -2  -3  -6    1.70    2.60
   2   3   6    4.10    3.40
   2   3   6    1.20    2.40
   2   3   6    2.60    3.10
  -3  -3  -6   14.80    4.80
  -3  -3  -6   26.10    6.10
   3   3   6   18.90    4.60
   3   3   6   17.20    6.00
   3   3   6   31.40    7.50
  -4  -3  -6   53.99    8.10
  -4  -3  -6   38.90    7.10
  -4  -3  -6   38.70    7.40
   4   3   6   43.50    9.20
   4   3   6   29.00    7.50
  -5  -3  -6    3.00    3.70
  -5  -3  -6   -1.20    3.80
  -5  -3  -6    2.10    4.10
   5   3   6   -0.40    3.80
   5   3   6   -1.80    4.30
  -6  -3  -6   18.30    6.60
   6   3   6    8.90    6.10
   6   3   6    4.30    5.70
  -7  -3  -6    5.30    5.90
   7   3   6    7.10    7.60
  10  -4  -6   78.79   13.10
  10  -4  -6  122.49   13.10
 -10   4   6  103.69   13.60
 -10   4   6   76.99   11.00
 -10   4   6   89.59   11.70
   9  -4  -6   -3.20    3.50
   9  -4  -6   -1.20    3.40
  -9   4   6    1.40    3.90
  -9   4   6   -1.20    3.40
   8  -4  -6    1.40    3.90
   8  -4  -6   -1.70    3.50
  -8   4   6    0.80    3.50
  -8   4   6    0.30    3.90
   7  -4  -6   10.60    4.80
   7  -4  -6    9.20    4.30
  -7   4   6   16.30    4.90
  -7   4   6    5.90    4.10
   6  -4  -6  199.18   14.50
   6  -4  -6  232.68   14.40
  -6   4   6  224.08   16.00
  -6   4   6  216.88   14.50
   5  -4  -6   30.40    7.00
   5  -4  -6   21.80    4.80
   5  -4  -6   30.30    5.80
  -5   4   6   36.60    5.50
  -5   4   6   25.50    5.70
   4  -4  -6    0.60    2.30
   4  -4  -6   -2.20    2.20
   4  -4  -6    0.80    1.70
  -4   4   6    6.30    3.20
  -4   4   6    0.30    2.00
  -4   4   6   -0.80    2.20
  -4   4   6    0.30    1.80
   3  -4  -6  302.77   17.00
   3  -4  -6  275.07   14.60
   3  -4  -6  296.77   17.80
   3  -4  -6  279.17   15.60
  -3   4   6  277.87   16.90
  -3   4   6  285.47   15.30
  -3   4   6  281.57   16.80
   2  -4  -6  747.83   31.80
   2  -4  -6  738.23   35.00
   2  -4  -6  740.73   34.50
  -2   4   6  647.94   34.60
  -2   4   6  727.73   34.90
  -2   4   6  773.62   33.80
  -2   4   6  711.83   32.00
   1  -4  -6   -0.80    2.10
   1  -4  -6   -0.40    1.60
   1  -4  -6   -0.80    1.80
  -1   4   6    1.30    2.10
  -1   4   6    2.60    1.80
  -1   4   6   -1.10    2.50
   0  -4  -6   70.29    7.70
   0  -4  -6   81.29    7.90
   0  -4  -6   67.59    5.20
   0   4   6   74.49    8.00
   0   4   6   65.59    8.50
   0   4   6   71.59    5.80
  -1  -4  -6    0.70    2.50
  -1  -4  -6    3.70    3.10
  -1  -4  -6    1.30    2.30
   1   4   6    1.20    3.00
   1   4   6    0.50    2.80
  -2  -4  -6   11.60    4.20
  -2  -4  -6   11.30    4.30
   2   4   6   12.00    5.30
   2   4   6   19.80    5.80
  -3  -4  -6   -0.80    3.00
  -3  -4  -6    2.70    3.30
   3   4   6   -3.00    2.70
   3   4   6   -1.00    3.30
  -4  -4  -6   46.90    7.40
  -4  -4  -6   51.19    9.70
   4   4   6   27.00    7.50
   4   4   6   32.10    8.70
  -5  -4  -6   13.70    5.80
  -5  -4  -6    8.70    5.90
   5   4   6   15.80    6.70
   5   4   6    4.30    5.30
  -6  -4  -6    2.20    5.60
   6   4   6    5.60    6.40
   6   4   6   -1.00    5.70
  10  -5  -6   89.09   12.10
  10  -5  -6   92.59   12.20
 -10   5   6   93.19   13.40
   9  -5  -6    0.30    3.80
   9  -5  -6    1.90    4.80
  -9   5   6    6.60    4.90
  -9   5   6   11.20    5.30
   8  -5  -6    4.00    4.60
   8  -5  -6   11.00    5.40
  -8   5   6    3.60    3.80
  -8   5   6    5.70    4.50
   7  -5  -6   40.40    7.10
   7  -5  -6   27.00    6.30
  -7   5   6   41.10    7.60
  -7   5   6   35.80    7.70
   6  -5  -6   -1.50    2.50
   6  -5  -6   -0.20    2.90
  -6   5   6   10.90    5.10
  -6   5   6    2.90    3.00
   5  -5  -6    0.50    2.80
   5  -5  -6   -1.70    2.60
  -5   5   6    3.80    2.90
  -5   5   6   -2.50    2.40
  -5   5   6   -0.20    2.50
   4  -5  -6  300.47   19.20
   4  -5  -6  286.97   15.50
   4  -5  -6  284.87   17.00
  -4   5   6  283.27   17.90
  -4   5   6  284.27   18.90
  -4   5   6  310.87   18.00
   3  -5  -6  141.39   11.00
   3  -5  -6  101.59   10.30
   3  -5  -6  149.29    8.60
   3  -5  -6  135.79   10.00
  -3   5   6  126.39   11.30
  -3   5   6  135.39    9.50
  -3   5   6  141.99    9.20
  -3   5   6  121.79   11.00
   2  -5  -6  255.37   16.10
   2  -5  -6  213.68   14.80
  -2   5   6  247.58   14.60
  -2   5   6  195.78   14.90
  -2   5   6  255.57   16.70
   1  -5  -6  281.07   18.20
   1  -5  -6  298.07   18.60
   1  -5  -6  308.87   15.90
  -1   5   6  314.17   18.20
  -1   5   6  322.97   20.20
   0  -5  -6    4.40    3.30
   0  -5  -6   -0.10    2.70
   0   5   6    0.60    3.00
   0   5   6    2.20    2.90
  -1  -5  -6  209.18   15.20
  -1  -5  -6  200.78   14.90
   1   5   6  213.28   15.90
   1   5   6  214.48   16.90
  -2  -5  -6   42.30    8.10
  -2  -5  -6   42.00    7.70
   2   5   6   31.80    8.70
   2   5   6   16.10    5.40
  -3  -5  -6   -0.10    3.50
  -3  -5  -6    2.60    4.00
   3   5   6    8.70    5.10
   3   5   6    2.70    5.00
  -4  -5  -6    0.60    4.00
  -4  -5  -6    1.10    4.20
   4   5   6   -1.00    4.30
   4   5   6    3.30    5.40
  -5  -5  -6   25.70    8.30
  -5  -5  -6   19.00    6.90
   5   5   6   12.00    8.10
   5   5   6   32.60   10.30
  10  -6  -6   85.39   11.90
  10  -6  -6   88.19   12.50
 -10   6   6  105.69   13.00
 -10   6   6   75.29   12.20
   9  -6  -6   85.19   11.30
   9  -6  -6   79.29   10.80
  -9   6   6   70.29   11.00
  -9   6   6   75.89   10.90
   8  -6  -6   90.59    9.80
   8  -6  -6   69.69    9.40
  -8   6   6   77.49    9.90
  -8   6   6   84.19   11.20
   7  -6  -6   -0.90    2.80
   7  -6  -6   -0.80    3.30
  -7   6   6   -1.60    3.20
  -7   6   6   -1.50    3.70
   6  -6  -6    0.00    2.70
   6  -6  -6    1.00    3.50
  -6   6   6   -2.00    3.50
  -6   6   6   -2.30    2.30
   5  -6  -6    8.90    3.90
   5  -6  -6    8.00    3.50
   5  -6  -6    1.20    2.90
  -5   6   6    7.00    4.40
  -5   6   6    5.90    4.10
  -5   6   6    9.80    4.20
   4  -6  -6  108.69   10.10
   4  -6  -6  153.98   13.10
  -4   6   6  136.09   12.00
  -4   6   6  139.09   12.20
   3  -6  -6    1.50    3.40
   3  -6  -6   12.20    4.80
   3  -6  -6   13.10    3.80
  -3   6   6    2.40    3.50
  -3   6   6   11.80    5.00
   2  -6  -6  222.48   12.70
   2  -6  -6  192.08   14.20
   2  -6  -6  175.68   14.30
  -2   6   6  172.28   14.70
  -2   6   6  169.78   14.10
   1  -6  -6  130.49   11.60
   1  -6  -6  115.19   10.90
  -1   6   6  110.69   11.80
  -1   6   6  106.79   10.90
  -1   6   6  110.59   10.60
   0  -6  -6  127.19   11.60
   0  -6  -6  151.28   12.70
   0   6   6   89.19   11.50
   0   6   6  127.29   11.80
  -1  -6  -6   34.30    7.30
  -1  -6  -6   42.80    8.10
   1   6   6   40.70    8.20
   1   6   6   29.20    8.10
  -2  -6  -6  215.68   16.90
  -2  -6  -6  183.48   15.80
   2   6   6  180.18   16.50
   2   6   6  215.98   18.50
  -3  -6  -6   23.20    6.90
  -3  -6  -6   30.10    8.70
   3   6   6   42.70    9.90
   3   6   6   27.20    9.00
  -4  -6  -6    1.70    4.80
  -4  -6  -6   -0.80    4.90
   4   6   6   -0.60    5.50
   4   6   6    1.50    5.50
   9  -7  -6  117.99   12.10
   9  -7  -6  115.29   13.20
  -9   7   6   97.59   13.40
  -9   7   6  145.89   14.40
   8  -7  -6  107.69   12.30
  -8   7   6  116.89   12.50
  -8   7   6  126.49   14.30
   7  -7  -6   -1.30    3.60
   7  -7  -6    4.50    4.10
  -7   7   6    0.60    4.00
  -7   7   6   -0.30    3.70
   6  -7  -6   33.70    8.30
   6  -7  -6   34.10    7.40
  -6   7   6   34.10    7.90
  -6   7   6   51.99    8.90
   5  -7  -6    0.30    3.20
   5  -7  -6    0.00    2.90
  -5   7   6   -2.50    2.90
  -5   7   6   -4.50    2.90
  -5   7   6    1.60    3.70
   4  -7  -6   12.00    5.20
   4  -7  -6   14.30    4.60
  -4   7   6   10.40    5.10
  -4   7   6   17.10    6.30
   3  -7  -6   12.00    5.10
   3  -7  -6   19.40    6.00
   3  -7  -6   21.70    5.50
  -3   7   6   15.80    6.10
  -3   7   6   15.50    6.10
   2  -7  -6   80.29   10.10
   2  -7  -6   78.19    9.90
  -2   7   6   50.29   10.10
  -2   7   6  114.59   11.50
   1  -7  -6  146.09   13.30
   1  -7  -6  122.19   12.20
  -1   7   6  102.49   11.80
  -1   7   6  108.99   12.60
  -1   7   6  127.39   12.10
   0  -7  -6   20.20    6.70
   0  -7  -6   11.10    5.00
   0   7   6    7.80    5.00
   0   7   6    3.60    4.70
  -1  -7  -6   16.90    5.80
  -1  -7  -6    9.30    5.70
   1   7   6    5.90    5.30
   1   7   6   14.10    6.70
  -2  -7  -6   62.59   10.30
  -2  -7  -6   70.29   11.80
   2   7   6   68.79   12.40
   2   7   6   62.09   12.60
  -3  -7  -6   24.50    8.00
  -3  -7  -6   16.80    7.10
   3   7   6   19.30    8.40
   3   7   6    4.30    6.10
   9  -8  -6   11.40    6.30
  -9   8   6   44.50   11.00
  -9   8   6   37.20    9.80
   8  -8  -6   25.90    9.30
   8  -8  -6   20.20    7.50
  -8   8   6   26.30    8.10
  -8   8   6   14.80    7.30
   7  -8  -6   -1.70    3.60
   7  -8  -6    7.00    5.10
  -7   8   6   -1.10    4.90
  -7   8   6   -1.60    4.00
   6  -8  -6   16.90    5.80
   6  -8  -6    2.40    4.10
  -6   8   6   12.80    6.40
  -6   8   6   12.20    5.80
   5  -8  -6   67.29   10.10
   5  -8  -6   71.09    9.50
  -5   8   6   74.19   10.60
  -5   8   6   69.29   10.20
   4  -8  -6   21.70    5.90
   4  -8  -6   17.10    6.80
  -4   8   6   14.30    6.30
  -4   8   6    7.90    4.90
   3  -8  -6   -1.80    3.40
   3  -8  -6    1.30    3.70
  -3   8   6    1.20    5.20
  -3   8   6    5.50    5.10
   2  -8  -6   47.30   10.10
   2  -8  -6   29.80    7.80
  -2   8   6   54.19   10.70
  -2   8   6   50.79   10.90
   1  -8  -6   -0.60    4.00
   1  -8  -6    7.30    4.70
  -1   8   6    2.50    5.20
  -1   8   6    7.70    4.90
   0  -8  -6    3.00    4.50
   0  -8  -6    4.00    4.10
   0   8   6   -4.50    4.50
   0   8   6   -2.80    5.40
   0   8   6    5.90    5.60
  -1  -8  -6   -2.30    3.90
  -1  -8  -6   -6.90    4.20
   1   8   6   -2.20    5.40
   1   8   6    5.30    7.50
   8  -9  -6   46.90   11.30
   8  -9  -6   90.59   12.70
  -8   9   6   79.99   12.10
  -8   9   6   87.69   13.10
   7  -9  -6    6.40    4.90
   7  -9  -6    0.10    4.40
  -7   9   6    1.50    5.30
  -7   9   6    4.40    6.20
   6  -9  -6   11.10    5.70
   6  -9  -6   18.40    6.60
  -6   9   6   19.70    7.20
  -6   9   6   25.30    8.40
   5  -9  -6   89.19   10.90
   5  -9  -6   95.79   12.60
  -5   9   6   94.59   12.80
  -5   9   6  102.49   13.60
   4  -9  -6   45.50   10.40
  -4   9   6   47.00   10.80
  -4   9   6   48.50   10.70
   3  -9  -6   21.50    7.40
  -3   9   6   23.90    8.40
  -3   9   6   20.20    8.00
   2  -9  -6   40.90   10.00
   2  -9  -6   62.89   11.60
  -2   9   6   54.39   12.00
  -2   9   6   42.00   10.10
   1  -9  -6   -1.50    5.00
   1  -9  -6   -2.50    4.90
  -1   9   6   -1.00    5.80
  -1   9   6   -5.00    5.40
   5 -10  -6   38.10   10.30
  -5  10   6   18.20    7.90
  -5  10   6   29.30   10.00
   4 -10  -6   35.00    9.90
  -4  10   6   34.10   10.20
  -4  10   6   50.09   12.70
   0  10  -7   18.90    8.90
   0 -10   7   23.60    7.70
   0 -10   7   20.80    7.20
  -1  10  -7   33.90   10.70
   1 -10   7   47.80   10.50
   1 -10   7   39.50    9.40
  -2  10  -7   39.70   11.30
   2 -10   7   47.00    9.60
  -3  10  -7   40.60   11.10
   3 -10   7   66.69   12.00
  -4  10  -7  148.99   16.60
   4 -10   7  138.89   15.00
  -5  10  -7   37.80    9.70
   5 -10   7   26.60    7.80
  -6  10  -7  109.29   14.10
   6 -10   7   83.99   13.00
  -7  10  -7   -0.70    5.30
  -7  10  -7    1.20    5.10
   7 -10   7   -3.00    5.70
   2   9  -7   32.20   10.10
   2   9  -7   52.49   11.70
  -2  -9   7   49.70   11.10
  -2  -9   7   31.90    8.80
   1   9  -7   12.70    6.60
   1   9  -7   27.40    8.40
  -1  -9   7    2.90    5.00
  -1  -9   7   11.80    6.20
   0   9  -7    6.00    5.10
   0   9  -7    1.40    5.60
   0  -9   7    8.10    5.50
   0  -9   7    6.40    4.90
  -1   9  -7   45.40   10.40
   1  -9   7   47.30    9.20
   1  -9   7   57.09   10.40
  -2   9  -7  180.28   17.90
   2  -9   7  239.98   17.30
   2  -9   7  240.28   18.30
  -3   9  -7    3.20    4.90
   3  -9   7    8.80    5.20
  -4   9  -7  230.48   19.70
   4  -9   7  227.18   18.30
  -5   9  -7  179.68   14.50
  -5   9  -7  192.08   17.70
   5  -9   7  189.68   16.70
  -6   9  -7   85.09   12.40
  -6   9  -7   48.80    9.20
   6  -9   7   60.09   11.30
  -7   9  -7   13.70    6.20
  -7   9  -7    5.90    6.00
   7  -9   7    2.80    5.30
  -8   9  -7   13.80    6.50
  -8   9  -7   15.90    7.50
   8  -9   7   14.10    6.90
   3   8  -7   56.19   11.90
  -3  -8   7   73.89   10.70
  -3  -8   7   78.69   13.80
   2   8  -7   55.89   11.50
   2   8  -7   45.10   10.30
  -2  -8   7   40.50    9.90
  -2  -8   7   36.10    7.80
   1   8  -7    8.40    5.30
   1   8  -7    3.40    5.50
  -1  -8   7   -1.50    4.10
  -1  -8   7   -1.40    3.70
   0   8  -7   18.70    6.30
   0   8  -7   17.40    6.00
   0  -8   7   31.20    7.30
   0  -8   7   13.90    5.60
  -1   8  -7   36.50    9.00
  -1   8  -7   27.30    6.70
   1  -8   7   45.70    8.70
   1  -8   7   32.30    7.10
  -2   8  -7   73.89   11.00
  -2   8  -7   63.39    8.20
   2  -8   7   59.59   10.10
   2  -8   7   70.79    8.40
  -3   8  -7   35.00    8.60
   3  -8   7   19.80    6.40
  -4   8  -7   15.50    5.90
   4  -8   7   19.20    6.10
  -5   8  -7  129.39   13.40
  -5   8  -7  121.99   11.50
   5  -8   7  142.39   13.40
  -6   8  -7   60.99    9.70
  -6   8  -7   54.99    8.40
   6  -8   7   71.79    9.70
   6  -8   7   77.79   10.80
  -7   8  -7   10.50    6.50
  -7   8  -7   16.00    6.20
   7  -8   7   11.10    6.70
   7  -8   7    9.40    6.30
  -8   8  -7  150.68   15.20
   8  -8   7  103.39   13.10
   8  -8   7  119.69   13.70
  -9   8  -7   20.00    7.50
   9  -8   7   12.90    7.20
   9  -8   7   15.30    7.70
   4   7  -7   20.10    8.40
  -4  -7   7   39.80    9.20
  -4  -7   7   19.60    7.60
   3   7  -7  182.38   17.60
   3   7  -7  182.68   16.60
  -3  -7   7  180.78   16.50
  -3  -7   7  137.99   14.00
   2   7  -7   88.99   10.90
   2   7  -7   89.39   11.70
  -2  -7   7   83.89   10.90
  -2  -7   7   66.99    9.50
   1   7  -7    3.10    3.90
   1   7  -7   -0.70    3.60
  -1  -7   7    4.90    3.90
  -1  -7   7    2.00    3.50
   0   7  -7   11.50    5.50
   0   7  -7    9.00    5.00
   0  -7   7   12.80    4.90
   0  -7   7   10.60    4.50
  -1   7  -7    5.30    4.20
  -1   7  -7    2.60    3.30
   1  -7   7    3.10    3.20
   1  -7   7    5.30    4.00
  -2   7  -7   28.10    5.90
  -2   7  -7   33.90    7.70
   2  -7   7   30.60    5.90
   2  -7   7   32.40    6.70
   2  -7   7   32.60    5.70
  -3   7  -7   67.99    7.40
  -3   7  -7   73.79    9.50
  -3   7  -7   67.19    7.40
   3  -7   7   76.29    9.30
  -4   7  -7   41.80    8.30
   4  -7   7   45.10    7.20
   4  -7   7   41.40    8.20
  -5   7  -7  126.59   13.10
  -5   7  -7  140.89   11.50
   5  -7   7  122.99   12.10
   5  -7   7  143.99   12.00
  -6   7  -7   19.40    5.60
  -6   7  -7   15.50    5.70
   6  -7   7   18.90    6.10
   6  -7   7   13.30    5.20
  -7   7  -7   30.30    7.90
  -7   7  -7   30.10    7.30
   7  -7   7   48.50    8.70
   7  -7   7   36.60    7.90
  -8   7  -7   70.39   10.20
  -8   7  -7   94.79   11.20
   8  -7   7   52.29   10.30
   8  -7   7   80.29   10.80
  -9   7  -7   38.50    9.10
   9  -7   7   38.80   10.00
   5   6  -7   20.20    7.40
  -5  -6   7   15.30    6.70
   4   6  -7   -4.50    3.60
  -4  -6   7    6.00    5.10
  -4  -6   7    5.70    4.40
   3   6  -7    6.90    5.40
  -3  -6   7    7.40    4.60
  -3  -6   7    4.80    4.10
   2   6  -7  206.28   16.90
   2   6  -7  227.38   16.50
  -2  -6   7  218.08   16.10
  -2  -6   7  230.08   16.60
   1   6  -7   73.29    9.20
   1   6  -7   68.09    8.90
  -1  -6   7   65.39    8.50
  -1  -6   7   79.59    7.70
  -1  -6   7   70.29    8.50
   0   6  -7   -0.30    2.70
   0   6  -7    4.40    3.30
   0  -6   7    6.50    3.50
   0  -6   7    2.60    3.00
   0  -6   7    2.40    2.90
  -1   6  -7  227.08   15.10
  -1   6  -7  225.88   16.30
   1  -6   7  214.28   14.10
   1  -6   7  224.98   15.40
  -2   6  -7  158.88   12.00
  -2   6  -7  166.18   10.50
  -2   6  -7  137.39   12.70
   2  -6   7  176.58   13.20
   2  -6   7  179.08   11.30
  -3   6  -7   15.90    5.20
  -3   6  -7   35.50    5.70
  -3   6  -7   23.60    4.80
   3  -6   7   19.30    5.60
   3  -6   7   32.70    6.10
  -4   6  -7   13.00    5.00
  -4   6  -7   12.20    3.70
  -4   6  -7   15.20    5.30
   4  -6   7   12.20    4.60
   4  -6   7   11.00    4.00
  -5   6  -7    1.00    2.40
  -5   6  -7    3.10    3.60
   5  -6   7   -1.00    3.00
   5  -6   7    5.50    3.90
  -6   6  -7  122.39   11.80
  -6   6  -7  112.09   10.60
   6  -6   7  100.79   10.80
   6  -6   7   96.19   10.50
  -7   6  -7   35.10    7.80
  -7   6  -7   67.89    9.10
   7  -6   7   53.29    8.10
   7  -6   7   56.39   10.10
  -8   6  -7    5.60    4.90
  -8   6  -7    7.80    4.70
   8  -6   7   16.10    6.90
   8  -6   7    9.10    5.20
  -9   6  -7   16.60    7.00
   9  -6   7   24.10    7.60
   6   5  -7    3.90    6.10
  -6  -5   7    1.50    5.00
   5   5  -7  152.78   15.80
  -5  -5   7  150.08   15.20
  -5  -5   7  126.79   12.70
   4   5  -7   66.59    8.70
   4   5  -7   43.30    9.10
  -4  -5   7   57.79    8.60
  -4  -5   7   51.29    8.50
   3   5  -7   99.89   11.10
   3   5  -7  109.69    9.40
  -3  -5   7  100.89   10.90
  -3  -5   7  113.89   10.60
   2   5  -7  217.58   15.40
   2   5  -7  196.98   15.90
   2   5  -7  228.88   13.80
  -2  -5   7  260.37   16.60
  -2  -5   7  233.28   15.70
   1   5  -7   99.89   10.20
   1   5  -7  114.49    8.90
   1   5  -7  140.99   11.10
  -1  -5   7  104.89    9.40
  -1  -5   7  102.79    9.90
   0   5  -7  115.29   10.50
   0   5  -7   92.79    9.40
   0  -5   7  107.39    8.80
   0  -5   7  114.09   10.00
  -1   5  -7    2.40    2.50
  -1   5  -7    1.70    1.60
  -1   5  -7    1.20    2.40
   1  -5   7    1.50    2.30
   1  -5   7    2.60    2.60
   1  -5   7    1.30    2.10
  -2   5  -7  235.98   16.20
  -2   5  -7  225.18   14.50
  -2   5  -7  246.78   13.20
   2  -5   7  241.78   13.20
   2  -5   7  263.77   16.00
   2  -5   7  243.58   14.60
  -3   5  -7   83.89    9.20
  -3   5  -7  107.29    8.40
  -3   5  -7  104.79    8.00
   3  -5   7  105.79    9.30
   3  -5   7   98.39    8.80
  -4   5  -7   78.79    7.50
  -4   5  -7   84.79    9.00
  -4   5  -7   97.19    7.90
   4  -5   7   69.49    7.80
   4  -5   7   74.29    8.50
   4  -5   7   73.69    8.20
  -5   5  -7    8.50    3.60
  -5   5  -7   12.70    4.90
   5  -5   7   15.70    5.10
   5  -5   7   13.50    4.40
   5  -5   7   23.90    5.20
  -6   5  -7  346.77   20.60
  -6   5  -7  333.27   21.30
   6  -5   7  349.37   20.40
   6  -5   7  342.47   21.50
  -7   5  -7   13.80    5.60
  -7   5  -7   19.50    5.70
   7  -5   7   27.20    6.30
   7  -5   7   13.00    6.00
  -8   5  -7    4.70    4.70
  -8   5  -7    3.10    4.60
   8  -5   7    2.80    5.00
  -9   5  -7   10.00    5.30
   9  -5   7    3.50    5.30
   7   4  -7    9.00    7.00
  -7  -4   7    2.40    4.90
   6   4  -7   16.20    5.80
   6   4  -7   24.40    7.70
  -6  -4   7   12.90    5.10
  -6  -4   7   13.90    6.60
   5   4  -7  111.99   10.00
   5   4  -7   72.29   11.00
  -5  -4   7   80.89   10.70
  -5  -4   7   92.49   10.30
   4   4  -7  116.69   10.10
   4   4  -7  122.59   12.00
  -4  -4   7  114.89   10.50
  -4  -4   7   87.39   10.20
   3   4  -7    0.20    2.80
   3   4  -7    5.70    3.00
   3   4  -7    2.30    2.90
  -3  -4   7    1.90    3.30
  -3  -4   7    7.70    3.70
   2   4  -7   36.40    6.90
   2   4  -7   32.90    5.40
  -2  -4   7   43.50    6.00
  -2  -4   7   41.60    7.00
  -2  -4   7   44.50    6.20
   1   4  -7  197.38   13.30
   1   4  -7  199.68   12.20
   1   4  -7  184.68   13.70
  -1  -4   7  204.88   12.80
  -1  -4   7  210.48   13.70
  -1  -4   7  208.18   13.10
   0   4  -7  345.07   19.00
   0   4  -7  317.37   14.20
   0   4  -7  313.97   18.50
   0  -4   7  335.97   17.00
   0  -4   7  300.57   18.10
   0  -4   7  342.07   17.80
  -1   4  -7   81.69    7.70
  -1   4  -7   78.69    8.20
  -1   4  -7   86.79    5.70
   1  -4   7   95.39    8.00
   1  -4   7   93.49    8.30
   1  -4   7   87.09    6.40
  -2   4  -7  240.88   12.80
  -2   4  -7  231.58   14.40
  -2   4  -7  250.07   15.90
   2  -4   7  249.08   12.20
   2  -4   7  260.77   15.00
   2  -4   7  262.07   15.20
  -3   4  -7  551.74   26.50
  -3   4  -7  540.15   28.20
   3  -4   7  540.75   27.10
   3  -4   7  534.15   26.80
  -4   4  -7   18.30    4.10
  -4   4  -7   18.50    5.20
  -4   4  -7   12.60    3.60
   4  -4   7   20.60    4.50
   4  -4   7   18.60    5.00
  -5   4  -7   86.39    8.00
  -5   4  -7   65.19    8.00
   5  -4   7   68.89    8.60
   5  -4   7   78.79    7.70
  -6   4  -7  508.55   26.90
  -6   4  -7  478.35   27.10
   6  -4   7  494.55   27.60
   6  -4   7  483.85   25.30
  -7   4  -7  125.99   12.10
  -7   4  -7  121.09   11.80
   7  -4   7  115.29   12.20
   7  -4   7  122.19   16.10
  -8   4  -7   18.10    6.10
  -8   4  -7   20.90    7.10
   8  -4   7   18.00    6.70
  -9   4  -7    2.00    4.90
   9  -4   7    3.00    6.10
   8   3  -7    4.70    6.00
   8   3  -7   12.40    6.60
  -8  -3   7    9.70    7.00
   7   3  -7   10.10    5.40
   7   3  -7   15.60    6.90
  -7  -3   7   24.20    7.30
  -7  -3   7   12.90    6.50
   6   3  -7   28.00    7.70
   6   3  -7   41.30    7.80
  -6  -3   7   42.70    8.40
  -6  -3   7   47.60   10.00
   5   3  -7  158.18   13.90
   5   3  -7  121.09   11.40
  -5  -3   7  152.18   12.40
  -5  -3   7  160.08   13.80
   4   3  -7   53.29    8.10
   4   3  -7   51.89    6.60
  -4  -3   7   43.00    6.80
  -4  -3   7   53.39    7.10
   3   3  -7   48.30    7.10
   3   3  -7   61.19    6.20
   3   3  -7   65.59    6.70
  -3  -3   7   56.39    6.80
  -3  -3   7   47.40    6.40
   2   3  -7   34.20    6.40
   2   3  -7   32.70    5.30
  -2  -3   7   27.20    5.30
  -2  -3   7   42.70    5.50
   1   3  -7  607.24   28.90
   1   3  -7  616.84   28.20
   1   3  -7  602.14   29.70
  -1  -3   7  580.24   28.40
  -1  -3   7  603.84   29.10
  -1  -3   7  578.04   27.80
   0   3  -7    3.80    2.80
   0   3  -7    5.40    1.10
   0   3  -7    6.40    3.10
   0  -3   7    2.90    2.30
   0  -3   7    2.50    2.80
   0  -3   7    3.10    1.90
  -1   3  -7   99.19    6.10
  -1   3  -7  105.29    8.90
  -1   3  -7   92.19    8.10
   1  -3   7   90.79    7.80
   1  -3   7  106.29    6.00
   1  -3   7   91.39    8.00
  -2   3  -7  140.39    9.80
  -2   3  -7  134.69   10.60
  -2   3  -7  130.69    8.40
   2  -3   7  124.09    9.80
   2  -3   7  148.39    6.60
   2  -3   7  140.59    9.70
  -3   3  -7  183.98   11.10
  -3   3  -7  173.98   12.50
  -3   3  -7  167.88   11.40
   3  -3   7  178.68   12.30
   3  -3   7  188.78   12.40
   3  -3   7  167.28   11.10
  -4   3  -7    4.50    2.60
  -4   3  -7    3.00    2.60
  -4   3  -7   11.60    3.90
   4  -3   7    3.50    2.90
   4  -3   7    5.40    3.40
   4  -3   7    2.70    2.30
  -5   3  -7    0.80    2.60
  -5   3  -7    1.70    3.00
   5  -3   7   -0.30    2.80
   5  -3   7    2.10    2.90
   5  -3   7    0.30    2.30
  -6   3  -7  281.07   19.50
  -6   3  -7  332.17   20.40
   6  -3   7  358.56   21.50
   6  -3   7  361.86   20.80
  -7   3  -7   98.69   10.80
  -7   3  -7  141.29   12.30
   7  -3   7  107.89   11.60
   7  -3   7  123.79   12.60
  -8   3  -7   -0.60    3.30
   8  -3   7    0.30    5.00
   8  -3   7    1.20    4.60
  -9   3  -7    0.40    4.00
   9  -3   7    4.90    5.30
   8   2  -7  167.88   16.70
   8   2  -7  200.38   16.50
  -8  -2   7  192.18   17.90
  -8  -2   7  163.78   14.90
   7   2  -7    1.20    3.80
   7   2  -7    4.90    4.60
  -7  -2   7    8.80    5.00
  -7  -2   7    2.50    3.90
   6   2  -7   87.19   10.50
   6   2  -7  103.49   10.60
  -6  -2   7  112.99   11.90
  -6  -2   7  117.69   11.10
   5   2  -7  197.38   13.90
   5   2  -7  221.08   16.00
  -5  -2   7  211.28   15.70
  -5  -2   7  199.58   14.40
   4   2  -7  237.48   15.10
   4   2  -7  242.88   16.80
  -4  -2   7  243.38   15.60
  -4  -2   7  270.77   16.80
   3   2  -7  128.29    9.50
   3   2  -7  143.79   11.10
   3   2  -7  106.89    8.00
  -3  -2   7  135.09   10.10
  -3  -2   7  102.39    9.20
   2   2  -7  187.68   11.40
   2   2  -7  178.78   11.70
   2   2  -7  195.08   13.10
  -2  -2   7  182.18   12.30
  -2  -2   7  222.28   12.60
   1   2  -7  100.39    8.60
   1   2  -7   97.59    7.80
   1   2  -7   98.49    7.70
  -1  -2   7  100.49    7.20
  -1  -2   7   98.09    8.00
  -1  -2   7  100.19    8.20
   0   2  -7  370.86   19.20
   0   2  -7  352.86   18.90
   0   2  -7  363.16   15.50
   0  -2   7  361.66   16.40
   0  -2   7  348.27   18.50
   0  -2   7  331.47   18.10
  -1   2  -7    7.00    2.60
  -1   2  -7   13.00    2.40
  -1   2  -7    9.30    3.30
   1  -2   7    9.50    3.00
   1  -2   7   17.90    4.30
   1  -2   7   10.70    1.60
  -2   2  -7  407.96   21.20
  -2   2  -7  423.56   22.10
   2  -2   7  391.26   21.20
   2  -2   7  436.36   20.40
   2  -2   7  415.96   22.00
  -3   2  -7   19.40    4.00
  -3   2  -7   22.80    5.00
  -3   2  -7   21.90    4.40
   3  -2   7   16.30    4.40
   3  -2   7   17.20    3.40
   3  -2   7   13.70    4.10
  -4   2  -7    7.30    3.00
  -4   2  -7    5.80    3.00
   4  -2   7    3.60    3.00
   4  -2   7    7.50    2.60
   4  -2   7    5.20    3.50
  -5   2  -7   20.10    4.80
  -5   2  -7   11.50    4.20
   5  -2   7   11.20    4.60
   5  -2   7   16.20    4.90
  -6   2  -7  275.37   18.40
  -6   2  -7  289.87   18.50
   6  -2   7  281.27   19.20
   6  -2   7  332.87   20.00
  -7   2  -7   66.99    8.80
  -7   2  -7   52.59    8.90
   7  -2   7   43.00    8.90
   7  -2   7   48.50    9.60
  -8   2  -7    1.90    4.20
   8  -2   7    5.90    5.00
   8  -2   7    0.00    4.50
  -9   2  -7    4.00    5.00
   9  -2   7    1.90    5.90
   9   1  -7   16.70    7.10
   9   1  -7    9.90    6.50
  -9  -1   7    9.20    6.50
  -9  -1   7   16.10    6.70
   8   1  -7    3.50    4.60
   8   1  -7   -4.90    3.30
  -8  -1   7    4.40    4.50
  -8  -1   7    1.50    4.70
   7   1  -7   17.10    5.90
   7   1  -7   34.80    7.60
  -7  -1   7   25.90    6.50
  -7  -1   7   20.90    6.40
   6   1  -7    1.60    3.30
   6   1  -7    0.10    3.30
  -6  -1   7    2.30    3.20
  -6  -1   7    4.20    3.60
   5   1  -7  455.95   25.30
   5   1  -7  478.85   24.50
  -5  -1   7  446.16   24.10
  -5  -1   7  410.56   24.50
   4   1  -7  361.06   19.40
   4   1  -7  329.97   20.00
  -4  -1   7  371.76   19.70
  -4  -1   7  330.07   19.60
   3   1  -7  148.59    8.60
   3   1  -7  140.69   10.70
   3   1  -7  140.49   10.10
  -3  -1   7  127.29    9.80
  -3  -1   7  143.29   10.30
   2   1  -7  108.89    8.70
   2   1  -7  107.99    7.40
   2   1  -7  106.99    8.10
  -2  -1   7  100.99    8.20
  -2  -1   7   94.29    7.40
  -2  -1   7  101.59    5.00
   1   1  -7  650.23   29.90
   1   1  -7  643.64   26.00
   1   1  -7  617.34   28.80
   1   1  -7  610.94   28.70
  -1  -1   7  632.64   29.00
  -1  -1   7  628.34   27.70
  -1  -1   7  605.94   29.30
   0   1  -7   41.60    5.20
   0   1  -7   41.90    5.00
   0   1  -7   44.30    3.70
   0  -1   7   42.30    3.40
   0  -1   7   44.60    5.40
   0  -1   7   40.80    4.70
  -1   1  -7   36.60    5.00
  -1   1  -7   32.20    3.70
  -1   1  -7   30.30    5.00
   1  -1   7   30.40    4.00
   1  -1   7   30.60    2.00
   1  -1   7   31.40    4.70
  -2   1  -7   75.79    7.00
  -2   1  -7   65.59    5.90
  -2   1  -7   70.49    7.00
   2  -1   7   64.99    6.60
   2  -1   7   68.09    5.50
   2  -1   7   65.09    7.40
  -3   1  -7  244.58   14.40
  -3   1  -7  253.77   11.50
  -3   1  -7  280.27   16.10
   3  -1   7  247.88   12.90
   3  -1   7  242.78   15.30
   3  -1   7  266.97   16.40
  -4   1  -7  223.58   13.90
  -4   1  -7  195.58   13.90
   4  -1   7  229.98   15.20
   4  -1   7  210.08   14.10
  -5   1  -7   50.79    7.30
  -5   1  -7   52.49    6.80
   5  -1   7   68.39    8.20
   5  -1   7   33.60    7.10
  -6   1  -7   69.19    8.70
  -6   1  -7   70.29    8.30
   6  -1   7   44.80    8.10
   6  -1   7   62.79    9.10
  -7   1  -7    6.00    4.30
  -7   1  -7    8.50    4.40
   7  -1   7    1.90    4.90
   7  -1   7   14.30    6.20
  -8   1  -7    3.70    5.20
   8  -1   7   13.00    6.50
   8  -1   7   11.90    6.60
   9   0  -7   65.89   11.70
   9   0  -7   49.40    9.80
  -9   0   7   54.69    9.90
  -9   0   7   53.69   11.20
   8   0  -7   82.49   10.40
   8   0  -7   80.39   10.60
  -8   0   7   95.39   11.60
  -8   0   7   63.69    9.10
   7   0  -7    0.40    3.00
   7   0  -7   -1.10    3.00
  -7   0   7   -3.80    2.70
  -7   0   7    1.80    3.10
   6   0  -7  183.08   13.70
   6   0  -7  156.68   12.90
  -6   0   7  185.48   14.20
  -6   0   7  177.98   13.10
   5   0  -7  281.17   17.50
   5   0  -7  329.27   18.80
  -5   0   7  287.07   17.50
  -5   0   7  306.07   18.60
   4   0  -7  163.18    8.70
   4   0  -7  178.68   12.30
   4   0  -7  168.48   11.60
  -4   0   7  179.38   11.90
  -4   0   7  178.78   12.30
  -4   0   7  178.98    9.80
   3   0  -7    3.90    2.60
   3   0  -7   -1.70    1.90
   3   0  -7    3.30    1.70
  -3   0   7    0.80    1.20
  -3   0   7    1.50    2.30
  -3   0   7    2.90    2.20
   2   0  -7  127.69    9.30
   2   0  -7  122.69    8.90
   2   0  -7  136.29    8.40
  -2   0   7  131.89    8.60
  -2   0   7  121.89    7.20
  -2   0   7  132.29    9.00
   1   0  -7 1785.52   72.49
   1   0  -7 1801.92   74.39
   1   0  -7 1773.12   74.89
   1   0  -7 1795.92   74.29
  -1   0   7 1831.62   74.89
  -1   0   7 1768.32   73.19
  -1   0   7 1794.12   74.19
   0   0  -7  360.26   19.10
   0   0  -7  372.16   17.70
   0   0  -7  378.26   19.20
   0   0   7  383.26   18.10
   0   0   7  364.46   16.90
   0   0   7  378.66   19.10
  -1   0  -7    0.30    1.10
  -1   0  -7   -1.40    1.70
  -1   0  -7    2.80    2.80
  -1   0  -7    1.30    1.90
   1   0   7    1.30    1.40
   1   0   7    5.40    2.90
   1   0   7   -1.00    1.90
  -2   0  -7   23.40    2.60
  -2   0  -7   16.80    4.10
  -2   0  -7   13.70    3.70
   2   0   7   15.00    2.60
   2   0   7   10.40    3.80
   2   0   7   20.50    4.50
  -3   0  -7   47.20    6.20
  -3   0  -7   36.20    6.10
  -3   0  -7   39.20    3.90
   3   0   7   45.10    6.40
   3   0   7   44.90    6.90
  -4   0  -7  300.67   18.40
  -4   0  -7  327.97   18.60
   4   0   7  305.77   19.70
   4   0   7  299.97   18.30
  -5   0  -7   65.49    7.90
  -5   0  -7   45.70    7.50
   5   0   7   61.59    8.40
   5   0   7   66.89    8.30
  -6   0  -7   -0.50    3.60
  -6   0  -7    3.40    3.40
   6   0   7    2.70    4.50
   6   0   7   -0.70    4.10
  -7   0  -7   11.00    5.50
  -7   0  -7    3.70    4.70
   7   0   7    6.60    5.30
   7   0   7   12.90    6.50
  -8   0  -7   47.60    9.70
   8   0   7   28.80    9.70
   8   0   7   47.60    9.90
   9  -1  -7   50.99   10.20
  -9   1   7   51.79    9.60
  -9   1   7   39.60    9.80
   8  -1  -7  190.18   15.50
   8  -1  -7  171.98   14.80
   8  -1  -7  156.88   13.80
  -8   1   7  199.78   16.40
  -8   1   7  199.48   15.00
   7  -1  -7   98.19   10.10
   7  -1  -7   68.59    9.10
   7  -1  -7   99.09   11.30
  -7   1   7   90.09    9.60
  -7   1   7  107.09   11.10
   6  -1  -7    3.20    3.00
   6  -1  -7    8.90    3.80
   6  -1  -7    4.20    3.30
  -6   1   7    9.20    4.20
  -6   1   7    4.00    2.90
   5  -1  -7   43.80    7.30
   5  -1  -7   59.29    6.70
   5  -1  -7   59.49    7.10
  -5   1   7   57.79    7.40
  -5   1   7   54.69    6.80
  -5   1   7   66.19    6.00
   4  -1  -7   98.49    6.00
   4  -1  -7   84.49    8.00
   4  -1  -7   93.49    8.20
   4  -1  -7  102.29    8.40
  -4   1   7   90.09    8.10
  -4   1   7   99.19    7.10
  -4   1   7   98.09    8.70
   3  -1  -7  368.66   17.40
   3  -1  -7  403.36   19.40
   3  -1  -7  363.66   19.00
   3  -1  -7  354.76   18.70
  -3   1   7  351.56   18.90
  -3   1   7  344.27   17.50
  -3   1   7  362.86   19.20
   2  -1  -7   90.29    7.40
   2  -1  -7   89.59    7.40
   2  -1  -7   99.79    6.70
   2  -1  -7  102.79    7.80
  -2   1   7  103.39    7.60
  -2   1   7   89.79    7.20
  -2   1   7  104.09    7.10
   1  -1  -7  475.85   22.60
   1  -1  -7  477.45   22.00
   1  -1  -7  424.76   21.80
   1  -1  -7  449.95   22.70
  -1   1   7  479.95   22.60
  -1   1   7  463.05   21.70
  -1   1   7  463.65   21.70
   0  -1  -7  515.75   23.00
   0  -1  -7  487.85   24.60
   0  -1  -7  488.35   23.70
   0  -1  -7  500.45   24.70
   0   1   7  523.45   24.40
   0   1   7  506.75   22.80
   0   1   7  504.95   25.60
  -1  -1  -7  400.26   18.20
  -1  -1  -7  394.96   19.60
  -1  -1  -7  375.66   20.50
   1   1   7  381.16   21.30
   1   1   7  380.86   17.50
   1   1   7  376.26   19.60
  -2  -1  -7    1.10    1.60
  -2  -1  -7   -0.40    2.30
  -2  -1  -7   -0.30    2.10
   2   1   7    3.90    2.60
   2   1   7    1.20    3.00
  -3  -1  -7    6.90    3.40
  -3  -1  -7    6.20    3.40
  -3  -1  -7    9.00    2.90
   3   1   7    3.50    3.60
   3   1   7    2.80    2.70
  -4  -1  -7   49.80    7.10
  -4  -1  -7   76.19    9.10
  -4  -1  -7   69.59    8.00
   4   1   7   53.09    7.20
   4   1   7   61.09    8.20
  -5  -1  -7  134.09   12.30
  -5  -1  -7  174.68   13.80
   5   1   7  130.29   11.80
   5   1   7  132.39   13.50
  -6  -1  -7    3.40    4.40
  -6  -1  -7    7.90    4.80
   6   1   7    1.60    4.30
   6   1   7    3.80    4.50
   6   1   7   -1.70    4.70
  -7  -1  -7  144.69   14.50
  -7  -1  -7  119.29   13.00
   7   1   7  101.59   12.90
   7   1   7  118.69   14.30
   7   1   7  113.79   14.00
  -8  -1  -7   23.10    7.80
   8   1   7   15.60    7.40
   8   1   7   29.30    8.50
  10  -2  -7   17.40    7.20
  10  -2  -7   24.20    8.30
 -10   2   7   11.40    6.10
 -10   2   7   28.10    8.30
   9  -2  -7    6.90    5.10
   9  -2  -7    9.20    5.70
  -9   2   7   14.00    6.00
  -9   2   7    2.40    4.40
   8  -2  -7   18.30    5.50
   8  -2  -7   25.60    6.40
  -8   2   7   18.50    6.30
  -8   2   7   28.00    7.00
   7  -2  -7   74.19    8.60
   7  -2  -7   59.79    7.50
   7  -2  -7   59.09    8.40
  -7   2   7   59.49    8.50
  -7   2   7   71.79    8.00
  -7   2   7   61.99    8.20
   6  -2  -7  308.37   17.10
   6  -2  -7  301.57   18.00
   6  -2  -7  284.07   17.60
  -6   2   7  278.47   18.40
  -6   2   7  266.27   16.30
  -6   2   7  255.37   17.20
   5  -2  -7    4.20    2.60
   5  -2  -7    5.10    3.30
   5  -2  -7    4.90    3.30
  -5   2   7    2.40    2.60
  -5   2   7    3.10    2.40
  -5   2   7    1.20    2.60
   4  -2  -7  449.95   23.00
   4  -2  -7  443.86   23.20
  -4   2   7  452.45   23.90
  -4   2   7  456.55   23.40
  -4   2   7  440.86   22.20
  -4   2   7  486.55   21.60
   3  -2  -7  952.90   40.80
   3  -2  -7  951.30   41.70
   3  -2  -7  951.00   42.10
  -3   2   7  930.21   42.00
  -3   2   7  962.90   41.60
  -3   2   7  889.11   42.50
  -3   2   7  977.10   42.50
   2  -2  -7    7.40    2.80
   2  -2  -7    9.00    2.80
   2  -2  -7   12.60    3.40
   2  -2  -7   11.90    3.30
   2  -2  -7   16.20    3.90
   2  -2  -7   12.50    3.50
  -2   2   7    7.70    2.60
  -2   2   7   17.40    3.80
  -2   2   7   14.90    3.80
  -2   2   7   10.90    3.20
  -2   2   7   11.80    3.30
  -2   2   7    7.90    3.00
   1  -2  -7  299.47   16.00
   1  -2  -7  310.77   16.80
   1  -2  -7  291.67   15.60
   1  -2  -7  320.47   16.60
  -1   2   7  291.27   15.80
  -1   2   7  296.17   17.20
  -1   2   7  295.87   15.30
  -1   2   7  304.17   17.30
   0  -2  -7  184.88   10.70
   0  -2  -7  165.28   11.60
   0  -2  -7  178.08   11.40
   0   2   7  178.58   12.40
   0   2   7  162.88    9.40
   0   2   7  181.58   11.00
  -1  -2  -7   89.89    8.30
  -1  -2  -7  103.99    9.10
  -1  -2  -7  102.59    7.50
   1   2   7   89.79    8.80
   1   2   7   90.89    7.60
  -2  -2  -7    2.70    2.80
  -2  -2  -7    1.50    2.90
  -2  -2  -7    7.60    2.80
   2   2   7    3.30    2.90
   2   2   7    0.10    3.10
   2   2   7    4.30    3.00
  -3  -2  -7   99.79    8.20
  -3  -2  -7   83.39    8.80
  -3  -2  -7   76.29    8.70
   3   2   7   65.39    8.90
   3   2   7   82.49    8.20
   3   2   7   97.09   10.20
  -4  -2  -7  184.38   14.30
  -4  -2  -7  194.68   14.70
  -4  -2  -7  185.58   12.60
   4   2   7  180.58   15.70
   4   2   7  183.78   15.90
   4   2   7  180.48   13.20
  -5  -2  -7   85.99   10.20
  -5  -2  -7   96.79   10.90
   5   2   7   79.29   11.30
   5   2   7  104.89   10.30
   5   2   7   73.09   11.10
  -6  -2  -7    1.30    3.80
  -6  -2  -7    0.00    4.10
   6   2   7    1.10    5.20
   6   2   7   -3.30    4.60
   6   2   7    0.50    5.00
  -7  -2  -7   17.60    7.50
   7   2   7   34.90    9.70
   7   2   7   38.20   10.40
  10  -3  -7    9.40    6.10
  10  -3  -7   22.10    8.20
 -10   3   7   30.70    8.80
 -10   3   7   28.30    8.00
   9  -3  -7   -1.20    4.20
   9  -3  -7    5.70    4.50
  -9   3   7    1.50    4.20
  -9   3   7    0.00    4.10
   8  -3  -7    6.20    3.90
   8  -3  -7   13.70    5.10
  -8   3   7   19.20    5.90
  -8   3   7   12.70    4.90
  -8   3   7   17.10    6.00
   7  -3  -7  135.49   11.60
   7  -3  -7  126.89   11.50
  -7   3   7  131.29   12.70
  -7   3   7  150.58   12.20
  -7   3   7  114.49   10.80
   6  -3  -7   44.80    6.40
   6  -3  -7   36.50    6.90
   6  -3  -7   30.00    6.20
  -6   3   7   28.60    6.10
  -6   3   7   39.60    7.80
  -6   3   7   41.00    5.90
   5  -3  -7   26.10    5.20
   5  -3  -7   35.50    4.90
   5  -3  -7   31.00    5.70
  -5   3   7   28.20    5.30
  -5   3   7   27.10    5.80
   4  -3  -7   73.69    6.60
   4  -3  -7   93.09    7.60
   4  -3  -7   84.99    7.70
  -4   3   7   83.29    7.80
  -4   3   7   87.39    7.20
  -4   3   7   70.19    7.80
   3  -3  -7  342.27   17.30
   3  -3  -7  318.27   16.60
   3  -3  -7  261.97   17.60
   3  -3  -7  358.46   18.20
  -3   3   7  309.67   17.20
  -3   3   7  311.07   18.20
  -3   3   7  316.77   17.50
  -3   3   7  313.67   17.60
   2  -3  -7   13.20    3.40
   2  -3  -7   12.70    3.60
   2  -3  -7   12.60    3.30
   2  -3  -7   12.10    3.90
   2  -3  -7    7.40    3.10
  -2   3   7   12.40    3.30
  -2   3   7    2.40    2.60
  -2   3   7   15.70    4.00
  -2   3   7   12.90    3.50
   1  -3  -7   -0.40    1.80
   1  -3  -7   -0.60    2.00
   1  -3  -7   -1.50    2.00
   1  -3  -7    0.90    1.60
  -1   3   7   -1.10    2.10
  -1   3   7   -0.10    2.40
  -1   3   7    1.70    2.00
  -1   3   7    1.60    1.80
   0  -3  -7  734.23   32.30
   0  -3  -7  752.12   36.10
   0  -3  -7  723.53   35.30
   0   3   7  830.32   34.30
   0   3   7  761.32   32.40
   0   3   7  704.53   36.80
   0   3   7  771.92   36.50
  -1  -3  -7   42.10    6.20
  -1  -3  -7   31.70    6.30
   1   3   7   44.60    5.40
   1   3   7   42.90    8.00
   1   3   7   30.30    6.10
  -2  -3  -7    3.60    3.00
  -2  -3  -7   -0.60    2.40
   2   3   7    1.50    2.80
   2   3   7   -1.20    2.20
   2   3   7    3.50    3.30
  -3  -3  -7    9.90    4.60
  -3  -3  -7   -0.50    3.00
   3   3   7   -2.00    4.20
   3   3   7    3.30    3.30
   3   3   7    3.20    3.00
  -4  -3  -7   19.20    5.80
  -4  -3  -7   30.30    7.20
   4   3   7   25.10    7.20
   4   3   7   22.20    7.20
  -5  -3  -7    7.20    5.60
  -5  -3  -7   17.10    6.50
   5   3   7   23.30    8.00
   5   3   7   15.90    6.80
  -6  -3  -7   -0.20    4.80
  -6  -3  -7    2.50    4.70
   6   3   7    7.80    6.40
   6   3   7   -4.20    4.70
  10  -4  -7  113.09   13.20
  10  -4  -7  112.19   13.50
 -10   4   7  107.89   14.30
 -10   4   7  118.69   13.80
   9  -4  -7    0.40    3.80
   9  -4  -7   -0.40    4.10
  -9   4   7    5.10    5.00
  -9   4   7    9.30    5.60
  -9   4   7    6.60    4.60
   8  -4  -7    7.40    4.10
   8  -4  -7    0.80    3.60
  -8   4   7    5.60    5.10
  -8   4   7    4.10    3.90
   7  -4  -7   20.60    5.80
   7  -4  -7   21.00    5.70
  -7   4   7   24.80    7.20
  -7   4   7   34.00    6.70
   6  -4  -7   23.90    5.30
   6  -4  -7   41.40    7.30
  -6   4   7   28.80    5.90
  -6   4   7   41.30    8.00
   5  -4  -7   40.30    6.30
   5  -4  -7   37.40    6.50
  -5   4   7   33.40    6.20
  -5   4   7   43.20    8.00
   4  -4  -7   36.70    4.80
   4  -4  -7   37.70    5.80
   4  -4  -7   38.20    5.60
   4  -4  -7   41.50    7.50
  -4   4   7   47.00    6.20
  -4   4   7   47.50    6.80
  -4   4   7   43.20    5.50
  -4   4   7   34.40    6.30
   3  -4  -7  311.97   20.00
   3  -4  -7  349.17   17.80
   3  -4  -7  355.56   18.60
   3  -4  -7  335.27   19.30
  -3   4   7  355.46   20.60
  -3   4   7  346.17   18.70
  -3   4   7  347.47   20.10
  -3   4   7  368.26   20.20
   2  -4  -7  146.79   11.50
   2  -4  -7  149.69   11.10
   2  -4  -7  150.68    9.40
  -2   4   7  153.08   11.70
  -2   4   7  141.59    9.60
  -2   4   7  146.29   12.00
  -2   4   7  156.58   11.00
   1  -4  -7   22.90    3.90
   1  -4  -7   33.00    6.10
   1  -4  -7   24.00    4.90
  -1   4   7   18.10    4.70
  -1   4   7   17.30    5.00
  -1   4   7   27.30    4.50
   0  -4  -7   12.60    4.20
   0  -4  -7   12.20    4.60
   0  -4  -7   12.60    4.00
   0   4   7   18.20    5.30
   0   4   7    5.70    3.80
  -1  -4  -7  121.89   10.30
  -1  -4  -7  127.29   11.10
  -1  -4  -7  111.29   11.00
   1   4   7  103.99   10.70
   1   4   7  117.89   11.80
  -2  -4  -7    1.90    3.30
  -2  -4  -7    1.50    3.40
  -2  -4  -7    5.50    3.50
   2   4   7    3.10    3.60
   2   4   7    3.50    4.10
  -3  -4  -7   67.59    9.30
  -3  -4  -7   77.89    8.90
  -3  -4  -7   74.39    9.60
   3   4   7   54.89   10.20
   3   4   7   58.59   10.90
  -4  -4  -7   -0.40    3.80
  -4  -4  -7   -3.10    2.90
   4   4   7   -3.20    4.20
   4   4   7   -0.20    4.10
  -5  -4  -7   -0.30    5.30
   5   4   7   -1.80    4.80
   5   4   7   -2.90    5.10
  10  -5  -7   61.19   11.50
  10  -5  -7   47.40    9.70
 -10   5   7   51.89   10.60
 -10   5   7   29.80   13.80
 -10   5   7   48.50   10.90
   9  -5  -7   29.20    7.50
   9  -5  -7   11.30    5.40
  -9   5   7   36.60    9.30
  -9   5   7   22.20    6.70
   8  -5  -7    8.90    4.60
   8  -5  -7   21.30    6.90
  -8   5   7   23.00    7.50
  -8   5   7   25.70    6.80
   7  -5  -7   28.70    6.90
   7  -5  -7   36.30    7.30
  -7   5   7   25.90    6.80
  -7   5   7   30.00    6.70
   6  -5  -7   38.00    7.10
   6  -5  -7   35.80    6.60
  -6   5   7   38.00    7.80
  -6   5   7   39.80    7.50
   5  -5  -7   82.69    8.70
   5  -5  -7   86.59    9.90
  -5   5   7   74.59    8.70
  -5   5   7   74.19    9.30
   4  -5  -7  141.39   10.80
   4  -5  -7  151.18    9.80
   4  -5  -7  133.59   12.00
  -4   5   7  136.49   12.10
  -4   5   7  138.99   11.70
  -4   5   7  151.38   11.70
   3  -5  -7  290.47   18.90
   3  -5  -7  327.37   15.70
   3  -5  -7  282.17   16.50
   3  -5  -7  263.37   17.60
  -3   5   7  291.67   16.80
  -3   5   7  272.27   18.30
  -3   5   7  319.77   19.20
   2  -5  -7  314.37   19.90
   2  -5  -7  342.37   17.80
   2  -5  -7  333.27   20.00
  -2   5   7  355.06   19.50
  -2   5   7  341.57   20.60
  -2   5   7  310.97   20.50
   1  -5  -7   13.20    4.40
   1  -5  -7    8.80    4.20
  -1   5   7   20.00    6.30
  -1   5   7   15.30    4.70
   0  -5  -7  158.78   12.40
   0  -5  -7  147.79   12.30
   0   5   7  132.69   11.90
   0   5   7  116.29   12.50
  -1  -5  -7   40.00    7.40
  -1  -5  -7   25.10    6.20
   1   5   7   36.20    8.00
   1   5   7   37.70    8.80
  -2  -5  -7    8.30    4.90
  -2  -5  -7    9.10    4.30
   2   5   7    3.20    4.70
   2   5   7    7.10    4.90
  -3  -5  -7   40.10    9.20
  -3  -5  -7   41.70    8.30
   3   5   7   29.80    8.20
   3   5   7   34.60    9.10
  -4  -5  -7   -0.40    4.30
  -4  -5  -7    3.30    4.70
   4   5   7    3.20    6.00
   4   5   7    4.70    5.50
  -5  -5  -7   25.30    8.50
   5   5   7   16.00    7.80
   5   5   7   12.30    7.40
  10  -6  -7  115.89   13.50
  10  -6  -7  120.69   12.80
 -10   6   7   61.49   12.50
 -10   6   7  109.29   13.30
   9  -6  -7   42.60    8.50
   9  -6  -7   47.70   10.10
  -9   6   7   58.29   10.60
  -9   6   7   63.69   11.70
   8  -6  -7    1.60    4.00
   8  -6  -7    8.90    5.30
  -8   6   7    2.10    3.50
  -8   6   7    4.80    4.60
   7  -6  -7   99.29   11.00
   7  -6  -7  123.29   10.80
  -7   6   7  120.09   13.00
  -7   6   7   90.09   10.50
   6  -6  -7  235.08   16.10
   6  -6  -7  191.68   16.70
  -6   6   7  204.48   16.90
  -6   6   7  216.78   16.20
   5  -6  -7   -0.40    2.90
   5  -6  -7    2.30    3.70
  -5   6   7    1.20    3.80
  -5   6   7    4.10    3.50
  -5   6   7   -0.80    3.60
   4  -6  -7  109.59    9.90
   4  -6  -7  124.99   12.20
  -4   6   7  118.49   11.50
  -4   6   7   87.89   10.40
   3  -6  -7   -1.50    2.50
   3  -6  -7    3.70    3.70
   3  -6  -7   -0.30    2.50
  -3   6   7   -3.20    3.00
  -3   6   7    0.60    3.80
   2  -6  -7  153.68   10.70
   2  -6  -7  129.19   12.40
   2  -6  -7  153.98   13.00
  -2   6   7  142.59   13.10
  -2   6   7  167.68   12.40
  -2   6   7  146.19   13.90
   1  -6  -7   60.29    8.50
   1  -6  -7   57.69    8.60
  -1   6   7   59.09    8.10
  -1   6   7   56.89    9.00
  -1   6   7   53.69    9.60
   0  -6  -7   21.70    6.40
   0  -6  -7   20.20    6.00
   0   6   7   28.00    6.90
   0   6   7   19.30    7.30
  -1  -6  -7  267.57   17.90
  -1  -6  -7  175.98   15.60
   1   6   7  217.38   17.40
   1   6   7  194.28   18.10
  -2  -6  -7  204.48   16.60
  -2  -6  -7  219.68   17.50
   2   6   7  188.68   17.50
   2   6   7  173.18   17.50
  -3  -6  -7   -3.60    3.60
  -3  -6  -7    5.60    5.10
   3   6   7   -2.10    5.00
   3   6   7   -1.90    5.60
   9  -7  -7  111.19   14.80
   9  -7  -7  112.19   13.80
  -9   7   7  138.49   15.50
  -9   7   7  152.88   15.20
   8  -7  -7    0.10    4.10
  -8   7   7   13.10    5.70
  -8   7   7   -3.50    4.00
   7  -7  -7   32.10    9.00
   7  -7  -7   39.60    8.20
  -7   7   7   44.90    9.80
  -7   7   7   47.90   10.00
   6  -7  -7  381.16   25.40
   6  -7  -7  352.86   22.40
  -6   7   7  343.27   23.30
  -6   7   7  387.86   25.30
   5  -7  -7   18.80    5.90
   5  -7  -7   21.60    6.50
  -5   7   7   11.70    5.40
  -5   7   7   18.30    6.30
  -5   7   7   21.30    6.90
   4  -7  -7  233.48   17.90
   4  -7  -7  225.78   15.20
  -4   7   7  193.28   16.30
  -4   7   7  188.88   16.40
   3  -7  -7    2.50    4.20
   3  -7  -7    7.00    4.60
  -3   7   7    4.40    4.80
  -3   7   7   11.70    5.30
   2  -7  -7  127.09   12.60
   2  -7  -7  106.39   11.60
  -2   7   7   98.69   12.10
  -2   7   7  144.49   14.10
   1  -7  -7   79.99   10.60
   1  -7  -7  110.49   12.20
  -1   7   7  102.99   12.20
  -1   7   7   98.09   13.00
  -1   7   7  105.89   10.90
   0  -7  -7   13.60    5.60
   0  -7  -7   14.60    6.20
   0   7   7    8.20    5.10
   0   7   7    7.50    5.70
  -1  -7  -7   41.40    8.90
  -1  -7  -7   45.30    9.80
   1   7   7   54.49   10.80
   1   7   7   47.60   11.20
  -2  -7  -7  116.89   13.60
  -2  -7  -7  125.69   14.00
   2   7   7  133.49   16.90
   2   7   7  109.99   14.20
   8  -8  -7   15.90    6.90
  -8   8   7   15.10    7.30
  -8   8   7   15.50    7.40
   7  -8  -7   28.20    8.10
   7  -8  -7   33.90    8.20
  -7   8   7   26.40    8.20
  -7   8   7   40.80    9.20
   6  -8  -7  151.68   16.10
   6  -8  -7  167.78   14.90
  -6   8   7  197.28   16.80
  -6   8   7  206.68   17.80
   5  -8  -7  110.69   13.50
   5  -8  -7  107.09   11.20
  -5   8   7  109.59   13.00
  -5   8   7  109.19   13.10
   4  -8  -7   16.00    5.70
   4  -8  -7   20.50    6.60
  -4   8   7   20.00    7.10
  -4   8   7   14.90    6.60
   3  -8  -7  130.89   14.00
   3  -8  -7   99.49   12.70
  -3   8   7  163.78   15.70
  -3   8   7  153.98   15.40
   2  -8  -7   40.00    8.30
   2  -8  -7   35.80    8.90
  -2   8   7   33.60    9.20
  -2   8   7   30.50    8.90
   1  -8  -7    2.50    5.40
   1  -8  -7   -1.10    4.70
  -1   8   7   -0.10    4.80
  -1   8   7    0.90    5.40
   0  -8  -7    6.00    5.10
   0  -8  -7   17.30    7.40
   0   8   7    9.20    7.00
   0   8   7   10.80    6.40
  -1  -8  -7   27.50    9.20
  -1  -8  -7   26.10    7.80
   1   8   7   32.10    9.60
   1   8   7   19.70    8.20
   7  -9  -7    1.20    5.20
   7  -9  -7   -1.80    4.50
  -7   9   7   -5.10    4.40
  -7   9   7   -2.10    4.70
   6  -9  -7  182.78   17.90
   6  -9  -7  142.89   14.40
  -6   9   7  173.78   17.70
  -6   9   7  163.68   18.70
   5  -9  -7    0.30    4.20
   5  -9  -7   -3.00    4.60
  -5   9   7   -2.40    5.40
  -5   9   7    8.20    6.60
   4  -9  -7   -0.50    5.00
  -4   9   7    3.20    5.70
  -4   9   7   -1.30    4.90
   3  -9  -7    2.50    5.10
   3  -9  -7   -1.20    4.30
  -3   9   7   -4.20    4.40
  -3   9   7    8.40    6.90
   2  -9  -7   48.10   10.60
   2  -9  -7   52.19   10.70
  -2   9   7   38.40   11.20
  -2   9   7   62.49   12.70
   1  -9  -7   23.30    8.20
   1  -9  -7   34.60    9.90
  -1   9   7   16.80    8.40
  -1   9   7   24.70    9.70
  -1  10  -8   47.30   11.50
   1 -10   8   28.50    8.10
  -2  10  -8    1.70    5.60
   2 -10   8    1.50    5.10
  -3  10  -8   67.19   13.00
   3 -10   8   70.69   12.10
  -4  10  -8   71.69   13.50
   4 -10   8   98.99   13.30
  -5  10  -8   -2.90    4.90
   5 -10   8   10.20    6.10
  -6  10  -8    4.00    5.90
   6 -10   8    1.10    6.30
   1   9  -8   -3.00    4.90
   1   9  -8    2.80    6.00
  -1  -9   8    1.00    4.80
  -1  -9   8   -2.40    4.70
   0   9  -8   15.50    6.90
   0   9  -8   25.30    8.40
   0  -9   8    8.30    5.50
   0  -9   8    7.00    5.80
  -1   9  -8   85.29   13.10
  -1   9  -8   93.39   12.90
   1  -9   8  115.29   12.70
  -2   9  -8   43.60   10.70
   2  -9   8   47.00    9.80
  -3   9  -8   21.40    7.80
   3  -9   8   16.40    6.10
  -4   9  -8  271.07   21.50
   4  -9   8  279.67   20.70
  -5   9  -8  138.89   15.30
   5  -9   8  169.78   15.70
  -6   9  -8    5.00    6.00
   6  -9   8    4.60    5.40
  -7   9  -8   22.70    8.00
  -7   9  -8   19.90    6.70
   7  -9   8   13.70    6.70
   3   8  -8   20.90    8.80
  -3  -8   8   18.50    7.10
  -3  -8   8   27.20    8.70
   2   8  -8   -2.30    5.20
   2   8  -8   12.70    6.50
  -2  -8   8    4.60    5.40
  -2  -8   8    5.10    4.90
   1   8  -8    0.20    4.50
   1   8  -8    0.00    4.20
  -1  -8   8    3.80    4.80
  -1  -8   8    8.80    4.90
   0   8  -8   14.80    7.00
   0   8  -8   16.40    6.20
   0  -8   8   15.40    5.60
   0  -8   8   11.80    5.30
  -1   8  -8   57.79    8.90
  -1   8  -8   35.00    9.20
   1  -8   8   55.69    8.40
   1  -8   8   66.89    9.70
  -2   8  -8   52.59    8.20
  -2   8  -8   73.49   11.00
   2  -8   8   49.30    9.10
  -3   8  -8   40.70    9.10
   3  -8   8   59.99    9.90
  -4   8  -8  154.58   15.10
   4  -8   8  189.68   15.40
  -5   8  -8  236.98   16.30
  -5   8  -8  215.78   18.80
   5  -8   8  239.98   16.50
   5  -8   8  215.28   17.80
  -6   8  -8    0.10    4.20
  -6   8  -8   10.10    5.10
   6  -8   8    1.30    4.10
   6  -8   8    3.70    4.70
  -7   8  -8   29.70    8.20
  -7   8  -8   27.10    7.20
   7  -8   8   53.79   10.40
   7  -8   8   56.89   10.80
  -8   8  -8   80.79   11.80
  -8   8  -8   98.69   11.90
   8  -8   8   67.49   12.00
   8  -8   8  107.09   13.30
   4   7  -8   39.40   10.80
  -4  -7   8   59.89   12.10
  -4  -7   8   56.19   10.30
   3   7  -8  129.79   14.70
  -3  -7   8  106.99   12.50
  -3  -7   8  118.59   13.60
   2   7  -8   76.69   10.60
   2   7  -8   37.10    8.70
  -2  -7   8   57.19    9.40
  -2  -7   8   47.60    9.20
   1   7  -8    5.00    4.00
   1   7  -8   -3.10    3.80
  -1  -7   8   -2.40    3.10
  -1  -7   8    1.20    3.60
   0   7  -8   26.80    6.80
   0   7  -8   21.20    7.10
   0  -7   8   27.40    6.70
   0  -7   8   18.20    5.60
  -1   7  -8   12.00    5.40
  -1   7  -8   14.60    4.90
   1  -7   8   14.80    4.80
   1  -7   8   25.60    6.40
   1  -7   8   13.00    4.60
  -2   7  -8    3.70    3.30
  -2   7  -8    3.20    4.30
   2  -7   8   -0.70    3.40
  -3   7  -8    1.70    3.50
  -3   7  -8   14.50    4.20
   3  -7   8   11.80    4.90
   3  -7   8   19.80    6.00
  -4   7  -8  157.48   14.60
  -4   7  -8  129.49   12.50
   4  -7   8  150.98   12.40
   4  -7   8  153.98   13.30
  -5   7  -8   63.39    9.50
  -5   7  -8   60.19    8.00
   5  -7   8   67.99    8.70
   5  -7   8   59.59    8.90
  -6   7  -8    8.70    4.40
  -6   7  -8   12.20    5.30
   6  -7   8    0.80    3.90
   6  -7   8   10.10    5.50
  -7   7  -8    0.60    4.20
  -7   7  -8    3.60    4.20
   7  -7   8   -0.10    4.50
   7  -7   8    4.20    5.00
  -8   7  -8   39.00    8.20
  -8   7  -8   49.20   10.00
   8  -7   8   48.00    9.30
   8  -7   8   55.09   11.10
  -9   7  -8    4.20    4.80
   9  -7   8   -4.90    5.50
   5   6  -8   17.20    8.00
  -5  -6   8   19.80    6.90
  -5  -6   8   17.40    7.90
   4   6  -8    3.40    5.10
  -4  -6   8   -1.00    3.90
  -4  -6   8    6.60    5.40
   3   6  -8   66.59   10.30
  -3  -6   8   81.49   10.50
  -3  -6   8   70.39    9.60
   2   6  -8  132.79   12.60
   2   6  -8  151.18   13.80
  -2  -6   8  152.28   13.00
  -2  -6   8  118.89   11.80
   1   6  -8    6.10    4.00
   1   6  -8   10.70    4.70
  -1  -6   8    3.30    4.10
  -1  -6   8    9.20    4.20
   0   6  -8   17.50    5.70
   0   6  -8   26.90    6.50
   0  -6   8   28.40    6.10
   0  -6   8   33.90    6.90
  -1   6  -8   32.00    6.30
  -1   6  -8   51.29    8.00
   1  -6   8   51.29    6.30
   1  -6   8   44.30    6.90
  -2   6  -8   47.00    6.70
  -2   6  -8   48.30    7.50
   2  -6   8   54.99    7.70
   2  -6   8   57.39    6.90
  -3   6  -8   86.29    7.50
  -3   6  -8   78.49    7.90
  -3   6  -8   67.99    9.00
   3  -6   8   59.89    8.20
   3  -6   8   88.19    8.60
  -4   6  -8   97.99   11.00
  -4   6  -8  103.09    9.00
   4  -6   8  102.09   10.10
   4  -6   8  116.09   10.90
  -5   6  -8   27.70    7.10
  -5   6  -8   25.40    5.60
   5  -6   8   27.90    6.50
   5  -6   8   31.20    6.60
   5  -6   8   23.10    6.30
  -6   6  -8  101.19   10.20
  -6   6  -8   98.59   11.70
   6  -6   8  107.29   10.80
   6  -6   8  113.49   11.70
  -7   6  -8    9.50    5.10
  -7   6  -8   13.50    5.80
   7  -6   8    4.00    5.20
   7  -6   8    6.40    4.50
  -8   6  -8   12.40    5.60
  -8   6  -8   11.50    5.80
   8  -6   8   13.80    7.10
  -9   6  -8    5.30    5.20
   9  -6   8    5.10    7.30
   6   5  -8    3.00    5.40
  -6  -5   8   14.20    6.50
  -6  -5   8    9.60    6.80
   5   5  -8   98.49   13.00
  -5  -5   8   97.69   11.10
  -5  -5   8   75.39   11.10
   4   5  -8   40.40    9.80
   4   5  -8   51.39    7.50
  -4  -5   8   49.60    9.50
  -4  -5   8   54.49    8.40
   3   5  -8  121.99   11.10
   3   5  -8  121.79   10.10
   3   5  -8  128.49   13.30
  -3  -5   8  102.59   10.10
  -3  -5   8  135.39   12.40
  -3  -5   8  111.79   11.20
   2   5  -8  257.97   17.00
   2   5  -8  256.37   15.70
   2   5  -8  245.08   17.90
  -2  -5   8  253.27   17.10
  -2  -5   8  270.67   16.50
  -2  -5   8  255.77   17.30
   1   5  -8   52.29    7.60
   1   5  -8   58.99    7.00
   1   5  -8   70.89    8.70
  -1  -5   8   81.69    7.70
  -1  -5   8   56.89    7.20
  -1  -5   8   70.79    8.30
   0   5  -8    1.90    2.90
   0   5  -8    4.80    3.10
   0  -5   8    8.10    3.30
   0  -5   8    6.30    3.00
   0  -5   8    9.50    4.10
  -1   5  -8   17.40    4.70
  -1   5  -8   22.10    5.80
   1  -5   8   20.90    5.00
   1  -5   8   20.60    3.90
   1  -5   8   24.70    5.60
  -2   5  -8  107.89   10.40
  -2   5  -8  114.19    7.80
  -2   5  -8  123.29    9.80
   2  -5   8  113.29   10.00
   2  -5   8   85.19    8.70
  -3   5  -8   79.49    9.20
  -3   5  -8   78.89    7.90
  -3   5  -8   91.59    7.20
   3  -5   8   75.99    8.30
   3  -5   8   87.19    8.50
  -4   5  -8   70.49    7.30
  -4   5  -8   58.39    8.40
   4  -5   8   54.19    7.50
   4  -5   8   59.39    7.50
  -5   5  -8  122.19   11.70
  -5   5  -8  129.99   10.00
  -5   5  -8  123.19   10.30
   5  -5   8  115.89   10.40
   5  -5   8  119.09   11.10
  -6   5  -8  112.79   11.20
  -6   5  -8  101.59   10.30
   6  -5   8  108.09   11.70
   6  -5   8  102.99   10.50
   6  -5   8  116.09   10.60
  -7   5  -8   10.80    5.10
  -7   5  -8    4.50    4.30
   7  -5   8    8.90    5.50
  -8   5  -8    8.10    5.60
  -8   5  -8   12.60    5.90
   8  -5   8    4.70    5.20
  -9   5  -8   -4.30    4.30
   9  -5   8   -2.00    5.70
   7   4  -8    5.00    6.00
   7   4  -8   13.00    6.10
  -7  -4   8   22.40    6.90
  -7  -4   8   20.00    8.10
   6   4  -8   31.20    7.60
   6   4  -8   51.59   10.70
  -6  -4   8   52.89   10.60
  -6  -4   8   44.40    8.60
   5   4  -8   75.29   11.30
   5   4  -8   69.39    9.40
  -5  -4   8  101.69   11.50
  -5  -4   8   90.99   10.30
   4   4  -8   27.20    7.40
   4   4  -8   48.70    6.70
  -4  -4   8   30.70    6.50
  -4  -4   8   34.30    7.20
   3   4  -8  142.79   12.90
   3   4  -8  139.29   10.80
   3   4  -8  158.68   11.40
  -3  -4   8  140.99   12.10
  -3  -4   8  135.69   11.80
   2   4  -8  315.27   20.40
   2   4  -8  327.07   18.10
  -2  -4   8  314.37   18.80
  -2  -4   8  347.17   19.90
  -2  -4   8  312.47   18.40
   1   4  -8  439.36   22.00
   1   4  -8  416.86   22.90
   1   4  -8  413.76   23.70
  -1  -4   8  433.46   22.20
  -1  -4   8  402.46   22.90
  -1  -4   8  425.66   22.30
   0   4  -8   -1.00    2.20
   0   4  -8   -0.80    1.90
   0  -4   8    2.10    2.30
   0  -4   8    0.50    1.90
   0  -4   8   -1.40    2.00
  -1   4  -8   98.99    8.90
  -1   4  -8   92.99    6.10
  -1   4  -8  105.19    9.50
   1  -4   8   89.29    8.40
   1  -4   8   99.59    8.90
   1  -4   8  108.09    6.90
  -2   4  -8   37.90    6.00
  -2   4  -8   34.10    5.20
  -2   4  -8   33.10    4.00
   2  -4   8   50.29    6.20
   2  -4   8   28.40    5.50
  -3   4  -8   41.50    5.60
  -3   4  -8   44.80    5.10
  -3   4  -8   43.10    7.70
   3  -4   8   30.00    5.70
   3  -4   8   53.29    6.70
  -4   4  -8   19.90    4.60
  -4   4  -8   15.50    4.30
  -4   4  -8   20.70    5.70
   4  -4   8   16.30    4.20
   4  -4   8   21.70    5.40
   4  -4   8   24.10    5.80
  -5   4  -8   86.49    8.60
  -5   4  -8  104.19   10.20
   5  -4   8   88.39    9.50
   5  -4   8   90.99    8.60
   5  -4   8   87.09    9.80
  -6   4  -8  148.99   12.30
  -6   4  -8  154.58   13.00
   6  -4   8  138.29   14.10
   6  -4   8  147.59   13.50
  -7   4  -8  183.58   15.20
  -7   4  -8  180.88   14.70
   7  -4   8  188.08   16.10
  -8   4  -8   -1.50    3.60
  -8   4  -8    2.20    4.70
   8  -4   8    4.10    5.40
  -9   4  -8   31.50    7.90
   9  -4   8   32.80    9.20
   7   3  -8    7.60    6.20
   7   3  -8    6.80    5.10
  -7  -3   8    4.60    4.70
  -7  -3   8   13.80    6.70
   6   3  -8   49.00   10.00
   6   3  -8   57.79    9.70
  -6  -3   8   67.29    9.30
  -6  -3   8   59.19    9.80
   5   3  -8   27.90    6.10
   5   3  -8   23.40    7.30
  -5  -3   8   23.70    6.10
  -5  -3   8   40.80    8.10
   4   3  -8   63.89    7.60
   4   3  -8   53.59    9.40
  -4  -3   8   49.80    7.20
  -4  -3   8   54.09    7.60
   3   3  -8   -0.20    2.20
   3   3  -8    2.90    3.50
   3   3  -8   -2.40    2.00
  -3  -3   8    3.50    3.10
  -3  -3   8   -1.00    2.00
   2   3  -8  431.66   24.00
   2   3  -8  400.16   21.80
  -2  -3   8  424.36   22.50
  -2  -3   8  455.55   22.70
  -2  -3   8  421.16   23.00
   1   3  -8  231.78   13.80
   1   3  -8  195.58   12.80
   1   3  -8  198.58   14.10
  -1  -3   8  227.88   12.80
  -1  -3   8  210.98   13.50
  -1  -3   8  186.28   13.30
   0   3  -8   -0.90    2.50
   0   3  -8    0.50    0.80
   0   3  -8   -1.30    1.70
   0  -3   8   -0.20    1.40
   0  -3   8    0.70    2.00
   0  -3   8    0.20    2.10
  -1   3  -8   86.99    8.00
  -1   3  -8   76.09    7.80
  -1   3  -8   75.99    5.30
   1  -3   8   82.79    5.10
   1  -3   8   77.49    7.40
   1  -3   8   82.59    7.80
  -2   3  -8  486.75   22.20
  -2   3  -8  457.25   25.00
  -2   3  -8  483.35   24.30
   2  -3   8  482.95   24.50
   2  -3   8  451.75   23.50
  -3   3  -8  122.59   10.70
  -3   3  -8  139.19   10.30
   3  -3   8  134.39   10.80
   3  -3   8  135.89   10.90
   3  -3   8  138.89   10.00
  -4   3  -8   -0.90    2.40
  -4   3  -8   -0.10    1.80
  -4   3  -8    2.00    2.50
   4  -3   8    0.50    2.30
   4  -3   8   -0.50    2.90
   4  -3   8    0.40    2.60
  -5   3  -8    6.10    4.00
  -5   3  -8    7.20    3.40
   5  -3   8   13.50    5.20
   5  -3   8   18.20    4.20
   5  -3   8   12.90    5.10
  -6   3  -8   72.99    8.90
  -6   3  -8   72.19    8.40
   6  -3   8   69.79    9.20
   6  -3   8   73.39    9.70
  -7   3  -8  126.89   12.30
  -7   3  -8  142.79   13.10
   7  -3   8  122.99   12.60
   7  -3   8  132.09   13.70
  -8   3  -8   11.40    5.70
  -8   3  -8   17.70    6.50
   8  -3   8   20.20    7.20
   8  -3   8    2.30    5.60
  -9   3  -8   39.40    9.50
   9  -3   8   24.70    8.30
   8   2  -8   73.49   11.90
   8   2  -8   38.10   10.00
  -8  -2   8   79.39   12.30
  -8  -2   8   50.69   11.00
   7   2  -8   10.00    5.60
   7   2  -8    4.80    4.50
  -7  -2   8    5.40    4.60
  -7  -2   8    2.60    4.00
   6   2  -8   14.40    5.70
   6   2  -8   14.90    6.00
  -6  -2   8   15.30    5.00
  -6  -2   8   16.70    5.60
   5   2  -8   13.10    5.30
   5   2  -8   25.40    6.00
  -5  -2   8   18.20    5.30
  -5  -2   8   10.70    4.70
   4   2  -8   29.70    6.40
   4   2  -8   30.10    6.10
  -4  -2   8   45.30    7.50
  -4  -2   8   20.40    5.00
   3   2  -8   15.00    4.70
   3   2  -8   20.20    4.10
   3   2  -8   23.00    4.90
  -3  -2   8   13.90    4.30
  -3  -2   8   18.60    5.00
   2   2  -8  296.37   16.50
   2   2  -8  301.27   16.20
   2   2  -8  273.57   17.50
  -2  -2   8  306.17   17.20
  -2  -2   8  296.27   17.30
  -2  -2   8  303.27   16.50
   1   2  -8  638.94   32.10
   1   2  -8  655.03   31.20
   1   2  -8  704.43   31.30
  -1  -2   8  637.64   31.40
  -1  -2   8  655.13   31.40
  -1  -2   8  685.13   30.70
   0   2  -8  141.39   10.50
   0   2  -8  143.49   10.80
   0   2  -8  154.88    7.70
   0  -2   8  147.99   10.60
   0  -2   8  141.99   10.20
   0  -2   8  152.28    8.30
  -1   2  -8    3.00    2.70
  -1   2  -8    3.10    2.30
  -1   2  -8    8.10    2.30
   1  -2   8    6.90    2.80
   1  -2   8    3.60    2.80
  -2   2  -8  240.68   15.20
  -2   2  -8  241.68   15.40
  -2   2  -8  245.38   14.80
   2  -2   8  246.98   13.80
   2  -2   8  231.68   14.80
   2  -2   8  244.18   15.60
  -3   2  -8   23.60    5.40
  -3   2  -8   35.00    5.80
  -3   2  -8   26.70    4.70
   3  -2   8   36.50    6.80
   3  -2   8   29.20    5.50
   3  -2   8   24.90    4.40
  -4   2  -8    1.20    2.30
  -4   2  -8    4.80    3.30
   4  -2   8    4.60    3.20
   4  -2   8    1.90    3.00
   4  -2   8    0.40    2.10
  -5   2  -8   77.19    8.90
  -5   2  -8   77.89    8.20
   5  -2   8   69.89    8.90
   5  -2   8   55.89    7.90
  -6   2  -8   38.90    7.80
  -6   2  -8   46.90    7.10
   6  -2   8   53.59    9.80
   6  -2   8   57.89    9.90
  -7   2  -8   30.10    7.30
  -7   2  -8   40.00    8.30
   7  -2   8   37.20    8.50
   7  -2   8   34.10    8.30
  -8   2  -8   -2.00    3.70
   8  -2   8    1.10    5.40
   8  -2   8    0.90    5.00
   9   1  -8    7.00    5.70
   9   1  -8    9.10    6.10
  -9  -1   8    7.00    5.80
  -9  -1   8    2.80    6.30
   8   1  -8   98.59   12.20
   8   1  -8   79.79   11.60
  -8  -1   8  111.49   12.00
   7   1  -8   32.50    8.10
   7   1  -8   33.80    7.80
  -7  -1   8   44.70    9.60
  -7  -1   8   41.70    7.80
   6   1  -8   54.79    8.50
   6   1  -8   64.09    8.40
  -6  -1   8   45.20    7.50
  -6  -1   8   58.99    8.20
   5   1  -8  115.69   10.10
   5   1  -8   90.59   10.00
  -5  -1   8  107.09   10.30
  -5  -1   8   95.29    9.60
   4   1  -8  184.28   12.90
   4   1  -8  193.58   14.10
  -4  -1   8  212.08   13.90
  -4  -1   8  187.58   13.40
   3   1  -8   31.70    3.90
   3   1  -8   16.60    4.50
   3   1  -8   19.00    4.40
  -3  -1   8   25.30    5.10
  -3  -1   8   15.70    3.90
   2   1  -8  113.69    7.70
   2   1  -8  105.09    9.10
   2   1  -8   92.79    7.90
  -2  -1   8   98.39    7.50
  -2  -1   8   93.89    8.10
  -2  -1   8   80.29    8.00
   1   1  -8  140.49    9.70
   1   1  -8  137.39    9.40
   1   1  -8  116.99    9.60
   1   1  -8  130.89    6.90
  -1  -1   8  138.49    9.60
  -1  -1   8  141.19   10.10
  -1  -1   8  117.49    7.80
   0   1  -8  214.38   13.60
   0   1  -8  216.58   13.50
   0   1  -8  227.68   11.30
   0  -1   8  223.08   13.70
   0  -1   8  228.88   10.90
   0  -1   8  212.88   12.80
  -1   1  -8    3.80    2.90
  -1   1  -8    4.00    2.00
  -1   1  -8    4.40    2.60
   1  -1   8    0.30    1.60
   1  -1   8    4.70    1.10
   1  -1   8    2.80    2.80
  -2   1  -8    1.50    2.20
  -2   1  -8    0.10    1.80
  -2   1  -8    1.40    2.20
   2  -1   8    7.80    3.60
   2  -1   8    0.20    1.50
   2  -1   8    0.00    2.30
  -3   1  -8   80.19    8.50
  -3   1  -8   87.89    7.50
   3  -1   8   77.09    8.80
   3  -1   8   92.89    8.60
   3  -1   8   80.59    6.30
  -4   1  -8    6.10    3.50
  -4   1  -8    7.40    3.60
   4  -1   8    8.90    4.10
   4  -1   8   21.90    5.50
  -5   1  -8  119.89   10.90
  -5   1  -8  104.59   10.10
   5  -1   8  104.59   10.30
   5  -1   8  105.99   11.00
  -6   1  -8  119.89   11.80
  -6   1  -8  116.89   11.30
   6  -1   8  147.29   13.10
   6  -1   8  111.49   12.30
  -7   1  -8   12.50    5.70
  -7   1  -8   11.20    5.20
   7  -1   8   21.30    7.70
   7  -1   8   14.30    6.20
  -8   1  -8    1.10    4.20
   8  -1   8    3.30    5.70
   8  -1   8   -7.00    4.90
  -9   0   8   54.19    9.70
  -9   0   8   47.50   10.20
   8   0  -8   61.09   10.60
   8   0  -8   70.79   10.20
  -8   0   8   63.69   10.20
  -8   0   8   38.60    8.30
   7   0  -8   14.50    5.70
   7   0  -8   22.40    6.10
  -7   0   8   19.30    6.10
  -7   0   8   38.40    8.40
   6   0  -8  110.89   10.90
   6   0  -8  136.49   11.80
  -6   0   8  103.69   11.00
  -6   0   8  129.59   11.20
   5   0  -8   24.30    5.70
   5   0  -8   24.70    5.50
  -5   0   8   18.30    4.80
  -5   0   8   22.40    4.90
   4   0  -8   50.19    6.10
   4   0  -8   57.39    6.70
  -4   0   8   43.10    5.90
  -4   0   8   65.89    7.00
   3   0  -8   38.00    6.30
   3   0  -8   32.50    4.00
   3   0  -8   23.20    4.50
  -3   0   8   24.30    4.80
  -3   0   8   27.40    5.10
  -3   0   8   34.70    3.50
   2   0  -8   52.99    5.90
   2   0  -8   44.50    6.00
   2   0  -8   38.20    6.40
  -2   0   8   45.50    5.90
  -2   0   8   49.00    5.10
  -2   0   8   44.30    5.50
  -2   0   8   59.19    4.60
   1   0  -8   80.59    5.90
   1   0  -8   94.89    7.60
   1   0  -8   87.39    7.70
   1   0  -8   96.19    7.70
  -1   0   8   84.09    7.70
  -1   0   8   85.49    6.30
  -1   0   8   93.69    7.30
   0   0  -8  555.44   27.40
   0   0  -8  595.74   27.50
   0   0  -8  574.64   25.50
   0   0   8  528.35   24.30
   0   0   8  565.14   27.10
   0   0   8  545.15   25.80
  -1   0  -8   74.79    6.40
  -1   0  -8   67.59    7.00
  -1   0  -8   71.89    4.90
  -1   0  -8   79.79    7.60
   1   0   8   77.49    7.50
   1   0   8   92.79    8.80
   1   0   8   77.19    4.90
   1   0   8   83.99    8.30
  -2   0  -8   46.40    3.60
  -2   0  -8   43.80    6.10
  -2   0  -8   39.30    5.40
   2   0   8   45.20    4.30
   2   0   8   43.10    5.80
   2   0   8   40.70    6.40
  -3   0  -8  192.08   13.70
  -3   0  -8  232.18   13.90
   3   0   8  188.98   13.40
   3   0   8  176.88   14.30
  -4   0  -8    4.30    3.40
  -4   0  -8    3.10    3.00
   4   0   8    3.20    3.20
   4   0   8    6.10    3.90
  -5   0  -8    3.70    3.40
  -5   0  -8   -0.50    3.20
   5   0   8   -4.30    2.80
   5   0   8   -0.50    3.20
  -6   0  -8   19.80    6.00
  -6   0  -8   26.80    7.00
   6   0   8   16.50    6.30
   6   0   8   33.10    7.70
  -7   0  -8   43.30    8.90
  -7   0  -8   58.59   10.60
   7   0   8   34.70    9.80
   7   0   8   54.19   10.40
  -8   0  -8   -3.20    3.80
   8   0   8    3.30    5.90
   8   0   8    3.80    6.00
   9  -1  -8   48.70   10.10
  -9   1   8   43.70   10.10
  -9   1   8   48.20    9.60
   8  -1  -8  257.37   20.00
   8  -1  -8  254.97   19.00
  -8   1   8  263.67   18.60
  -8   1   8  282.17   20.50
   7  -1  -8    8.20    4.10
   7  -1  -8    9.40    4.50
   7  -1  -8   11.70    5.00
  -7   1   8   11.00    4.80
  -7   1   8   18.20    5.70
   6  -1  -8   67.39    8.20
   6  -1  -8   81.69    9.10
   6  -1  -8   62.59    7.80
  -6   1   8   81.69    9.40
  -6   1   8   75.79    8.30
   5  -1  -8   14.00    4.30
   5  -1  -8   16.70    4.40
   5  -1  -8   13.90    4.20
  -5   1   8   18.90    4.80
  -5   1   8   13.70    4.70
   4  -1  -8  265.57   15.70
   4  -1  -8  292.87   16.40
   4  -1  -8  257.27   15.80
   4  -1  -8  251.67   13.10
  -4   1   8  270.87   16.30
  -4   1   8  254.67   13.80
  -4   1   8  241.98   15.50
   3  -1  -8   45.50    5.90
   3  -1  -8   44.40    5.80
   3  -1  -8   54.69    6.00
   3  -1  -8   56.39    5.20
  -3   1   8   54.49    5.10
  -3   1   8   40.70    5.60
  -3   1   8   50.69    5.90
   2  -1  -8  171.08   11.30
   2  -1  -8  153.48   10.50
   2  -1  -8  166.28    9.80
  -2   1   8  167.38   10.80
  -2   1   8  163.88   10.50
  -2   1   8  165.78   11.10
  -2   1   8  182.88   12.90
   1  -1  -8   48.00    5.20
   1  -1  -8   40.20    5.40
   1  -1  -8   56.99    6.20
   1  -1  -8   51.99    5.50
  -1   1   8   57.39    5.20
  -1   1   8   45.30    5.70
  -1   1   8   41.90    4.90
   0  -1  -8  734.13   34.40
   0  -1  -8  703.03   32.90
   0  -1  -8  739.43   32.20
   0  -1  -8  740.63   34.50
   0   1   8  737.03   32.10
   0   1   8  708.23   32.10
   0   1   8  733.73   35.40
   0   1   8  741.13   33.80
  -1  -1  -8   24.60    4.70
  -1  -1  -8   21.30    4.70
  -1  -1  -8   24.80    3.30
   1   1   8   30.40    5.30
   1   1   8   20.00    3.10
   1   1   8   35.10    6.50
  -2  -1  -8    3.30    3.00
  -2  -1  -8    1.20    1.80
  -2  -1  -8    2.20    2.70
   2   1   8    3.10    3.10
   2   1   8   -0.10    2.50
  -3  -1  -8   -0.20    2.50
  -3  -1  -8   -1.70    2.60
   3   1   8    4.90    3.70
   3   1   8    2.30    3.30
  -4  -1  -8   -0.10    2.70
  -4  -1  -8    3.40    3.80
   4   1   8    2.90    3.60
   4   1   8    0.50    3.00
  -5  -1  -8   37.20    7.70
  -5  -1  -8   17.10    5.50
   5   1   8   21.70    6.20
   5   1   8    6.30    5.60
  -6  -1  -8   39.70    8.60
  -6  -1  -8   38.90    8.40
   6   1   8   54.19   11.00
   6   1   8   44.30    8.80
   6   1   8   42.70   10.10
  -7  -1  -8  134.69   14.70
  -7  -1  -8  137.49   14.20
   7   1   8  102.59   14.60
   7   1   8  146.09   14.40
   7   1   8  128.09   14.90
   9  -2  -8    7.30    5.90
   9  -2  -8   -0.10    4.40
  -9   2   8    8.30    4.90
  -9   2   8    6.80    5.50
   8  -2  -8   49.40    9.70
   8  -2  -8   54.29    9.50
  -8   2   8   49.99    8.70
  -8   2   8   37.20    8.90
   7  -2  -8  256.07   17.50
   7  -2  -8  250.17   17.40
   7  -2  -8  222.08   17.00
  -7   2   8  266.27   17.60
  -7   2   8  255.97   18.60
   6  -2  -8   -2.50    2.60
   6  -2  -8   11.60    4.80
   6  -2  -8    5.10    3.20
  -6   2   8    5.20    3.20
  -6   2   8    9.10    4.20
  -6   2   8    4.20    3.50
   5  -2  -8  727.73   34.20
   5  -2  -8  709.93   34.60
  -5   2   8  702.03   35.30
  -5   2   8  723.13   32.90
  -5   2   8  656.93   34.20
   4  -2  -8  760.62   33.40
   4  -2  -8  750.32   35.40
   4  -2  -8  719.53   35.60
  -4   2   8  785.82   34.60
  -4   2   8  769.32   36.00
  -4   2   8  751.62   36.30
  -4   2   8  756.02   34.10
   3  -2  -8    1.60    2.20
   3  -2  -8    3.40    2.50
   3  -2  -8    1.80    2.10
   3  -2  -8    3.10    2.60
  -3   2   8    1.40    2.30
  -3   2   8    1.00    2.20
  -3   2   8    0.50    2.20
  -3   2   8    0.60    2.00
   2  -2  -8  111.59    8.60
   2  -2  -8  123.19    9.20
   2  -2  -8  110.29    8.40
   2  -2  -8  111.09    8.40
   2  -2  -8  116.29    8.90
  -2   2   8  112.39    8.30
  -2   2   8  106.09    8.50
  -2   2   8   89.89    8.10
  -2   2   8  115.59    9.40
  -2   2   8  105.69    8.40
  -2   2   8  111.79    9.20
   1  -2  -8   13.50    3.60
   1  -2  -8   22.00    4.60
   1  -2  -8   17.90    4.20
  -1   2   8   19.90    4.30
  -1   2   8    7.10    3.40
  -1   2   8   14.70    3.60
  -1   2   8   16.80    3.40
   0  -2  -8  149.29    9.50
   0  -2  -8  128.09    9.80
   0  -2  -8  135.99   10.70
   0   2   8  131.29    8.30
   0   2   8  132.39    9.70
   0   2   8  135.99   11.30
  -1  -2  -8   61.89    7.00
  -1  -2  -8   46.20    6.60
  -1  -2  -8   45.20    5.30
   1   2   8   70.59    8.20
   1   2   8   56.39    6.40
  -2  -2  -8    7.40    3.70
  -2  -2  -8   14.50    3.90
  -2  -2  -8   12.20    4.30
   2   2   8   15.40    4.50
   2   2   8    3.50    3.40
  -3  -2  -8  115.99   11.30
  -3  -2  -8  123.89   11.20
   3   2   8  138.59   10.90
   3   2   8  113.69   12.00
   3   2   8  127.89   12.80
  -4  -2  -8  101.79   10.80
  -4  -2  -8  103.79   10.80
   4   2   8  108.89   10.50
   4   2   8  100.29   12.00
   4   2   8   85.99   11.90
  -5  -2  -8   -1.30    3.30
  -5  -2  -8   -2.00    3.30
   5   2   8    0.80    4.90
   5   2   8   -2.20    3.60
  -6  -2  -8   22.80    7.10
  -6  -2  -8   43.10    9.30
   6   2   8   21.70    8.40
   6   2   8   24.70    8.10
  -7  -2  -8   32.90    9.20
  -7  -2  -8    9.20    7.10
   7   2   8    9.00    7.30
   7   2   8   25.90    9.80
  10  -3  -8    9.90    6.40
  10  -3  -8   13.30    7.00
 -10   3   8    8.70    6.10
 -10   3   8   11.20    5.70
   9  -3  -8    1.10    5.30
   9  -3  -8    7.70    5.90
  -9   3   8    4.80    5.30
  -9   3   8    8.50    5.40
   8  -3  -8   73.29    9.80
   8  -3  -8  102.49   10.90
  -8   3   8   88.19   10.80
  -8   3   8   83.89   11.50
   7  -3  -8   -2.40    3.00
   7  -3  -8   -3.70    2.90
  -7   3   8    4.40    4.00
  -7   3   8   -0.10    2.90
  -7   3   8    0.20    3.20
   6  -3  -8   88.19    9.20
   6  -3  -8   79.09    8.70
  -6   3   8   86.29    9.20
  -6   3   8   83.89    8.30
  -6   3   8   73.99    9.30
   5  -3  -8    8.70    3.70
   5  -3  -8    3.20    2.70
   5  -3  -8    2.20    2.70
  -5   3   8    5.00    3.20
  -5   3   8    6.70    3.20
  -5   3   8    6.20    3.70
   4  -3  -8  546.15   26.00
   4  -3  -8  512.85   26.20
  -4   3   8  542.15   26.40
  -4   3   8  522.55   26.80
  -4   3   8  543.85   28.10
   3  -3  -8    3.50    2.60
   3  -3  -8    4.90    2.80
   3  -3  -8    2.60    2.70
   3  -3  -8    1.90    2.70
  -3   3   8    2.00    2.50
  -3   3   8    2.50    2.90
  -3   3   8    2.20    2.60
  -3   3   8    2.70    2.50
  -3   3   8    6.00    3.00
   2  -3  -8  115.49   11.20
   2  -3  -8   98.99    8.50
   2  -3  -8  112.99    8.70
   2  -3  -8  116.79    9.30
   2  -3  -8  114.59    9.50
   2  -3  -8  102.29    9.00
  -2   3   8  137.59   10.20
  -2   3   8  120.59    9.00
  -2   3   8  106.49    9.70
  -2   3   8  101.69    8.30
  -2   3   8  118.49    9.60
  -2   3   8  116.79    9.50
   1  -3  -8  355.26   20.30
   1  -3  -8  405.06   21.00
   1  -3  -8  380.96   21.20
   1  -3  -8  394.96   19.10
  -1   3   8  415.26   20.00
  -1   3   8  372.46   18.90
  -1   3   8  365.96   21.20
  -1   3   8  360.66   21.90
   0  -3  -8  785.92   37.60
   0  -3  -8  776.62   36.90
   0   3   8  759.12   37.90
   0   3   8  785.62   35.40
   0   3   8  767.52   38.80
  -1  -3  -8   18.50    4.40
  -1  -3  -8   13.20    4.60
  -1  -3  -8   23.70    5.30
   1   3   8   22.30    4.60
   1   3   8   22.20    5.80
   1   3   8   27.00    6.40
  -2  -3  -8    5.80    3.40
  -2  -3  -8    3.30    3.10
  -2  -3  -8    9.50    4.60
   2   3   8   10.40    3.80
   2   3   8    3.70    3.70
   2   3   8    0.90    3.90
  -3  -3  -8   93.19    9.00
  -3  -3  -8   77.69    9.50
  -3  -3  -8   67.19    9.10
   3   3   8   83.29   10.90
   3   3   8   79.09   10.70
  -4  -3  -8   41.50    8.40
  -4  -3  -8   30.10    7.40
   4   3   8   42.00    9.10
   4   3   8   33.40    9.10
  -5  -3  -8   19.90    6.60
  -5  -3  -8   17.10    6.60
   5   3   8   18.20    7.40
   5   3   8   15.70    7.30
  -6  -3  -8   -2.30    5.20
  -6  -3  -8    5.20    5.50
   6   3   8    2.80    7.00
   6   3   8    1.30    5.50
  10  -4  -8    5.90    6.00
  10  -4  -8   22.30    7.90
 -10   4   8   17.30    7.60
 -10   4   8   10.50    6.10
   9  -4  -8   -3.10    3.50
   9  -4  -8    1.70    4.20
  -9   4   8    5.80    5.60
  -9   4   8    3.30    4.60
   8  -4  -8   22.30    6.40
   8  -4  -8   11.40    5.60
  -8   4   8   24.80    7.50
  -8   4   8   11.80    5.60
   7  -4  -8   30.20    6.80
   7  -4  -8   14.70    5.20
  -7   4   8   26.70    6.20
  -7   4   8   28.20    7.50
  -7   4   8   34.00    7.30
   6  -4  -8    1.20    2.90
   6  -4  -8    1.20    2.90
  -6   4   8   -0.80    2.40
  -6   4   8    4.30    3.60
   5  -4  -8   -0.90    2.50
   5  -4  -8    1.80    3.10
  -5   4   8    0.50    2.90
  -5   4   8    0.20    2.30
   4  -4  -8   19.40    4.10
   4  -4  -8    9.60    4.00
   4  -4  -8   13.10    4.00
   4  -4  -8   10.40    3.40
  -4   4   8    5.90    3.80
  -4   4   8   21.00    5.30
  -4   4   8   22.50    4.80
  -4   4   8   14.80    4.50
   3  -4  -8   59.19    6.50
   3  -4  -8   47.80    6.60
   3  -4  -8   66.09    7.80
  -3   4   8   72.39    8.20
  -3   4   8   64.89    7.20
  -3   4   8   67.49    7.70
  -3   4   8   72.89    8.10
  -3   4   8   54.99    6.30
   2  -4  -8  174.68   12.60
   2  -4  -8  152.48   10.30
   2  -4  -8  158.18   12.00
  -2   4   8  160.88   12.20
  -2   4   8  138.09   12.10
  -2   4   8  158.28   12.30
  -2   4   8  170.78   10.90
   1  -4  -8  160.58   10.00
   1  -4  -8  142.69   11.80
   1  -4  -8  154.58   11.80
   1  -4  -8  169.58   12.90
  -1   4   8  154.18   10.50
  -1   4   8  158.38   13.30
  -1   4   8  167.58   12.60
   0  -4  -8  101.49   10.20
   0  -4  -8  123.89   10.30
   0  -4  -8  110.19    9.70
   0   4   8   97.39   10.30
   0   4   8   66.69    9.40
  -1  -4  -8  140.29   12.50
  -1  -4  -8  176.68   12.70
  -1  -4  -8  153.98   13.50
   1   4   8  170.68   14.80
   1   4   8  161.38   13.90
  -2  -4  -8   10.80    5.00
  -2  -4  -8    0.60    3.50
   2   4   8    5.90    4.70
   2   4   8   10.90    5.60
  -3  -4  -8   27.40    7.20
  -3  -4  -8   15.90    6.10
   3   4   8   12.60    6.20
   3   4   8   24.80    7.70
  -4  -4  -8    1.90    5.00
  -4  -4  -8    2.80    3.90
   4   4   8    3.90    5.60
   4   4   8    0.50    5.00
  -5  -4  -8    0.50    5.00
   5   4   8    9.20    6.60
   5   4   8    0.70    6.70
   9  -5  -8    6.30    5.20
   9  -5  -8    6.30    5.20
  -9   5   8    6.00    5.60
  -9   5   8    2.70    5.40
  -9   5   8   11.50    6.10
   8  -5  -8   73.79   11.30
   8  -5  -8   67.19    9.50
  -8   5   8   73.69    9.80
  -8   5   8   77.49   11.20
   7  -5  -8   22.40    6.10
   7  -5  -8   16.70    6.00
  -7   5   8   25.60    6.90
  -7   5   8   26.80    6.50
   6  -5  -8  189.58   13.50
   6  -5  -8  189.48   14.70
  -6   5   8  196.38   14.90
  -6   5   8  195.18   16.00
   5  -5  -8    1.40    3.30
   5  -5  -8    3.30    3.50
  -5   5   8   -1.30    3.20
  -5   5   8    2.40    3.30
   4  -5  -8    4.90    3.00
   4  -5  -8   -2.10    2.60
   4  -5  -8    2.30    2.80
  -4   5   8   -1.20    3.00
  -4   5   8   -2.10    3.10
  -4   5   8    2.30    3.10
   3  -5  -8   90.49    9.80
   3  -5  -8   89.59    9.20
   3  -5  -8   99.79    7.80
   3  -5  -8   93.59    8.60
  -3   5   8   78.29    8.20
  -3   5   8   67.79    9.10
  -3   5   8   96.59   10.00
   2  -5  -8  313.17   19.40
   2  -5  -8  296.27   19.00
   2  -5  -8  298.37   16.70
  -2   5   8  277.97   19.00
  -2   5   8  322.97   18.80
  -2   5   8  272.97   19.30
   1  -5  -8    5.70    3.50
   1  -5  -8    6.90    3.70
  -1   5   8    7.00    4.20
  -1   5   8   10.80    5.40
   0  -5  -8   98.69    9.80
   0  -5  -8   90.19    9.80
   0   5   8   84.49   10.00
   0   5   8   67.89   10.20
  -1  -5  -8   38.80    7.40
  -1  -5  -8   34.60    7.50
   1   5   8   28.80    8.20
   1   5   8   28.00    7.60
  -2  -5  -8   21.80    6.10
  -2  -5  -8   21.40    6.70
   2   5   8    5.10    5.70
   2   5   8   32.30    8.00
  -3  -5  -8    1.90    4.60
  -3  -5  -8   -1.20    3.50
   3   5   8    9.90    5.60
   3   5   8    6.00    6.20
  -4  -5  -8   26.20    7.90
   4   5   8   24.30    9.30
   4   5   8   27.20    9.00
   9  -6  -8   22.70    7.40
   9  -6  -8   19.40    6.60
  -9   6   8   34.70    8.40
  -9   6   8   28.30    8.60
   8  -6  -8   32.30    7.90
   8  -6  -8    6.00    4.90
  -8   6   8   27.30    8.10
  -8   6   8   14.60    6.00
   7  -6  -8   79.79    9.40
   7  -6  -8   63.49    9.40
  -7   6   8   67.19    9.70
  -7   6   8   84.09   11.50
   6  -6  -8  162.58   14.00
   6  -6  -8  199.88   16.90
  -6   6   8  161.78   14.40
  -6   6   8  186.38   15.90
   5  -6  -8  235.28   17.00
   5  -6  -8  269.17   19.90
  -5   6   8  277.77   19.20
  -5   6   8  311.57   20.60
   4  -6  -8    1.60    3.20
   4  -6  -8    0.60    3.20
  -4   6   8    3.00    3.90
  -4   6   8   -1.30    2.40
  -4   6   8    2.90    3.50
   3  -6  -8   21.70    6.50
   3  -6  -8   18.70    6.00
  -3   6   8   24.50    6.80
  -3   6   8   28.50    7.70
   2  -6  -8    8.20    4.20
   2  -6  -8   -2.50    2.70
  -2   6   8    6.20    5.10
  -2   6   8    0.30    3.10
  -2   6   8    6.00    4.10
   1  -6  -8   59.19    8.60
   1  -6  -8   53.59    9.30
  -1   6   8   67.19    9.80
  -1   6   8   51.99   10.40
  -1   6   8   68.69    9.30
   0  -6  -8  116.59   12.30
   0  -6  -8  163.38   14.20
   0   6   8  147.39   13.70
   0   6   8  145.99   14.80
  -1  -6  -8  135.89   13.80
  -1  -6  -8  189.28   15.00
   1   6   8  112.19   13.40
   1   6   8  126.29   14.90
  -2  -6  -8    2.70    5.40
  -2  -6  -8    5.00    4.90
   2   6   8    5.00    6.00
   2   6   8   14.30    6.90
  -3  -6  -8   27.80    8.90
  -3  -6  -8   12.50    6.50
   3   6   8   25.20    8.90
   3   6   8    6.00    7.40
   9  -7  -8   19.50    7.60
  -9   7   8   32.80    9.30
  -9   7   8   16.80    6.80
   8  -7  -8    2.10    4.30
  -8   7   8   11.30    6.80
  -8   7   8   10.60    6.10
   7  -7  -8  116.39   14.50
   7  -7  -8  113.29   12.50
  -7   7   8  159.28   15.60
  -7   7   8  122.29   13.20
   6  -7  -8  168.38   13.90
  -6   7   8  134.39   13.60
  -6   7   8  135.99   14.60
   5  -7  -8   36.70    8.70
   5  -7  -8   21.60    6.30
  -5   7   8   19.70    7.10
  -5   7   8    7.80    5.50
  -5   7   8   24.80    7.30
   4  -7  -8   14.60    5.00
   4  -7  -8   13.60    6.20
  -4   7   8   14.10    6.10
  -4   7   8   15.90    6.50
   3  -7  -8   15.40    6.00
   3  -7  -8   23.50    6.80
  -3   7   8   16.30    6.50
  -3   7   8   32.60    8.30
   2  -7  -8  162.88   14.80
   2  -7  -8  153.48   14.20
  -2   7   8  188.48   15.90
  -2   7   8  146.49   15.60
   1  -7  -8    5.50    5.00
   1  -7  -8    2.80    4.20
  -1   7   8    1.10    4.50
  -1   7   8   -1.50    3.60
   0  -7  -8    2.80    4.40
   0  -7  -8    5.00    5.30
   0   7   8    4.60    6.30
   0   7   8   -1.50    4.00
  -1  -7  -8   72.19   10.90
  -1  -7  -8   81.09   11.40
   1   7   8   75.09   14.00
   1   7   8   86.69   12.20
  -2  -7  -8   74.19   11.30
  -2  -7  -8   70.59   12.20
   2   7   8   40.90   11.90
   2   7   8   61.59   12.70
   8  -8  -8    8.10    5.90
  -8   8   8   24.90    8.10
  -8   8   8    9.70    6.00
   7  -8  -8   74.89   11.00
   7  -8  -8   79.89   12.60
  -7   8   8   68.29   11.90
  -7   8   8   78.59   12.70
   6  -8  -8   44.30   10.20
   6  -8  -8   24.20    7.30
  -6   8   8   39.60    9.70
  -6   8   8   35.20    9.10
   5  -8  -8   11.50    6.50
   5  -8  -8    8.70    5.20
  -5   8   8   12.20    6.80
  -5   8   8    6.00    5.70
  -5   8   8    5.00    4.90
   4  -8  -8   13.30    6.60
  -4   8   8   25.20    8.00
  -4   8   8   35.10    9.50
   3  -8  -8   80.19   11.40
   3  -8  -8   74.89   12.50
  -3   8   8   57.79   11.50
  -3   8   8   72.99   13.10
   2  -8  -8   18.80    7.30
   2  -8  -8   36.40    9.20
  -2   8   8   24.70    9.30
  -2   8   8   22.40    8.10
   1  -8  -8    2.50    4.70
   1  -8  -8    0.30    4.40
  -1   8   8    9.80    7.90
  -1   8   8    5.20    5.80
   0  -8  -8   18.90    7.50
   0  -8  -8   25.00    8.10
   0   8   8   24.40    8.30
   0   8   8   32.70   10.20
   6  -9  -8   39.70   10.40
   6  -9  -8   35.30    8.40
  -6   9   8   46.20   10.90
  -6   9   8   33.10    9.30
   5  -9  -8    6.20    6.70
  -5   9   8    0.20    6.10
  -5   9   8    7.80    6.40
   4  -9  -8    3.20    5.40
  -4   9   8   21.70    8.50
  -4   9   8   20.80    8.00
   3  -9  -8   81.09   12.00
   3  -9  -8   47.60   10.70
  -3   9   8   77.29   14.20
  -3   9   8   63.09   13.00
  -2  10  -9   -0.70    6.60
   2 -10   9    0.10    6.60
  -3  10  -9    6.10    6.50
   3 -10   9    5.30    6.00
  -4  10  -9   57.19   11.70
   4 -10   9   54.39   10.70
  -5  10  -9   11.20    6.60
   5 -10   9   10.20    6.70
   1   9  -9   49.20   12.00
   1   9  -9   39.30   10.10
  -1  -9   9   32.60    8.80
  -1  -9   9   33.20    8.50
   0   9  -9   18.80    7.20
   0   9  -9   40.40   10.40
   0  -9   9   25.40    7.80
  -1   9  -9   55.39   10.20
  -1   9  -9   50.69   11.00
   1  -9   9   68.39   11.70
  -2   9  -9    8.30    6.70
   2  -9   9    9.50    5.90
  -3   9  -9   35.00    9.10
   3  -9   9   29.10    8.00
  -4   9  -9  164.88   16.90
   4  -9   9  172.98   16.10
  -5   9  -9   84.39   12.40
   5  -9   9   61.89   11.00
  -6   9  -9   23.90    8.10
   6  -9   9   18.40    7.40
  -7   9  -9   37.60    9.60
   7  -9   9   39.40   10.10
   7  -9   9   54.79   16.20
   3   8  -9   17.00    8.30
  -3  -8   9   22.70    7.30
   2   8  -9    0.10    5.30
   2   8  -9    0.50    4.80
  -2  -8   9    3.60    5.00
  -2  -8   9   -1.20    4.50
   1   8  -9   32.70    9.20
   1   8  -9   30.70    9.20
  -1  -8   9   59.29   10.70
  -1  -8   9   48.90    9.60
   0   8  -9  182.18   16.00
   0   8  -9  165.28   16.30
   0  -8   9  165.58   15.10
  -1   8  -9   59.59    9.00
  -1   8  -9   75.39   11.40
   1  -8   9   69.29   10.40
  -2   8  -9    4.30    4.90
   2  -8   9    0.80    3.80
  -3   8  -9   30.90    8.10
   3  -8   9   28.00    7.90
  -4   8  -9  191.78   17.60
   4  -8   9  193.98   15.10
   4  -8   9  185.88   16.00
  -5   8  -9   70.19   11.40
   5  -8   9   82.09   10.30
   5  -8   9   86.29   11.20
  -6   8  -9   -2.80    4.80
  -6   8  -9    1.70    4.10
   6  -8   9    1.90    5.00
   6  -8   9   -4.70    4.70
  -7   8  -9   31.50    8.70
  -7   8  -9   38.30    8.30
   7  -8   9   63.09   10.80
   7  -8   9   38.30    8.80
  -8   8  -9   91.89   11.50
  -8   8  -9   42.20    9.90
   8  -8   9   44.10   10.50
   8  -8   9   58.29   11.10
   4   7  -9   79.79   14.40
  -4  -7   9   72.89   11.40
  -4  -7   9   76.89   12.90
   3   7  -9  108.59   13.40
  -3  -7   9  107.09   13.20
  -3  -7   9   74.29   11.20
   2   7  -9   54.49   10.80
   2   7  -9   44.00    9.70
  -2  -7   9   32.10    8.00
  -2  -7   9   55.59   10.30
   1   7  -9   45.90    9.60
   1   7  -9   45.00    9.70
  -1  -7   9   59.49    8.80
  -1  -7   9   29.40    7.70
   0   7  -9   14.00    6.20
   0   7  -9    5.40    4.50
   0  -7   9   18.40    5.70
   0  -7   9    7.00    6.50
  -1   7  -9    9.30    5.30
  -1   7  -9   11.70    5.10
   1  -7   9    9.20    4.70
  -2   7  -9   56.79    8.90
  -2   7  -9   33.70    6.80
   2  -7   9   35.90    7.40
   2  -7   9   33.30    6.80
  -3   7  -9   18.20    5.20
  -3   7  -9    9.30    5.70
   3  -7   9   14.90    4.90
   3  -7   9   16.10    5.90
  -4   7  -9  257.57   19.30
   4  -7   9  240.58   16.80
   4  -7   9  220.68   17.30
  -5   7  -9   65.29   10.30
   5  -7   9   89.89   10.60
   5  -7   9   75.19   10.00
  -6   7  -9   11.40    6.00
  -6   7  -9    5.60    4.30
   6  -7   9    8.70    5.20
   6  -7   9    5.10    5.00
  -7   7  -9   79.69   11.10
  -7   7  -9   65.69    8.90
   7  -7   9   69.19   12.40
   7  -7   9   51.29    9.60
  -8   7  -9   36.40    9.50
  -8   7  -9   43.10    9.40
   8  -7   9   36.20    8.90
   5   6  -9   11.10    7.00
  -5  -6   9    4.10    5.00
  -5  -6   9   -3.70    4.20
   4   6  -9   -5.40    3.70
  -4  -6   9    2.80    5.20
  -4  -6   9    2.30    5.10
   3   6  -9  108.09   13.20
  -3  -6   9  106.29   12.00
  -3  -6   9  136.79   13.30
   2   6  -9   35.20    8.20
   2   6  -9   50.19    9.70
   2   6  -9   50.69   13.00
  -2  -6   9   44.90    9.70
  -2  -6   9   52.19    8.00
  -2  -6   9   45.30    8.90
   1   6  -9   46.20    9.00
   1   6  -9   51.39    7.80
  -1  -6   9   36.80    8.10
  -1  -6   9   45.20    7.00
  -1  -6   9   46.20    7.50
   0   6  -9   93.69   10.40
   0   6  -9   78.59    9.70
   0  -6   9  104.09    9.20
   0  -6   9   82.49    9.70
   0  -6   9  103.39    9.60
  -1   6  -9   41.50    7.70
  -1   6  -9   35.70    7.50
   1  -6   9   24.40    5.70
   1  -6   9   30.90    6.10
  -2   6  -9    8.80    4.40
  -2   6  -9    2.00    2.90
   2  -6   9    6.70    3.50
   2  -6   9    3.10    3.60
  -3   6  -9   43.70    8.50
  -3   6  -9   52.69    6.70
   3  -6   9   37.70    7.50
   3  -6   9   77.49    8.30
  -4   6  -9  103.99    8.80
  -4   6  -9   77.89    8.20
  -4   6  -9   77.09   10.10
   4  -6   9  101.59   10.20
   4  -6   9   72.49    9.30
  -5   6  -9   46.40    8.90
  -5   6  -9   49.60    7.00
   5  -6   9   66.19    9.00
   5  -6   9   67.09    8.70
   5  -6   9   71.09   14.00
  -6   6  -9   48.60    7.30
  -6   6  -9   44.70    9.10
   6  -6   9   47.30    9.50
   6  -6   9   47.40    8.40
  -7   6  -9   18.30    6.80
  -7   6  -9   17.80    6.20
   7  -6   9   20.10    7.20
   7  -6   9   13.00    5.70
  -8   6  -9   90.49   11.90
  -8   6  -9  106.89   12.40
   8  -6   9  106.79   13.20
   6   5  -9   57.29   12.10
  -6  -5   9   57.49   11.90
  -6  -5   9   42.60    9.80
   5   5  -9  108.79   14.20
  -5  -5   9  101.89   11.90
  -5  -5   9   97.39   12.90
   4   5  -9   -2.30    3.60
  -4  -5   9   -0.80    4.40
  -4  -5   9    0.70    3.80
   3   5  -9  242.78   15.60
   3   5  -9  228.48   18.30
  -3  -5   9  251.27   17.60
  -3  -5   9  228.58   17.00
  -3  -5   9  204.58   15.60
   2   5  -9   67.49    9.10
   2   5  -9   70.49    7.90
   2   5  -9   56.99    7.70
  -2  -5   9   68.89    8.30
  -2  -5   9   59.09    8.50
  -2  -5   9   65.29    7.90
   1   5  -9    4.60    3.40
   1   5  -9    8.40    4.10
   1   5  -9    3.20    3.10
  -1  -5   9   -0.20    2.90
  -1  -5   9    4.80    2.80
  -1  -5   9    5.20    3.00
   0   5  -9  101.69   10.30
   0   5  -9   81.09    9.20
   0  -5   9   89.89    9.00
   0  -5   9  106.39    8.60
   0  -5   9   81.09    9.20
  -1   5  -9   56.59    7.80
  -1   5  -9   61.59    7.80
   1  -5   9   72.69    8.00
   1  -5   9   75.29    7.90
  -2   5  -9   16.70    4.40
  -2   5  -9   19.30    6.00
   2  -5   9   14.10    4.60
   2  -5   9   14.20    4.30
  -3   5  -9  113.19   11.10
  -3   5  -9  113.19    9.70
  -3   5  -9  115.09    8.50
   3  -5   9  100.89    9.70
   3  -5   9  106.29   10.10
  -4   5  -9   10.80    3.80
  -4   5  -9    1.50    3.30
   4  -5   9    7.30    3.60
   4  -5   9    9.00    4.20
   4  -5   9    6.10    3.80
  -5   5  -9  197.88   16.40
  -5   5  -9  246.68   15.40
  -5   5  -9  206.08   14.40
   5  -5   9  232.68   15.60
   5  -5   9  237.18   19.50
   5  -5   9  215.28   16.20
  -6   5  -9    7.10    4.60
  -6   5  -9    1.80    3.20
   6  -5   9    1.70    3.30
   6  -5   9    3.50    4.20
  -7   5  -9   32.90    7.80
  -7   5  -9   30.50    7.10
   7  -5   9   21.70    7.40
  -8   5  -9  131.69   13.90
  -8   5  -9  146.09   14.10
   8  -5   9  146.19   15.50
   7   4  -9   32.70    8.80
   7   4  -9   16.60    7.60
  -7  -4   9   15.90    7.40
  -7  -4   9   34.60    8.50
   6   4  -9   79.49   10.40
   6   4  -9   66.29   12.90
  -6  -4   9   89.59   12.10
  -6  -4   9   96.99   11.50
   5   4  -9   27.80    6.90
   5   4  -9   24.70    7.50
  -5  -4   9   48.60    8.90
  -5  -4   9   26.50    7.40
   4   4  -9   65.69    9.50
   4   4  -9   56.39    7.80
  -4  -4   9   53.39    8.50
  -4  -4   9   64.09    8.70
   3   4  -9  198.68   13.80
   3   4  -9  208.28   14.00
   3   4  -9  198.28   16.30
  -3  -4   9  208.98   15.30
  -3  -4   9  194.08   14.30
  -3  -4   9  215.88   15.20
   2   4  -9  278.07   18.20
   2   4  -9  249.88   15.70
  -2  -4   9  246.78   16.00
  -2  -4   9  248.78   16.90
  -2  -4   9  244.38   16.20
   1   4  -9  116.09    9.60
   1   4  -9  112.99   10.00
   1   4  -9   95.49    9.90
  -1  -4   9  105.59   10.10
  -1  -4   9  133.29    9.80
  -1  -4   9  115.89    9.90
   0   4  -9    4.10    3.20
   0   4  -9    5.60    3.50
   0  -4   9    5.40    3.20
   0  -4   9   -0.30    2.90
   0  -4   9    4.60    2.40
  -1   4  -9   17.80    5.00
  -1   4  -9   32.10    5.80
   1  -4   9   34.60    6.20
   1  -4   9   23.70    5.10
  -2   4  -9  105.19    7.40
  -2   4  -9   93.79    9.70
  -2   4  -9  118.39    9.60
   2  -4   9  107.39    9.30
   2  -4   9   99.69    9.30
  -3   4  -9    9.30    3.70
  -3   4  -9   16.90    5.10
  -3   4  -9    4.70    2.80
   3  -4   9    8.20    3.60
  -4   4  -9   15.40    4.30
  -4   4  -9   14.90    4.40
  -4   4  -9   16.20    5.40
   4  -4   9    9.50    3.60
   4  -4   9   11.30    4.50
   4  -4   9   22.60    6.10
  -5   4  -9   89.29   10.10
  -5   4  -9   88.69    9.00
   5  -4   9   88.09   10.10
   5  -4   9   96.39   10.30
   5  -4   9   97.69    9.10
  -6   4  -9   57.49    8.40
  -6   4  -9   40.50    7.90
   6  -4   9   45.80    9.10
   6  -4   9   33.30    7.50
  -7   4  -9   21.50    6.90
  -7   4  -9   23.80    6.20
   7  -4   9   34.00    8.20
   7  -4   9   24.10    7.60
  -8   4  -9  121.39   13.10
  -8   4  -9  105.19   12.20
   8  -4   9  114.29   13.90
   7   3  -9   36.70   10.30
   7   3  -9   30.10    7.50
  -7  -3   9   35.00    9.50
  -7  -3   9   40.50    8.90
   6   3  -9   76.69    9.90
   6   3  -9   78.89   11.50
  -6  -3   9   84.09   10.50
  -6  -3   9   66.59   10.40
   5   3  -9   37.30    7.50
   5   3  -9   24.60    7.50
  -5  -3   9   25.50    6.30
  -5  -3   9   35.30    8.10
   4   3  -9   57.49    9.90
   4   3  -9   48.70    7.10
  -4  -3   9   21.70    6.10
  -4  -3   9   25.90    6.20
   3   3  -9  224.18   16.20
   3   3  -9  194.68   13.80
   3   3  -9  213.88   13.40
  -3  -3   9  218.18   14.70
  -3  -3   9  205.28   14.80
   2   3  -9  691.13   34.30
   2   3  -9  713.63   36.40
  -2  -3   9  771.12   34.80
  -2  -3   9  726.23   35.70
  -2  -3   9  729.13   35.20
   1   3  -9   86.19    8.30
   1   3  -9   90.49    9.10
   1   3  -9   94.49    8.80
  -1  -3   9   95.19    8.90
  -1  -3   9  103.19    7.90
  -1  -3   9   95.69    8.90
   0   3  -9  358.66   20.60
   0   3  -9  347.37   20.60
   0  -3   9  359.06   20.30
   0  -3   9  397.86   20.90
   0  -3   9  378.46   18.00
  -1   3  -9  276.57   17.00
  -1   3  -9  255.67   16.00
  -1   3  -9  265.57   13.00
   1  -3   9  286.57   16.70
   1  -3   9  255.47   15.80
  -2   3  -9  120.59    9.80
  -2   3  -9   99.99    9.80
  -2   3  -9  104.99    7.60
   2  -3   9  124.19   10.10
   2  -3   9  125.79    9.50
  -3   3  -9    2.20    2.30
  -3   3  -9    9.30    3.90
   3  -3   9    3.50    2.50
   3  -3   9    5.20    3.40
   3  -3   9    1.60    2.70
  -4   3  -9   39.90    5.90
  -4   3  -9   31.10    5.50
  -4   3  -9   41.80    7.40
   4  -3   9   33.00    5.60
   4  -3   9   39.30    7.20
   4  -3   9   27.10    6.40
  -5   3  -9    3.00    3.40
  -5   3  -9    4.90    3.30
   5  -3   9    0.90    3.80
   5  -3   9    6.30    3.90
  -6   3  -9   28.80    6.60
  -6   3  -9   48.50    8.70
   6  -3   9   41.00    8.30
   6  -3   9   19.20    6.40
  -7   3  -9   37.10    8.20
  -7   3  -9   23.20    6.70
   7  -3   9   32.80    8.50
   7  -3   9   25.20    7.50
  -8   3  -9   13.70    6.10
  -8   3  -9   11.10    5.70
   8  -3   9   13.00    7.00
   8  -3   9   11.40    7.40
   8   2  -9    3.30    6.10
   8   2  -9   11.20    6.30
  -8  -2   9    3.20    5.40
  -8  -2   9    3.00    5.00
   7   2  -9   29.90    8.80
   7   2  -9   29.60    7.80
  -7  -2   9   39.20    9.30
  -7  -2   9   44.70    9.30
   6   2  -9   16.50    5.80
   6   2  -9    8.00    4.80
  -6  -2   9   17.80    6.00
  -6  -2   9   13.10    5.20
   5   2  -9   18.10    5.90
   5   2  -9   13.40    5.20
  -5  -2   9   12.40    4.90
  -5  -2   9   10.00    5.00
   4   2  -9   58.29    7.40
   4   2  -9   58.59    8.40
  -4  -2   9   56.79    7.50
  -4  -2   9   56.79    7.80
   3   2  -9  531.05   29.00
   3   2  -9  534.95   27.60
   3   2  -9  579.54   26.50
  -3  -2   9  536.35   28.40
  -3  -2   9  547.75   27.80
   2   2  -9  390.06   23.00
   2   2  -9  383.16   21.60
  -2  -2   9  426.36   22.60
  -2  -2   9  425.26   22.60
  -2  -2   9  445.36   21.70
   1   2  -9   67.29    6.80
   1   2  -9   58.99    6.60
   1   2  -9   71.59    7.80
  -1  -2   9   68.29    7.10
  -1  -2   9   57.29    5.50
  -1  -2   9   62.89    7.00
   0   2  -9    5.70    3.20
   0   2  -9    6.60    1.80
   0   2  -9    4.60    2.80
   0  -2   9    3.80    2.80
   0  -2   9    7.00    2.10
   0  -2   9    6.40    3.00
  -1   2  -9  861.91   39.40
  -1   2  -9  804.92   38.70
  -1   2  -9  848.92   35.90
   1  -2   9  813.92   37.70
   1  -2   9  812.82   38.80
  -2   2  -9  211.98   13.50
  -2   2  -9  211.58   14.20
  -2   2  -9  189.48   11.50
   2  -2   9  191.18   13.90
   2  -2   9  181.78   12.10
   2  -2   9  200.68   13.50
  -3   2  -9    1.90    2.20
  -3   2  -9   -0.30    1.70
  -3   2  -9    1.30    2.40
   3  -2   9    1.60    2.50
   3  -2   9    1.50    2.90
   3  -2   9   -0.20    1.80
  -4   2  -9   21.40    5.70
  -4   2  -9   10.50    3.90
   4  -2   9   27.70    6.70
   4  -2   9   13.60    5.10
  -5   2  -9  148.89   13.00
  -5   2  -9  135.79   11.20
   5  -2   9  125.39   12.20
   5  -2   9  140.49   12.70
  -6   2  -9   28.40    6.40
  -6   2  -9   61.29   10.20
   6  -2   9   43.70    8.60
   6  -2   9   26.10    7.10
  -7   2  -9   -1.40    3.60
  -7   2  -9   -4.20    3.00
   7  -2   9    1.60    5.00
   7  -2   9   -0.60    5.20
  -8   2  -9    0.20    4.80
  -8   2  -9   -2.40    4.50
   8  -2   9    7.30    6.40
   8  -2   9   -0.50    5.70
   8   1  -9   17.20    6.90
   8   1  -9    8.00    5.90
  -8  -1   9   18.90    6.80
  -8  -1   9   17.40    6.70
   7   1  -9  111.89   11.60
   7   1  -9   51.89    9.90
  -7  -1   9   93.79   11.60
  -7  -1   9   65.39    9.80
   6   1  -9   47.70    8.60
   6   1  -9   54.79    8.50
  -6  -1   9   60.79    8.60
  -6  -1   9   57.79    8.50
   5   1  -9   12.00    4.70
   5   1  -9    7.90    3.90
  -5  -1   9    0.40    3.20
  -5  -1   9    8.70    4.30
   4   1  -9    9.00    3.90
   4   1  -9   17.10    4.80
  -4  -1   9   21.70    5.20
  -4  -1   9   16.50    4.70
   3   1  -9  112.19    9.70
   3   1  -9  121.49    8.60
   3   1  -9  120.89   10.50
  -3  -1   9  119.19   10.20
  -3  -1   9  125.39    9.60
   2   1  -9  268.17   16.10
   2   1  -9  237.78   14.50
  -2  -1   9  237.98   13.70
  -2  -1   9  224.78   14.70
  -2  -1   9  232.28   14.70
   1   1  -9  124.59    9.10
   1   1  -9   93.09    6.00
   1   1  -9  115.09    8.90
   1   1  -9  102.79    9.20
  -1  -1   9  104.09    8.90
  -1  -1   9  110.39    7.30
  -1  -1   9   96.09    8.50
   0   1  -9   51.79    6.10
   0   1  -9   44.60    4.40
   0   1  -9   38.70    5.70
   0  -1   9   53.49    4.10
   0  -1   9   45.30    5.40
   0  -1   9   42.30    5.70
  -1   1  -9  440.26   21.00
  -1   1  -9  437.66   23.50
  -1   1  -9  409.76   22.80
[truncated: 157,596 more chars]
