# Supplementary material for: Poly[[[μ3-3-(2-carboxyl­atophen­yl)propionato][μ2-N,N′-(ethane-1,2-di­yl)bis­(pyridine-4-carbox­amide)]copper(II)] monohydrate], a layered coordination polymer with (4,4) topology
Source: IUCrdata. 2023 Aug 10;8(Pt 8):x230679. doi: 10.1107/S241431462300679X (PMC10483532; doi:10.1107/S241431462300679X)
Supplement: Supplementary file 2 [file x-08-x230679-Isup2.hkl]

data_I                                                                          
_shelx_title ' p1bar_a.res in P-1'                                              
_shelx_refln_list_code          4                                               
_shelx_F_calc_maximum      214.71                                               
_exptl_crystal_F_000       562.00                                               
_reflns_d_resolution_high  0.8285                                               
                                                                                
loop_                                                                           
 _space_group_symop_operation_xyz                                               
 'x, y, z'                                                                      
 '-x, -y, -z'                                                                   
                                                                                
_cell_length_a     9.1138                                                       
_cell_length_b     9.4045                                                       
_cell_length_c    14.4758                                                       
_cell_angle_alpha  97.300                                                       
_cell_angle_beta   94.045                                                       
_cell_angle_gamma 114.149                                                       
                                                                                
_shelx_F_squared_multiplier     1.000                                           
                                                                                
loop_                                                                           
 _refln_index_h                                                                 
 _refln_index_k                                                                 
 _refln_index_l                                                                 
 _refln_F_squared_calc                                                          
 _refln_F_squared_meas                                                          
 _refln_F_squared_sigma                                                         
 _refln_observed_status                                                         
   1   0   0       1815.03       1824.25        37.97 o                         
   2   0   0       5048.28       5056.55        84.56 o                         
   3   0   0        598.69        518.35        16.87 o                         
   4   0   0       2783.88       2755.23        47.67 o                         
   5   0   0        477.38        523.86        19.70 o                         
   6   0   0         10.78          7.18         7.20 o                         
   7   0   0        315.85        327.03        21.00 o                         
   8   0   0       1319.39       1389.45        57.79 o                         
   9   0   0        149.65        126.05        19.68 o                         
 -10   1   0        205.34        204.81        27.72 o                         
  -9   1   0        100.91         75.73        15.01 o                         
  -8   1   0        243.70        248.27        21.16 o                         
  -7   1   0        498.60        535.02        30.35 o                         
  -6   1   0         13.00          6.77         5.88 o                         
  -5   1   0        141.82        141.26         9.39 o                         
  -4   1   0       1207.06       1119.20        26.81 o                         
  -3   1   0       1563.52       1493.40        29.10 o                         
  -2   1   0          1.54         -1.55         2.47 o                         
  -1   1   0        470.26        435.52        18.88 o                         
   0   1   0      11179.79      11280.34       223.83 o                         
   1   1   0      12969.12      13514.13       239.66 o                         
   2   1   0        889.62        784.43        22.57 o                         
   3   1   0       3036.34       3236.60        54.21 o                         
   4   1   0       3713.60       3783.66        75.96 o                         
   5   1   0        612.50        574.02        18.14 o                         
   6   1   0        242.27        235.24        18.07 o                         
   7   1   0        465.88        520.11        27.05 o                         
   8   1   0        270.50        293.32        29.03 o                         
   9   1   0        180.61        253.76        49.00 o                         
 -10   2   0         32.33         68.64        18.48 o                         
  -9   2   0          0.36          0.58        10.78 o                         
  -8   2   0        261.01        302.09        20.20 o                         
  -7   2   0       1622.77       1626.03        42.31 o                         
  -6   2   0        285.95        299.71        14.61 o                         
  -5   2   0         70.42         65.77         6.31 o                         
  -4   2   0        151.95        144.93         7.81 o                         
  -3   2   0       1067.36       1139.27        23.46 o                         
  -2   2   0        852.96        759.89        22.72 o                         
  -1   2   0       1312.93       1370.14        25.54 o                         
   0   2   0       2748.37       2748.11        59.67 o                         
   1   2   0        247.28        258.20         8.84 o                         
   2   2   0       2021.98       2012.26        63.30 o                         
   3   2   0       1415.26       1460.18        34.36 o                         
   4   2   0       1300.63       1384.90        31.75 o                         
   5   2   0        181.57        177.52        16.56 o                         
   6   2   0          1.53          5.12         7.88 o                         
   7   2   0        131.73        130.70        17.19 o                         
   8   2   0        119.23        153.79        20.32 o                         
 -10   3   0        239.87        265.68        29.91 o                         
  -9   3   0        216.93        195.88        19.82 o                         
  -8   3   0        174.01        158.85        16.34 o                         
  -7   3   0       1237.90       1136.42        46.66 o                         
  -6   3   0        207.98        182.31        10.50 o                         
  -5   3   0        304.37        307.14        12.75 o                         
  -4   3   0         89.99         54.48         4.91 o                         
  -3   3   0        618.78        575.12        22.65 o                         
  -2   3   0       1906.39       1816.56        34.26 o                         
  -1   3   0          7.69         13.86         3.05 o                         
   0   3   0       1992.99       1839.65        44.55 o                         
   1   3   0       2833.19       2800.98        51.67 o                         
   2   3   0        624.88        616.73        16.82 o                         
   3   3   0          0.34         -2.05         3.83 o                         
   4   3   0         82.45         83.48         9.45 o                         
   5   3   0        298.37        310.63        27.84 o                         
   6   3   0        174.79        108.44        15.19 o                         
   7   3   0          8.56         31.45        14.60 o                         
   8   3   0        147.34        207.23        28.62 o                         
 -10   4   0         83.46         99.96        19.44 o                         
  -9   4   0        390.66        437.41        27.24 o                         
  -8   4   0         13.47         10.39         8.42 o                         
  -7   4   0       1133.05       1020.14        35.71 o                         
  -6   4   0       2106.14       2223.33        51.60 o                         
  -5   4   0        150.67        142.65        11.92 o                         
  -4   4   0       1338.97       1339.60        31.93 o                         
  -3   4   0         81.73         50.80         6.37 o                         
  -2   4   0       4676.77       4828.21        84.08 o                         
  -1   4   0        573.20        555.63        16.10 o                         
   0   4   0        119.33        152.07        11.42 o                         
   1   4   0         55.59         49.89         5.40 o                         
   2   4   0       3672.08       3846.82        71.58 o                         
   3   4   0         30.20         16.04         5.51 o                         
   4   4   0        911.05        915.66        34.88 o                         
   5   4   0        277.91        281.44        24.41 o                         
   6   4   0        308.65        323.56        29.16 o                         
   7   4   0         65.84         45.77        17.16 o                         
 -10   5   0         23.69         46.53        13.61 o                         
  -9   5   0          7.28          0.89         9.15 o                         
  -8   5   0         13.67         14.05         9.11 o                         
  -7   5   0       1026.15        928.00        38.77 o                         
  -6   5   0       2127.57       2150.14        77.29 o                         
  -5   5   0        936.23        980.33        26.31 o                         
  -4   5   0         77.09         67.20         8.24 o                         
  -3   5   0       1908.82       1966.32        39.69 o                         
  -2   5   0       1819.81       1751.06        35.85 o                         
  -1   5   0          6.80          7.81         4.24 o                         
   0   5   0       1053.19       1044.23        33.64 o                         
   1   5   0        916.45        881.16        26.95 o                         
   2   5   0       2113.31       2032.03        59.96 o                         
   3   5   0       1705.20       1713.64        52.78 o                         
   4   5   0        644.90        642.12        34.20 o                         
   5   5   0        225.65        231.60        22.64 o                         
   6   5   0         67.28         38.31        16.60 o                         
 -10   6   0         43.79         37.27        17.80 o                         
  -9   6   0        104.06        123.78        17.19 o                         
  -8   6   0         44.31         41.95        11.33 o                         
  -7   6   0        179.73        165.74        16.32 o                         
  -6   6   0       1961.79       2002.75        51.44 o                         
  -5   6   0        623.87        557.58        19.68 o                         
  -4   6   0        300.62        248.92        25.89 o                         
  -3   6   0       2625.81       2644.98        58.27 o                         
  -2   6   0       1202.93       1188.65        32.88 o                         
  -1   6   0         72.48         55.88         7.59 o                         
   0   6   0        176.20        159.95        16.49 o                         
   1   6   0       2492.39       2509.05        59.16 o                         
   2   6   0       1769.51       1649.96        51.73 o                         
   3   6   0        231.01        233.75        21.65 o                         
   4   6   0         38.10         45.74        13.24 o                         
   5   6   0        264.48        307.51        32.77 o                         
 -10   7   0        202.54        217.44        24.12 o                         
  -9   7   0        641.29        721.28        34.95 o                         
  -8   7   0         92.01         82.74        14.11 o                         
  -7   7   0        357.36        353.18        18.43 o                         
  -6   7   0        550.12        516.29        20.49 o                         
  -5   7   0       1215.80       1261.04        38.32 o                         
  -4   7   0          9.79         11.62         7.75 o                         
  -3   7   0        733.03        759.57        30.44 o                         
  -2   7   0        376.94        374.77        18.12 o                         
  -1   7   0        443.09        408.59        17.66 o                         
   0   7   0        627.61        568.36        32.29 o                         
   1   7   0        809.19        796.68        35.20 o                         
   2   7   0        557.95        527.81        29.50 o                         
   3   7   0        859.32        761.00        36.83 o                         
   4   7   0        109.86        123.63        22.58 o                         
 -10   8   0         81.27         91.41        18.95 o                         
  -9   8   0        217.56        269.27        24.87 o                         
  -8   8   0        225.18        207.69        22.00 o                         
  -7   8   0         34.31          0.34         8.41 o                         
  -6   8   0        540.50        528.78        56.30 o                         
  -5   8   0        901.07        936.05        37.51 o                         
  -4   8   0        455.82        476.06        29.63 o                         
  -3   8   0         22.27         14.21         9.37 o                         
  -2   8   0        532.14        522.41        28.54 o                         
  -1   8   0         31.40         25.85         8.16 o                         
   0   8   0         58.24         38.57        10.50 o                         
   1   8   0        393.15        350.31        22.68 o                         
   2   8   0        407.04        496.02        31.23 o                         
   3   8   0        121.50        172.60        27.67 o                         
  -9   9   0         20.96         12.23        15.45 o                         
  -8   9   0        628.78        649.70        46.11 o                         
  -7   9   0         20.52          6.06         9.88 o                         
  -6   9   0         66.96         61.58        14.08 o                         
  -5   9   0        353.51        314.53        24.48 o                         
  -4   9   0        281.05        258.64        23.89 o                         
  -3   9   0          2.36         -2.26        10.24 o                         
  -2   9   0        113.33        115.71        16.42 o                         
  -1   9   0        370.69        377.63        26.18 o                         
   0   9   0         75.53         79.46        16.21 o                         
   1   9   0         18.18         31.10        12.58 o                         
   2   9   0        205.99        217.64        42.49 o                         
  -8  10   0        102.05        100.52        19.07 o                         
  -7  10   0        173.32        153.79        19.33 o                         
  -6  10   0         41.00         57.15        15.39 o                         
  -5  10   0        166.07        140.34        19.33 o                         
  -4  10   0        533.61        506.52        31.78 o                         
  -3  10   0         24.39         15.16        12.11 o                         
  -2  10   0          6.32          4.37        12.35 o                         
  -1  10   0        240.91        247.21        31.92 o                         
   0  10   0        327.18        389.38        33.47 o                         
  -6  11   0        167.79        150.18        21.92 o                         
  -5  11   0        268.57        291.92        29.78 o                         
  -4  11   0        224.47        272.87        28.14 o                         
  -3  11   0         40.17         44.14        16.82 o                         
   3 -11   1          7.74          0.76        12.79 o                         
   4 -11   1        827.58        810.69        53.19 o                         
   5 -11   1        143.09        132.11        21.33 o                         
   6 -11   1         76.69         87.10        19.05 o                         
   0 -10   1        152.10        173.63        29.07 o                         
   1 -10   1         70.43         86.93        21.79 o                         
   2 -10   1          2.90          5.99        11.36 o                         
   3 -10   1         10.19         -0.23        11.41 o                         
   4 -10   1        503.48        480.96        30.43 o                         
   5 -10   1       1084.66       1073.83        45.03 o                         
   6 -10   1         21.73          3.85        11.04 o                         
   7 -10   1        149.04        144.98        25.92 o                         
   8 -10   1        640.78        718.20        38.70 o                         
  -2  -9   1        233.45        308.71        36.55 o                         
  -1  -9   1         66.85         90.00        17.39 o                         
   0  -9   1        187.75        188.36        20.35 o                         
   1  -9   1        194.95        228.53        22.84 o                         
   2  -9   1         64.60         63.65        13.99 o                         
   3  -9   1        576.24        591.31        30.95 o                         
   4  -9   1        431.96        464.61        27.86 o                         
   5  -9   1          8.84         -3.62         9.42 o                         
   6  -9   1         73.58         81.61        15.88 o                         
   7  -9   1         81.31         62.65        13.09 o                         
   8  -9   1        403.96        400.88        35.51 o                         
   9  -9   1        221.93        209.10        34.30 o                         
  -3  -8   1        169.38        208.97        36.79 o                         
  -2  -8   1        133.84        124.94        22.30 o                         
  -1  -8   1          0.57          0.00         8.23 o                         
   0  -8   1         15.44         10.92         8.64 o                         
   1  -8   1         14.94         19.94         7.77 o                         
   2  -8   1         29.51         23.68        10.13 o                         
   3  -8   1          2.98         -5.42         7.44 o                         
   4  -8   1        184.21        169.30        17.70 o                         
   5  -8   1        709.98        713.47        34.75 o                         
   6  -8   1          1.30          3.31         8.77 o                         
   7  -8   1        344.64        323.23        36.80 o                         
   8  -8   1        174.27        217.45        19.07 o                         
   9  -8   1        340.08        355.44        39.69 o                         
  10  -8   1          0.25          1.09        12.69 o                         
  -4  -7   1          0.65         10.11        15.23 o                         
  -3  -7   1        366.12        329.80        50.31 o                         
  -2  -7   1         15.52          1.04        10.89 o                         
  -1  -7   1        261.79        239.45        16.52 o                         
   0  -7   1        560.44        472.44        25.37 o                         
   1  -7   1        398.27        404.28        17.39 o                         
   2  -7   1        342.10        307.61        16.68 o                         
   3  -7   1          0.40          8.28         6.90 o                         
   4  -7   1         71.07         41.40         9.69 o                         
   5  -7   1        309.64        313.80        22.08 o                         
   6  -7   1        241.20        268.57        16.05 o                         
   7  -7   1         23.16         18.05         7.39 o                         
   8  -7   1         72.00         74.81        13.59 o                         
   9  -7   1        397.94        445.98        33.98 o                         
  10  -7   1         40.41         40.80        14.87 o                         
  -6  -6   1        104.23        117.45        30.23 o                         
  -5  -6   1          5.15         31.92        20.70 o                         
  -4  -6   1        567.69        546.78        30.43 o                         
  -3  -6   1          7.65         10.66         9.31 o                         
  -2  -6   1       1871.79       1870.89        48.66 o                         
  -1  -6   1         35.34         20.22         6.98 o                         
   0  -6   1        195.23        176.96        11.94 o                         
   1  -6   1        913.75        897.01        25.20 o                         
   2  -6   1       1598.90       1637.13        41.05 o                         
   3  -6   1        103.29         89.60         8.71 o                         
   4  -6   1        114.26        119.77        10.63 o                         
   5  -6   1          4.22          8.11         5.53 o                         
   6  -6   1        290.10        253.84        14.23 o                         
   7  -6   1        169.46        145.27        14.48 o                         
   8  -6   1        633.19        640.61        30.93 o                         
   9  -6   1        122.57         98.99        25.56 o                         
  10  -6   1         37.20         45.82        14.24 o                         
  -6  -5   1        175.98        191.98        34.50 o                         
  -5  -5   1         56.47         72.05        36.47 o                         
  -4  -5   1         12.16         -2.08         7.86 o                         
  -3  -5   1        100.23        107.56        14.55 o                         
  -2  -5   1       1412.96       1429.55        38.29 o                         
  -1  -5   1        581.79        552.17        21.53 o                         
   0  -5   1         41.87         30.16         6.02 o                         
   1  -5   1        180.36        166.51         8.68 o                         
   2  -5   1       4554.53       4768.04        84.92 o                         
   3  -5   1        542.95        500.92        14.96 o                         
   4  -5   1          0.45         -3.88         3.88 o                         
   5  -5   1       1926.39       1953.65        42.67 o                         
   6  -5   1       1383.10       1374.79        37.19 o                         
   7  -5   1         10.32         15.98         8.00 o                         
   8  -5   1        322.98        314.49        21.92 o                         
   9  -5   1        237.87        251.42        22.09 o                         
  10  -5   1         55.03         73.45        15.06 o                         
  -7  -4   1        134.18         93.10        25.79 o                         
  -6  -4   1        689.06        738.18        40.48 o                         
  -5  -4   1        281.71        307.54        21.60 o                         
  -4  -4   1         27.67         28.39         8.57 o                         
  -3  -4   1        417.87        405.52        15.36 o                         
  -2  -4   1        642.13        634.72        18.35 o                         
  -1  -4   1        185.20        155.85         9.37 o                         
   0  -4   1       1293.50       1284.53        29.79 o                         
   1  -4   1       5421.00       5751.86        91.81 o                         
   2  -4   1       7416.90       7556.25       127.90 o                         
   3  -4   1        173.33        143.59         7.33 o                         
   4  -4   1        259.00        260.31         9.11 o                         
   5  -4   1       2000.56       1994.03        40.57 o                         
   6  -4   1       2067.35       2081.08        49.03 o                         
   7  -4   1        265.23        231.17        16.82 o                         
   8  -4   1        129.65         96.51        13.74 o                         
   9  -4   1        648.70        634.11        40.60 o                         
  10  -4   1        202.65        187.18        25.13 o                         
  -8  -3   1         50.82         47.21        21.92 o                         
  -7  -3   1         90.89         86.65        15.91 o                         
  -6  -3   1          1.46          2.98         8.05 o                         
  -5  -3   1        756.66        735.55        26.29 o                         
  -4  -3   1        196.64        160.04        13.92 o                         
  -3  -3   1        154.29        169.71        10.76 o                         
  -2  -3   1       4698.94       4881.15        86.43 o                         
  -1  -3   1       2322.48       2178.08        45.73 o                         
   0  -3   1       1039.16       1110.94        21.05 o                         
   1  -3   1        455.24        404.15        11.41 o                         
   2  -3   1          5.94          7.82         3.41 o                         
   3  -3   1        929.18        881.57        18.60 o                         
   4  -3   1        123.04        126.28         8.81 o                         
   5  -3   1         42.13         28.86         5.12 o                         
   6  -3   1        488.58        456.38        15.86 o                         
   7  -3   1       1230.71       1282.90        35.55 o                         
   8  -3   1         27.11         23.59         9.14 o                         
   9  -3   1        708.01        765.35        44.74 o                         
  10  -3   1        353.23        394.95        33.21 o                         
  -9  -2   1        114.22        120.92        23.54 o                         
  -8  -2   1        155.44        234.70        35.78 o                         
  -7  -2   1         68.93         50.08        12.39 o                         
  -6  -2   1          5.63          7.04         7.89 o                         
  -5  -2   1         23.01         22.36         5.98 o                         
  -4  -2   1        588.72        579.53        17.84 o                         
  -3  -2   1         15.61          9.49         4.04 o                         
  -2  -2   1        360.93        335.13        12.00 o                         
  -1  -2   1       3920.33       3803.08        72.35 o                         
   0  -2   1       5566.91       5589.77        85.86 o                         
   1  -2   1       1704.21       1752.69        31.86 o                         
   2  -2   1       8323.42       9172.69       139.23 o                         
   3  -2   1        218.17        282.33        10.72 o                         
   4  -2   1         94.66         77.82         6.53 o                         
   5  -2   1         82.44         86.59         7.30 o                         
   6  -2   1        468.23        448.65        15.80 o                         
   7  -2   1        925.33        868.30        27.89 o                         
   8  -2   1         28.60         19.00        10.24 o                         
   9  -2   1         48.71         48.41        15.78 o                         
  10  -2   1        116.21        113.65        25.66 o                         
  -9  -1   1        126.19        121.09        18.92 o                         
  -8  -1   1        204.89        215.43        21.65 o                         
  -7  -1   1        212.06        215.17        19.84 o                         
  -6  -1   1          3.86          6.89         6.14 o                         
  -5  -1   1         14.13          8.46         4.59 o                         
  -4  -1   1       2375.89       2488.48        53.18 o                         
  -3  -1   1        356.30        359.42        11.72 o                         
  -2  -1   1       1493.48       1461.26        31.42 o                         
  -1  -1   1        475.35        507.59        14.38 o                         
   0  -1   1       2026.46       2087.81        32.74 o                         
   1  -1   1         56.29         37.54         3.57 o                         
   2  -1   1        774.71        782.64        18.11 o                         
   3  -1   1       1065.62       1147.94        36.38 o                         
   4  -1   1        301.25        274.72        11.35 o                         
   5  -1   1        393.76        368.14        15.64 o                         
   6  -1   1        122.79        102.96         8.95 o                         
   7  -1   1          3.19          2.60         7.09 o                         
   8  -1   1        169.75        177.16        19.31 o                         
   9  -1   1          3.32         -7.57        10.13 o                         
  10  -1   1        306.29        328.89        34.28 o                         
  -9   0   1        288.23        319.21        26.32 o                         
  -8   0   1       1151.22       1116.32        45.45 o                         
  -7   0   1        190.74        183.23        15.29 o                         
  -6   0   1         28.55         41.02         6.98 o                         
  -5   0   1         50.60         37.92         5.89 o                         
  -4   0   1       1566.10       1555.04        29.32 o                         
  -3   0   1          8.67          7.56         2.92 o                         
  -2   0   1         17.66         13.89         2.92 o                         
  -1   0   1       7544.83       7718.47       137.26 o                         
   0   0   1       4984.44       5627.56       129.25 o                         
   1   0   1         10.18         -3.26         3.26 o                         
   2   0   1        345.50        269.82        14.66 o                         
   3   0   1        886.02        753.56        17.78 o                         
   4   0   1        135.51        115.95         8.89 o                         
   5   0   1        120.67        119.03         7.24 o                         
   6   0   1         46.90         29.27         6.06 o                         
   7   0   1        235.43        203.07        21.93 o                         
   8   0   1        315.63        242.76        38.32 o                         
   9   0   1         72.89         39.59        18.23 o                         
 -10   1   1          3.55         10.86        13.61 o                         
  -9   1   1        313.58        287.84        24.00 o                         
  -8   1   1        350.06        426.00        31.88 o                         
  -7   1   1        124.58        116.48        14.11 o                         
  -6   1   1        394.90        383.21        18.86 o                         
  -5   1   1        392.43        349.22        23.17 o                         
  -4   1   1         65.31         41.14         4.51 o                         
  -3   1   1       4597.49       4442.38        76.00 o                         
  -2   1   1        148.34        149.27         5.77 o                         
  -1   1   1        472.37        496.11        11.40 o                         
   0   1   1        637.66        675.65        12.47 o                         
   1   1   1       9831.60      10039.51       164.34 o                         
   2   1   1       3493.94       3675.29        63.93 o                         
   3   1   1       4527.78       4561.41        79.78 o                         
   4   1   1       2256.46       2290.09        41.85 o                         
   5   1   1         14.62         17.89         4.87 o                         
   6   1   1        904.26        953.60        30.49 o                         
   7   1   1         79.75        107.47        15.63 o                         
   8   1   1        111.10         96.40        16.90 o                         
   9   1   1         12.46          6.06        12.28 o                         
 -10   2   1         16.18         -7.48        13.40 o                         
  -9   2   1         37.77         30.71        11.41 o                         
  -8   2   1        581.34        573.83        27.05 o                         
  -7   2   1        776.42        738.94        25.65 o                         
  -6   2   1         88.58         90.61         9.64 o                         
  -5   2   1       2033.19       2253.78        44.27 o                         
  -4   2   1       1262.24       1078.51        23.48 o                         
  -3   2   1         50.47         49.91         4.41 o                         
  -2   2   1        389.58        399.09        21.78 o                         
  -1   2   1       1048.27       1005.30        18.49 o                         
   0   2   1       1293.80       1401.62        29.90 o                         
   1   2   1       2351.51       2372.52        60.18 o                         
   2   2   1        475.35        513.26        15.85 o                         
   3   2   1       3315.74       3315.11        61.72 o                         
   4   2   1       1015.00       1054.51        28.43 o                         
   5   2   1        691.30        714.37        37.93 o                         
   6   2   1         84.33         62.62        16.78 o                         
   7   2   1        176.89        204.39        21.29 o                         
   8   2   1          8.96         24.88        13.20 o                         
 -10   3   1        336.86        362.64        30.94 o                         
  -9   3   1          3.61         -6.61         8.36 o                         
  -8   3   1       1275.34       1238.87        41.99 o                         
  -7   3   1       1412.01       1501.39        60.27 o                         
  -6   3   1         82.25         70.68         8.66 o                         
  -5   3   1          1.62         -2.96         3.22 o                         
  -4   3   1       2072.13       1961.83        44.33 o                         
  -3   3   1        163.70        158.79         9.45 o                         
  -2   3   1       3141.11       3396.13        59.82 o                         
  -1   3   1        150.07        158.36         6.75 o                         
   0   3   1       8192.64       8340.61       153.61 o                         
   1   3   1        841.78        802.40        18.93 o                         
   2   3   1        238.61        255.05        10.26 o                         
   3   3   1         41.62         34.06         5.53 o                         
   4   3   1       1195.07       1197.63        47.19 o                         
   5   3   1         59.16         57.66        10.84 o                         
   6   3   1        123.70        127.14        16.56 o                         
   7   3   1         17.33         21.22        14.58 o                         
   8   3   1        141.79        136.92        24.72 o                         
 -10   4   1        678.36        777.41        36.50 o                         
  -9   4   1         80.68         74.27        13.91 o                         
  -8   4   1         40.29         20.57        14.30 o                         
  -7   4   1       1438.10       1448.50        45.06 o                         
  -6   4   1       2346.64       2299.01        53.00 o                         
  -5   4   1        631.42        630.83        19.27 o                         
  -4   4   1        106.08         69.64         8.42 o                         
  -3   4   1        972.17        851.66        19.64 o                         
  -2   4   1       2224.16       2149.04        41.13 o                         
  -1   4   1        459.01        539.90        17.31 o                         
   0   4   1       1413.46       1400.33        34.10 o                         
   1   4   1       3926.24       4142.23        75.00 o                         
   2   4   1        225.93        206.94        11.24 o                         
   3   4   1        557.24        523.71        24.30 o                         
   4   4   1        938.21        959.41        35.92 o                         
   5   4   1          3.45         -4.51         8.38 o                         
   6   4   1         53.29         49.19        15.77 o                         
   7   4   1          6.59          5.02        15.77 o                         
 -10   5   1        392.74        433.62        51.99 o                         
  -9   5   1          1.22         -7.41         8.70 o                         
  -8   5   1          0.76         15.60         8.76 o                         
  -7   5   1        831.42        808.94        40.73 o                         
  -6   5   1       4234.32       4426.65        84.50 o                         
  -5   5   1        252.52        220.14        15.77 o                         
  -4   5   1        983.20        987.81        27.98 o                         
  -3   5   1        161.84        110.28         7.30 o                         
  -2   5   1        398.24        507.83        13.80 o                         
  -1   5   1        121.05        158.74        10.32 o                         
   0   5   1        265.56        234.97        13.22 o                         
   1   5   1         46.19         27.61         9.77 o                         
   2   5   1       2153.21       2083.80        59.38 o                         
   3   5   1       1213.80       1199.35        42.35 o                         
   4   5   1       1126.65       1050.13        41.08 o                         
   5   5   1        408.25        427.39        27.56 o                         
   6   5   1         11.00        -11.99        11.99 o                         
 -10   6   1        345.98        384.15        47.19 o                         
  -9   6   1         99.18         60.15        13.67 o                         
  -8   6   1         17.89         11.95         8.99 o                         
  -7   6   1        792.06        780.63        31.82 o                         
  -6   6   1        688.89        624.68        24.41 o                         
  -5   6   1        103.59         95.80         9.75 o                         
  -4   6   1        237.98        198.57        15.36 o                         
  -3   6   1       1198.79       1122.01        31.52 o                         
  -2   6   1        183.64        229.49        12.33 o                         
  -1   6   1         31.43         23.36         6.95 o                         
   0   6   1         12.33         12.43         6.16 o                         
   1   6   1       1332.52       1344.75        37.97 o                         
   2   6   1          1.48          6.59         8.52 o                         
   3   6   1        202.91        189.18        20.88 o                         
   4   6   1         27.37          4.80        10.43 o                         
   5   6   1        392.99        326.10        31.94 o                         
 -10   7   1         98.05        100.49        18.00 o                         
  -9   7   1         38.18         26.48        11.69 o                         
  -8   7   1          0.02         -8.28         8.28 o                         
  -7   7   1        684.34        696.99        61.63 o                         
  -6   7   1        568.24        572.70        21.67 o                         
  -5   7   1        215.44        192.31        22.80 o                         
  -4   7   1        200.18        224.70        18.67 o                         
  -3   7   1        456.87        419.79        22.73 o                         
  -2   7   1       1743.47       1786.78        43.36 o                         
  -1   7   1         14.67         11.09         7.22 o                         
   0   7   1       1417.48       1434.77        37.80 o                         
   1   7   1          3.10         -5.03         8.09 o                         
   2   7   1         22.60         14.59        10.63 o                         
   3   7   1         41.29         18.82        12.20 o                         
   4   7   1        132.35        156.57        29.70 o                         
 -10   8   1         30.57         39.17        14.16 o                         
  -9   8   1        120.49         78.34        23.96 o                         
  -8   8   1        301.82        301.59        24.98 o                         
  -7   8   1        136.39        137.14        16.79 o                         
  -6   8   1       1097.99       1208.57        40.33 o                         
  -5   8   1        839.28        931.38        37.27 o                         
  -4   8   1         16.56          5.61         9.12 o                         
  -3   8   1        701.54        704.75        38.69 o                         
  -2   8   1        152.30        156.74        15.42 o                         
  -1   8   1         12.92         11.17         8.67 o                         
   0   8   1        113.79         82.82        16.47 o                         
   1   8   1         99.85        105.70        15.23 o                         
   2   8   1        112.06        122.64        19.15 o                         
   3   8   1        216.19        219.47        34.52 o                         
  -9   9   1          8.83         30.19        16.55 o                         
  -8   9   1        259.76        276.74        26.37 o                         
  -7   9   1         56.54         77.65        16.27 o                         
  -6   9   1        141.35        123.75        18.42 o                         
  -5   9   1        323.03        360.30        31.34 o                         
  -4   9   1        419.01        411.16        37.69 o                         
  -3   9   1        172.33        173.08        19.64 o                         
  -2   9   1       1302.91       1323.41        48.62 o                         
  -1   9   1        100.28        121.32        18.73 o                         
   0   9   1          0.27         -1.60        10.50 o                         
   1   9   1        104.70         86.91        16.45 o                         
   2   9   1        170.95        203.11        23.03 o                         
  -8  10   1         43.91         61.23        18.78 o                         
  -7  10   1         25.31         47.25        13.04 o                         
  -6  10   1        274.82        338.61        28.85 o                         
  -5  10   1        448.50        418.02        37.54 o                         
  -4  10   1        362.39        309.76        28.16 o                         
  -3  10   1          0.53          0.50        11.19 o                         
  -2  10   1        334.29        355.35        35.23 o                         
  -1  10   1        240.35        245.50        27.18 o                         
   0  10   1         17.71         27.04        15.67 o                         
  -6  11   1        479.69        475.40        34.31 o                         
  -5  11   1        229.40        263.22        35.39 o                         
  -4  11   1         29.58         12.86        14.17 o                         
  -3  11   1         44.62         22.14        34.71 o                         
   2 -11   2          1.72         -3.40        20.54 o                         
   3 -11   2        453.53        520.56        35.35 o                         
   4 -11   2        210.85        191.78        26.79 o                         
   5 -11   2          2.21         -1.80        12.58 o                         
   6 -11   2        226.57        295.87        29.90 o                         
   0 -10   2        578.93        624.40        54.18 o                         
   1 -10   2          1.21          0.97        12.10 o                         
   2 -10   2         28.17         23.08        13.42 o                         
   3 -10   2         18.03         21.71        12.82 o                         
   4 -10   2        935.14        919.14        52.03 o                         
   5 -10   2        277.53        264.38        36.15 o                         
   6 -10   2         93.14         92.95        17.72 o                         
   7 -10   2        464.13        469.60        44.21 o                         
   8 -10   2        738.04        833.82        84.01 o                         
  -2  -9   2         14.24         25.86        17.64 o                         
  -1  -9   2        517.42        543.96        39.18 o                         
   0  -9   2        701.61        704.16        36.23 o                         
   1  -9   2        117.46        146.61        18.93 o                         
   2  -9   2          8.77         -6.45         8.74 o                         
   3  -9   2        287.34        263.51        23.12 o                         
   4  -9   2         18.78         17.57        10.51 o                         
   5  -9   2        247.86        229.72        22.06 o                         
   6  -9   2        130.01        133.02        23.45 o                         
   7  -9   2        728.12        727.29        32.03 o                         
   8  -9   2        511.35        487.53        44.44 o                         
   9  -9   2        205.11        166.88        46.03 o                         
  -3  -8   2        396.06        442.90        38.21 o                         
  -2  -8   2         29.78         31.54        14.84 o                         
  -1  -8   2        581.93        582.41        33.26 o                         
   0  -8   2       1708.57       1730.62        44.08 o                         
   1  -8   2        957.22       1003.29        34.03 o                         
   2  -8   2         36.07         29.61        10.38 o                         
   3  -8   2        334.27        305.95        25.00 o                         
   4  -8   2        527.06        516.13        26.38 o                         
   5  -8   2         12.08          9.23         8.78 o                         
   6  -8   2        243.95        267.34        18.78 o                         
   7  -8   2        475.64        459.08        23.99 o                         
   8  -8   2        366.44        396.63        25.80 o                         
   9  -8   2         81.22         59.16        14.49 o                         
  10  -8   2         41.78         28.23        17.55 o                         
  -5  -7   2         63.91         55.27        24.40 o                         
  -4  -7   2         41.90         59.49        26.71 o                         
  -3  -7   2        412.20        421.70        33.99 o                         
  -2  -7   2        675.54        609.71        30.69 o                         
  -1  -7   2        359.83        361.78        19.80 o                         
   0  -7   2       1495.12       1515.85        50.69 o                         
   1  -7   2       1110.82       1127.34        34.18 o                         
   2  -7   2        253.99        243.67        16.52 o                         
   3  -7   2        324.89        302.90        18.95 o                         
   4  -7   2        350.72        345.98        27.00 o                         
   5  -7   2        724.97        687.66        30.17 o                         
   6  -7   2         15.39         12.63         7.42 o                         
   7  -7   2         46.67         55.48        12.62 o                         
   8  -7   2        549.33        563.94        28.97 o                         
   9  -7   2        417.11        398.76        41.82 o                         
  10  -7   2         18.67         20.64        14.97 o                         
  -6  -6   2        192.74        244.93        40.99 o                         
  -5  -6   2         49.60         23.31        20.43 o                         
  -4  -6   2         70.70         37.26        15.35 o                         
  -3  -6   2          9.81         -8.25         8.25 o                         
  -2  -6   2       2101.09       2357.21        57.85 o                         
  -1  -6   2         25.71         12.00         7.45 o                         
   0  -6   2       2708.56       2750.37        56.66 o                         
   1  -6   2       1095.04       1077.46        33.66 o                         
   2  -6   2       1948.49       1971.30        41.56 o                         
   3  -6   2         23.92         17.87         4.76 o                         
   4  -6   2        133.71        121.14        11.09 o                         
   5  -6   2        117.82        109.32        11.55 o                         
   6  -6   2        666.26        644.12        22.18 o                         
   7  -6   2          5.85          6.07         9.76 o                         
   8  -6   2        998.43        955.63        37.15 o                         
   9  -6   2        332.99        359.35        25.13 o                         
  10  -6   2         84.46         61.76        18.26 o                         
  -6  -5   2        159.25        174.78        32.95 o                         
  -5  -5   2         49.91         46.59        18.33 o                         
  -4  -5   2         40.31         33.01        12.76 o                         
  -3  -5   2        293.60        288.27        16.31 o                         
  -2  -5   2       1692.37       1713.53        59.73 o                         
  -1  -5   2        151.58        153.53        11.78 o                         
   0  -5   2          4.95          5.18         3.92 o                         
   1  -5   2       1786.96       1859.38        38.44 o                         
   2  -5   2       2986.06       3155.54        59.32 o                         
   3  -5   2        100.34         90.94         8.94 o                         
   4  -5   2       1337.51       1393.19        29.96 o                         
   5  -5   2        933.91        953.68        25.87 o                         
   6  -5   2         21.06         17.95         6.31 o                         
   7  -5   2         81.96         76.06        10.25 o                         
   8  -5   2         60.61         65.21        12.25 o                         
   9  -5   2        494.70        482.93        27.03 o                         
  10  -5   2        278.38        342.61        43.52 o                         
  -7  -4   2        490.88        540.93        55.84 o                         
  -6  -4   2        609.75        612.69        54.83 o                         
  -5  -4   2        107.77         82.85        15.25 o                         
  -4  -4   2         76.80         72.86         9.83 o                         
  -3  -4   2       1346.27       1371.29        35.61 o                         
  -2  -4   2        463.84        438.34        16.62 o                         
  -1  -4   2         50.18         39.32         5.41 o                         
   0  -4   2          0.43         -2.27         3.17 o                         
   1  -4   2        522.04        462.58        14.95 o                         
   2  -4   2        915.40        879.71        20.72 o                         
   3  -4   2        460.41        477.35        15.45 o                         
   4  -4   2       1606.40       1685.14        35.19 o                         
   5  -4   2       1984.06       2170.15        48.43 o                         
   6  -4   2       1231.24       1143.11        32.18 o                         
   7  -4   2         45.06         42.45         9.35 o                         
   8  -4   2        505.51        492.70        25.45 o                         
   9  -4   2        490.61        445.26        30.69 o                         
  10  -4   2         34.97         49.89        22.13 o                         
  -8  -3   2          0.50         12.99        19.17 o                         
  -7  -3   2         30.93         22.65        13.54 o                         
  -6  -3   2        595.11        640.19        29.52 o                         
  -5  -3   2        329.60        380.99        16.79 o                         
  -4  -3   2         18.44          4.40         6.84 o                         
  -3  -3   2       1231.53       1310.91        30.28 o                         
  -2  -3   2       1467.04       1433.71        41.97 o                         
  -1  -3   2        167.49        128.70         7.39 o                         
   0  -3   2        586.06        640.50        13.38 o                         
   1  -3   2       1306.57       1316.65        29.30 o                         
   2  -3   2       1809.25       1739.15        48.92 o                         
   3  -3   2       3967.42       4251.96        68.82 o                         
   4  -3   2        423.61        432.48        15.20 o                         
   5  -3   2       1176.97       1165.72        30.04 o                         
   6  -3   2        201.99        198.69        12.78 o                         
   7  -3   2         33.53         37.18         8.36 o                         
   8  -3   2        513.96        500.60        27.08 o                         
   9  -3   2        926.71       1059.67        48.35 o                         
  10  -3   2        153.43        151.99        31.72 o                         
  -9  -2   2         72.91         93.29        21.46 o                         
  -8  -2   2         52.33         41.46        17.38 o                         
  -7  -2   2          0.37          0.36         8.61 o                         
  -6  -2   2        104.26        110.16        12.17 o                         
  -5  -2   2        310.88        281.05        14.04 o                         
  -4  -2   2        702.28        781.50        26.03 o                         
  -3  -2   2        758.07        777.03        21.95 o                         
  -2  -2   2       8747.72       8660.18       159.01 o                         
  -1  -2   2       3854.79       3910.45        74.05 o                         
   0  -2   2        146.63        134.04         5.27 o                         
   1  -2   2       4739.13       4992.57       103.17 o                         
   2  -2   2      12525.33      13541.93       191.05 o                         
   3  -2   2        514.90        596.46        15.24 o                         
   4  -2   2          0.77         -2.62         3.38 o                         
   5  -2   2         29.91         24.90         5.66 o                         
   6  -2   2       2010.68       2102.62        44.47 o                         
   7  -2   2          7.30          4.56         8.42 o                         
   8  -2   2          6.20          5.39         9.55 o                         
   9  -2   2        196.16        219.01        59.79 o                         
  10  -2   2        224.99        238.96        47.29 o                         
  -9  -1   2        138.38        169.74        25.27 o                         
  -8  -1   2        291.49        279.55        24.53 o                         
  -7  -1   2         18.21         17.82         9.20 o                         
  -6  -1   2        926.52        939.56        29.52 o                         
  -5  -1   2       1109.86       1073.45        29.47 o                         
  -4  -1   2       1556.48       1613.60        37.56 o                         
  -3  -1   2          0.53          3.19         3.66 o                         
  -2  -1   2       2162.90       2121.29        39.59 o                         
  -1  -1   2        928.41        966.17        20.74 o                         
   0  -1   2        920.23        973.08        18.67 o                         
   1  -1   2          5.41          0.76         3.12 o                         
   2  -1   2      46100.34      49867.59       876.79 o                         
   3  -1   2       3923.85       4037.06        77.04 o                         
   4  -1   2        155.63        151.42         9.02 o                         
   5  -1   2        139.01        115.97        10.59 o                         
   6  -1   2        961.91        961.75        37.20 o                         
   7  -1   2         12.16          1.26         7.36 o                         
   8  -1   2          3.10         -3.24         8.28 o                         
   9  -1   2         36.11         44.47        13.19 o                         
  10  -1   2        242.54        347.16        91.28 o                         
 -10   0   2         94.30         57.87        21.56 o                         
  -9   0   2        657.76        659.06        33.76 o                         
  -8   0   2        830.82        858.20        35.80 o                         
  -7   0   2         94.10         93.30        16.42 o                         
  -6   0   2        299.11        290.29        16.22 o                         
  -5   0   2       3032.58       3328.65        57.85 o                         
  -4   0   2        181.25        152.59         7.12 o                         
  -3   0   2        395.27        416.66        10.77 o                         
  -2   0   2        248.59        205.73         7.78 o                         
  -1   0   2       7328.99       7909.95       119.41 o                         
   0   0   2        327.66        345.62         7.23 o                         
   1   0   2        493.76        516.94        11.38 o                         
   2   0   2      18003.85      18642.59       302.01 o                         
   3   0   2       4146.29       4084.47        78.65 o                         
   4   0   2        337.95        331.61        11.73 o                         
   5   0   2         64.70         59.70         8.32 o                         
   6   0   2        197.11        208.09        12.96 o                         
   7   0   2        257.26        255.83        19.81 o                         
   8   0   2         36.74         47.37        13.08 o                         
   9   0   2        322.10        340.18        27.21 o                         
 -10   1   2         74.71         91.86        36.81 o                         
  -9   1   2        914.16       1052.66        49.12 o                         
  -8   1   2        203.32        236.59        17.50 o                         
  -7   1   2         48.26         41.07         8.30 o                         
  -6   1   2          1.79         -5.09         5.09 o                         
  -5   1   2       1584.44       1485.20        43.78 o                         
  -4   1   2       4428.04       4278.36        83.54 o                         
  -3   1   2       1325.60       1341.83        33.14 o                         
  -2   1   2       3532.40       3388.04        58.06 o                         
  -1   1   2       3747.19       3895.13        71.99 o                         
   0   1   2       2233.16       2270.25        39.73 o                         
   1   1   2       2098.22       2156.74        43.61 o                         
   2   1   2       1166.37       1207.93        26.01 o                         
   3   1   2        273.22        247.73         8.83 o                         
   4   1   2        570.91        556.40        16.18 o                         
   5   1   2         48.00         40.56         6.85 o                         
   6   1   2        656.58        638.14        34.05 o                         
   7   1   2        690.39        687.36        31.17 o                         
   8   1   2         17.04         22.94        11.97 o                         
   9   1   2          0.69         -4.44        11.67 o                         
 -10   2   2          0.11          5.89        13.13 o                         
  -9   2   2        152.29        155.47        17.79 o                         
  -8   2   2        431.46        446.51        24.69 o                         
  -7   2   2        122.96        132.95        12.66 o                         
  -6   2   2        833.42        844.69        28.00 o                         
  -5   2   2        983.75        893.06        29.17 o                         
  -4   2   2          5.75          4.20         3.25 o                         
  -3   2   2       1207.88       1109.30        23.61 o                         
  -2   2   2        203.68        195.25         7.74 o                         
  -1   2   2       1390.65       1471.65        33.03 o                         
   0   2   2       5678.70       5628.70        95.47 o                         
   1   2   2       3343.67       3468.47        56.86 o                         
   2   2   2       5093.98       5324.49        85.59 o                         
   3   2   2       2400.29       2591.96        49.67 o                         
   4   2   2        114.31         89.39         8.74 o                         
   5   2   2         38.42         20.75        12.75 o                         
   6   2   2         47.12         40.92        13.52 o                         
   7   2   2        108.48        108.40        16.62 o                         
   8   2   2         15.02         20.81        13.37 o                         
 -10   3   2         15.72         28.90        11.86 o                         
  -9   3   2        226.15        226.36        36.73 o                         
  -8   3   2        100.91        125.69        15.10 o                         
  -7   3   2         86.75         71.08        11.59 o                         
  -6   3   2         10.62          6.47         5.02 o                         
  -5   3   2       1045.71       1024.55        25.69 o                         
  -4   3   2        216.34        205.23         8.17 o                         
  -3   3   2        238.24        272.95        10.80 o                         
  -2   3   2         33.33         30.89         4.46 o                         
  -1   3   2       1441.87       1374.47        25.20 o                         
   0   3   2       6123.04       6439.10       109.33 o                         
   1   3   2        133.14        191.57        10.36 o                         
   2   3   2         67.38         71.71         6.17 o                         
   3   3   2        277.60        256.68        13.63 o                         
   4   3   2        601.92        577.82        36.31 o                         
   5   3   2        225.89        196.51        17.82 o                         
   6   3   2        130.78        130.12        20.59 o                         
   7   3   2          6.07         -3.18        12.74 o                         
   8   3   2         81.87         58.61        20.44 o                         
 -10   4   2        537.12        573.18        41.46 o                         
  -9   4   2         82.45         59.60        16.12 o                         
  -8   4   2         24.64         24.75         9.83 o                         
  -7   4   2        136.15        129.40        14.28 o                         
  -6   4   2        159.68        131.18        14.09 o                         
  -5   4   2       1584.63       1523.67        34.87 o                         
  -4   4   2       2060.33       2078.24        47.68 o                         
  -3   4   2        774.26        844.31        20.14 o                         
  -2   4   2          6.35         11.31         3.69 o                         
  -1   4   2        287.56        241.91        15.43 o                         
   0   4   2       2196.92       2206.64        51.37 o                         
   1   4   2        923.11        924.77        24.15 o                         
   2   4   2        640.87        625.67        22.84 o                         
   3   4   2        589.79        533.33        25.38 o                         
   4   4   2        866.77        914.20        48.86 o                         
   5   4   2        244.14        190.49        20.07 o                         
   6   4   2        363.95        391.89        31.37 o                         
   7   4   2         68.84         85.55        20.10 o                         
 -10   5   2         49.79         50.79        13.74 o                         
  -9   5   2         22.73         -3.57        10.40 o                         
  -8   5   2        280.42        305.02        21.70 o                         
  -7   5   2       1327.43       1262.77        41.87 o                         
  -6   5   2        128.92        103.89         9.95 o                         
  -5   5   2         74.10         64.82         9.16 o                         
  -4   5   2       1044.33        965.53        27.58 o                         
  -3   5   2       2025.71       2051.20        41.36 o                         
  -2   5   2        180.38        148.17         8.11 o                         
  -1   5   2        727.41        743.86        24.20 o                         
   0   5   2        235.00        184.92        12.05 o                         
   1   5   2       1903.37       1896.45        46.20 o                         
   2   5   2        174.77        144.31        15.83 o                         
   3   5   2       2221.14       2244.31        64.89 o                         
   4   5   2       1326.51       1333.91        49.88 o                         
   5   5   2       1046.93       1126.24        45.43 o                         
   6   5   2         52.53         40.48        17.44 o                         
 -10   6   2         23.74         32.25        15.85 o                         
  -9   6   2         16.77         33.29        11.98 o                         
  -8   6   2         65.76         45.93        12.00 o                         
  -7   6   2       2060.93       2136.29        61.33 o                         
  -6   6   2        580.97        533.61        27.16 o                         
  -5   6   2         16.61         13.56         5.78 o                         
  -4   6   2       3046.57       3103.47        67.84 o                         
  -3   6   2       1485.93       1483.04        73.55 o                         
  -2   6   2        113.53        112.57        10.55 o                         
  -1   6   2        200.45        204.09        14.14 o                         
   0   6   2        479.30        476.72        20.24 o                         
   1   6   2        242.73        233.26        21.99 o                         
   2   6   2          1.65         -3.35         8.00 o                         
   3   6   2          0.80          2.49         9.79 o                         
   4   6   2        596.62        550.98        35.05 o                         
   5   6   2        684.32        748.96        38.94 o                         
 -10   7   2        114.18        135.91        19.71 o                         
  -9   7   2         12.62          4.65        10.02 o                         
  -8   7   2        374.69        374.69        24.40 o                         
  -7   7   2        760.17        758.15        44.35 o                         
  -6   7   2        510.85        511.26        25.84 o                         
  -5   7   2         28.92         12.19         8.79 o                         
  -4   7   2       1024.53        983.35        36.40 o                         
  -3   7   2       1130.83       1109.40        56.42 o                         
  -2   7   2        782.93        810.80        44.66 o                         
  -1   7   2        153.36        154.75        13.36 o                         
   0   7   2        263.32        282.32        18.86 o                         
   1   7   2         30.06         31.53        11.14 o                         
   2   7   2        181.19        154.94        20.04 o                         
   3   7   2        233.14        252.37        24.92 o                         
   4   7   2         37.81         72.90        17.99 o                         
 -10   8   2          7.55         11.61        12.83 o                         
  -9   8   2        182.30        161.42        25.25 o                         
  -8   8   2          2.25         -9.29         9.29 o                         
  -7   8   2         50.25         53.00        13.09 o                         
  -6   8   2       1096.17       1137.43        39.28 o                         
  -5   8   2        255.26        212.21        35.64 o                         
  -4   8   2         21.69         23.11        10.62 o                         
  -3   8   2        750.90        750.50        60.98 o                         
  -2   8   2        289.41        287.72        20.06 o                         
  -1   8   2         33.48         24.70        11.49 o                         
   0   8   2         92.93         70.79        13.62 o                         
   1   8   2        165.59        147.79        19.52 o                         
   2   8   2        107.58        122.42        20.19 o                         
   3   8   2          0.15         -5.51        12.39 o                         
  -9   9   2          6.42          3.57        14.56 o                         
  -8   9   2         30.03         24.31        12.77 o                         
  -7   9   2         49.83         19.85        12.05 o                         
  -6   9   2        235.13        249.82        24.43 o                         
  -5   9   2          3.95         -7.41         9.04 o                         
  -4   9   2         32.41         19.96        10.70 o                         
  -3   9   2        267.83        313.27        25.81 o                         
  -2   9   2        552.44        470.70        27.42 o                         
  -1   9   2          0.32         16.95        12.02 o                         
   0   9   2          2.01        -10.49        10.49 o                         
   1   9   2        217.47        245.06        23.72 o                         
  -8  10   2        110.26         99.80        21.00 o                         
  -7  10   2         10.40          8.75        13.00 o                         
  -6  10   2         23.99         31.83        13.94 o                         
  -5  10   2          2.41          7.09        12.11 o                         
  -4  10   2          2.54         15.05        10.93 o                         
  -3  10   2          2.58         -6.32        10.73 o                         
  -2  10   2        398.10        367.61        41.76 o                         
  -1  10   2        480.49        443.71        50.17 o                         
  -5  11   2         29.17         57.21        20.45 o                         
   2 -11   3         86.23         84.74        22.18 o                         
   3 -11   3        189.61        242.88        30.58 o                         
   4 -11   3          2.33         -5.59        12.56 o                         
   5 -11   3          6.97        -11.45        11.45 o                         
   6 -11   3        295.50        283.10        28.52 o                         
   0 -10   3        432.48        519.94       140.86 o                         
   1 -10   3          0.14         -1.34        13.19 o                         
   2 -10   3        141.69        117.42        18.77 o                         
   3 -10   3        186.47        230.88        23.95 o                         
   4 -10   3        764.49        732.09        49.80 o                         
   5 -10   3         90.43         72.87        15.51 o                         
   6 -10   3        260.32        232.94        23.65 o                         
   7 -10   3        824.53        919.40        42.20 o                         
   8 -10   3        259.74        258.46        31.36 o                         
  -2  -9   3        130.78        120.09        24.89 o                         
  -1  -9   3        404.25        393.02        35.72 o                         
   0  -9   3          4.69         -8.51         9.50 o                         
   1  -9   3        249.47        302.01        23.69 o                         
   2  -9   3         30.28         47.58        14.74 o                         
   3  -9   3         12.03          8.12        10.17 o                         
   4  -9   3          6.96         12.58         9.25 o                         
   5  -9   3        717.99        684.61        33.11 o                         
   6  -9   3        123.00        126.25        18.33 o                         
   7  -9   3        624.49        682.41        30.55 o                         
   8  -9   3        212.22        177.32        39.29 o                         
   9  -9   3          3.93         -1.01        20.28 o                         
  -3  -8   3         55.63         26.33        18.06 o                         
  -2  -8   3          0.02          4.85        13.02 o                         
  -1  -8   3       1522.46       1446.73        51.01 o                         
   0  -8   3        387.55        407.52        25.19 o                         
   1  -8   3         14.43         12.17         7.40 o                         
   2  -8   3        153.53        135.86        18.15 o                         
   3  -8   3          9.18          6.39        10.17 o                         
   4  -8   3         59.40         52.94        12.56 o                         
   5  -8   3          3.32         -6.71         7.28 o                         
   6  -8   3         36.90         15.17         8.64 o                         
   7  -8   3        280.95        327.85        19.49 o                         
   8  -8   3        282.36        273.37        23.26 o                         
   9  -8   3         23.34         42.58        16.11 o                         
  10  -8   3         25.99         25.32        16.89 o                         
  -5  -7   3          0.48         13.10        18.83 o                         
  -4  -7   3        227.11        216.34        35.74 o                         
  -3  -7   3         20.11         27.14        13.79 o                         
  -2  -7   3        385.31        361.63        29.20 o                         
  -1  -7   3         32.89         28.38         9.03 o                         
   0  -7   3       1143.69       1172.91        35.94 o                         
   1  -7   3        827.21        850.32        32.87 o                         
   2  -7   3         38.15         22.30         7.36 o                         
   3  -7   3        360.44        323.11        20.55 o                         
   4  -7   3       1952.17       2024.96        49.83 o                         
   5  -7   3         28.88         14.04         7.04 o                         
   6  -7   3        296.08        263.76        16.19 o                         
   7  -7   3         97.61         82.78        10.89 o                         
   8  -7   3        239.75        310.07        26.86 o                         
   9  -7   3        123.32         96.82        19.98 o                         
  10  -7   3        149.13        135.80        23.79 o                         
  -6  -6   3         94.61        123.30        77.47 o                         
  -5  -6   3         29.68         39.06        20.24 o                         
  -4  -6   3         13.36         -3.83        11.09 o                         
  -3  -6   3        115.65        145.58        17.28 o                         
  -2  -6   3       1151.16       1211.24        47.05 o                         
  -1  -6   3         13.60          3.54         5.64 o                         
   0  -6   3       1990.15       2145.97        47.51 o                         
   1  -6   3       1795.37       1783.87        42.78 o                         
   2  -6   3        233.45        180.44        11.59 o                         
   3  -6   3        861.30        880.94        32.27 o                         
   4  -6   3        846.48        846.17        26.49 o                         
   5  -6   3        342.52        358.77        19.88 o                         
   6  -6   3       1200.69       1163.04        34.85 o                         
   7  -6   3        597.97        579.26        27.56 o                         
   8  -6   3        491.02        511.19        40.82 o                         
   9  -6   3        124.57        118.53        19.24 o                         
  10  -6   3          1.53         14.22        15.54 o                         
  -7  -5   3        270.03        257.02        60.87 o                         
  -6  -5   3        230.02        198.87        35.97 o                         
  -5  -5   3         18.08         10.30        29.93 o                         
  -4  -5   3        302.17        280.83        33.11 o                         
  -3  -5   3        755.10        728.61        29.50 o                         
  -2  -5   3         24.84         26.22         6.89 o                         
  -1  -5   3         69.22         71.21         6.25 o                         
   0  -5   3        529.27        535.72        15.21 o                         
   1  -5   3       1990.07       2044.28        46.06 o                         
   2  -5   3       1188.16       1277.39        29.13 o                         
   3  -5   3         11.06          8.46         3.93 o                         
   4  -5   3       4720.16       4871.94        87.96 o                         
   5  -5   3        195.51        174.82        12.46 o                         
   6  -5   3          1.86          8.10         7.07 o                         
   7  -5   3          4.73          5.74         7.77 o                         
   8  -5   3        625.92        628.72        34.17 o                         
   9  -5   3        662.86        600.43        36.28 o                         
  10  -5   3        160.92        216.42        34.21 o                         
  -7  -4   3        815.14        854.06        60.12 o                         
  -6  -4   3        492.36        416.47        41.26 o                         
  -5  -4   3          1.54         -2.16         8.59 o                         
  -4  -4   3        571.58        510.00        21.00 o                         
  -3  -4   3        413.20        398.27        46.18 o                         
  -2  -4   3        125.12        101.74         8.49 o                         
  -1  -4   3        999.37       1018.47        24.47 o                         
   0  -4   3        820.51        814.03        18.62 o                         
   1  -4   3       5042.41       5448.11        95.22 o                         
   2  -4   3        708.51        687.81        17.93 o                         
   3  -4   3        368.17        350.34        12.27 o                         
   4  -4   3       2114.06       2095.43        36.11 o                         
   5  -4   3       1992.71       1990.45        43.65 o                         
   6  -4   3         41.98         31.77         6.50 o                         
   7  -4   3        286.79        256.34        22.35 o                         
   8  -4   3          3.76         -2.31         9.08 o                         
   9  -4   3        519.02        515.60        59.87 o                         
  10  -4   3          3.88        -16.32        16.32 o                         
  -8  -3   3         10.35         -0.31        15.80 o                         
  -7  -3   3        430.82        467.10        57.93 o                         
  -6  -3   3        757.22        743.23        38.63 o                         
  -5  -3   3        316.99        249.99        31.06 o                         
  -4  -3   3          7.33          2.58         4.98 o                         
  -3  -3   3         15.54          7.46         4.50 o                         
  -2  -3   3        544.88        479.85        16.07 o                         
  -1  -3   3         21.94         37.99         5.19 o                         
   0  -3   3       4609.52       4829.22        77.15 o                         
   1  -3   3        356.15        296.18        11.39 o                         
   2  -3   3       4852.85       5343.11        91.87 o                         
   3  -3   3        243.84        247.19         8.19 o                         
   4  -3   3         51.30         59.85         6.18 o                         
   5  -3   3        298.81        300.14        12.49 o                         
   6  -3   3        541.45        505.65        23.90 o                         
   7  -3   3        112.07        123.63        12.17 o                         
   8  -3   3       1211.79       1116.09        59.38 o                         
   9  -3   3        165.55        159.44        57.35 o                         
  10  -3   3         31.25        -13.58        17.07 o                         
  -9  -2   3         67.54         70.76        20.56 o                         
  -8  -2   3        225.90        228.34        27.24 o                         
  -7  -2   3        147.70        192.06        23.51 o                         
  -6  -2   3        641.85        617.56        25.87 o                         
  -5  -2   3         36.77         31.54         8.19 o                         
  -4  -2   3          1.22          4.51         4.53 o                         
  -3  -2   3        314.22        447.94        14.11 o                         
  -2  -2   3       1425.34       1400.95        29.10 o                         
  -1  -2   3         26.20         13.15         4.13 o                         
   0  -2   3        310.27        331.84         9.74 o                         
   1  -2   3        642.97        723.13        16.25 o                         
   2  -2   3      10094.72      10938.32       166.31 o                         
   3  -2   3        170.98        136.84         8.11 o                         
   4  -2   3        107.82        131.02         8.88 o                         
   5  -2   3         48.06         41.83         7.99 o                         
   6  -2   3        296.83        273.98        14.13 o                         
   7  -2   3          9.88         26.10        12.59 o                         
   8  -2   3        101.10        101.20        22.06 o                         
   9  -2   3        239.43        176.47        28.63 o                         
  10  -2   3         35.98         23.31        26.41 o                         
  -9  -1   3         25.22          9.02        14.73 o                         
  -8  -1   3         58.55         37.33        13.83 o                         
  -7  -1   3         76.19         58.69        12.04 o                         
  -6  -1   3        485.27        460.29        22.80 o                         
  -5  -1   3       1454.21       1379.83        35.93 o                         
  -4  -1   3        270.26        248.35        10.44 o                         
  -3  -1   3         25.85         46.89         5.25 o                         
  -2  -1   3        167.83        134.26         6.79 o                         
  -1  -1   3        257.94        217.59         9.08 o                         
   0  -1   3         54.02         47.04         3.57 o                         
   1  -1   3         79.04        100.73         7.33 o                         
   2  -1   3       4246.46       4282.68        73.50 o                         
   3  -1   3       2937.02       3192.40        57.54 o                         
   4  -1   3          1.04         -1.58         3.27 o                         
   5  -1   3        359.54        313.96        15.66 o                         
   6  -1   3        543.01        512.01        30.37 o                         
   7  -1   3          3.07         17.41        10.60 o                         
   8  -1   3          1.78          2.67        12.85 o                         
   9  -1   3         26.03         -5.16        12.94 o                         
 -10   0   3          9.62         36.20        22.10 o                         
  -9   0   3        396.33        429.24        38.38 o                         
  -8   0   3        284.74        275.68        27.26 o                         
  -7   0   3         82.40         86.91        13.33 o                         
  -6   0   3        947.97       1006.48        32.41 o                         
  -5   0   3       2358.11       2277.64        67.89 o                         
  -4   0   3         22.49         13.95         5.02 o                         
  -3   0   3       1183.71       1090.35        24.18 o                         
  -2   0   3        488.37        449.11        10.66 o                         
  -1   0   3        906.59        911.70        16.98 o                         
   0   0   3         41.34         55.06         3.94 o                         
   1   0   3       2429.50       2391.70        39.30 o                         
   2   0   3        495.68        428.38        11.52 o                         
   3   0   3       2968.02       3233.09        58.54 o                         
   4   0   3        172.95        181.56         9.76 o                         
   5   0   3        226.80        210.54        15.90 o                         
   6   0   3        721.69        743.35        33.83 o                         
   7   0   3       1043.94       1046.39        38.82 o                         
   8   0   3        382.67        418.77        26.52 o                         
   9   0   3        314.29        296.16        31.60 o                         
 -10   1   3         54.12         28.90        20.66 o                         
  -9   1   3        504.25        517.84        28.46 o                         
  -8   1   3        118.59        133.91        14.21 o                         
  -7   1   3         17.46         11.57         8.15 o                         
  -6   1   3       1292.83       1178.94        53.94 o                         
  -5   1   3       1929.17       1974.53        82.84 o                         
  -4   1   3       1219.09       1280.52        31.79 o                         
  -3   1   3         54.86         45.36         4.51 o                         
  -2   1   3      13721.60      13745.88       223.39 o                         
  -1   1   3       4580.79       4559.45        87.22 o                         
   0   1   3        563.58        620.14        12.96 o                         
   1   1   3        364.16        346.44        10.28 o                         
   2   1   3       1314.02       1213.00        32.70 o                         
   3   1   3        787.72        762.06        31.06 o                         
   4   1   3        234.33        251.98         9.78 o                         
   5   1   3        433.09        414.54        18.21 o                         
   6   1   3       1619.25       1629.79        44.03 o                         
   7   1   3        519.12        495.73        31.30 o                         
   8   1   3          0.48         16.03        11.20 o                         
   9   1   3         74.78         83.75        21.19 o                         
 -10   2   3        172.93        143.16        23.52 o                         
  -9   2   3        144.51        156.18        21.35 o                         
  -8   2   3        253.83        212.18        16.56 o                         
  -7   2   3          2.03         -1.12         5.61 o                         
  -6   2   3        912.19        902.94        27.44 o                         
  -5   2   3       4820.36       4792.25        94.90 o                         
  -4   2   3       3832.25       3708.03        66.40 o                         
  -3   2   3         43.05         35.47         4.40 o                         
  -2   2   3       1821.84       1743.92        33.87 o                         
  -1   2   3       1785.61       1742.04        33.55 o                         
   0   2   3        210.44        189.30         7.30 o                         
   1   2   3       1683.02       1759.77        31.88 o                         
   2   2   3       5719.09       5915.84       103.72 o                         
   3   2   3        822.07        770.16        24.81 o                         
   4   2   3          1.30          7.59         5.31 o                         
   5   2   3         61.77         62.44         8.84 o                         
   6   2   3        423.96        465.65        25.64 o                         
   7   2   3          5.79         16.32        10.54 o                         
   8   2   3          5.35         -0.31        17.59 o                         
 -10   3   3         18.40          9.81        10.07 o                         
  -9   3   3        223.07        219.41        26.04 o                         
  -8   3   3        854.01        863.97        49.88 o                         
  -7   3   3          6.91         11.68         7.26 o                         
  -6   3   3         91.20         95.73         9.71 o                         
  -5   3   3       1605.10       1708.32        35.75 o                         
  -4   3   3       1223.86       1083.45        25.82 o                         
  -3   3   3        579.02        593.23        15.59 o                         
  -2   3   3        125.29        128.87         6.87 o                         
  -1   3   3         26.63         12.61         3.56 o                         
   0   3   3        992.91        935.20        21.39 o                         
   1   3   3        530.76        550.78        15.17 o                         
   2   3   3        840.84        808.88        25.44 o                         
   3   3   3        924.67        864.80        32.30 o                         
   4   3   3        335.02        335.34        17.32 o                         
   5   3   3          0.29         -5.29         6.62 o                         
   6   3   3        416.77        456.37        38.27 o                         
   7   3   3         55.82         18.10        14.11 o                         
 -10   4   3         11.20         -5.75        10.29 o                         
  -9   4   3        442.40        418.46        25.45 o                         
  -8   4   3        443.53        434.41        24.53 o                         
  -7   4   3         43.47         38.37        12.52 o                         
  -6   4   3         56.05         36.11         8.14 o                         
  -5   4   3        491.89        483.30        16.90 o                         
  -4   4   3       2351.33       2549.70        49.94 o                         
  -3   4   3       1009.37       1048.37        24.23 o                         
  -2   4   3         34.13         36.93         4.77 o                         
  -1   4   3        167.23         98.91         6.64 o                         
   0   4   3          8.89          0.62         3.73 o                         
   1   4   3        569.17        585.29        16.80 o                         
   2   4   3         45.13         33.24         8.16 o                         
   3   4   3        567.79        552.96        30.93 o                         
   4   4   3        163.47        175.09        19.10 o                         
   5   4   3        227.64        217.74        23.95 o                         
   6   4   3         79.28         72.18        16.96 o                         
   7   4   3         70.03         83.53        20.60 o                         
 -10   5   3         48.49         36.57        13.51 o                         
  -9   5   3         12.58         20.55        12.05 o                         
  -8   5   3       1329.53       1368.57        49.80 o                         
  -7   5   3        859.61        855.22        33.06 o                         
  -6   5   3          3.45          1.36         5.82 o                         
  -5   5   3        504.95        456.45        19.64 o                         
  -4   5   3       1742.72       1688.07        41.46 o                         
  -3   5   3       2143.22       2307.51        46.17 o                         
  -2   5   3         23.14         30.66         4.75 o                         
  -1   5   3        382.92        333.24        22.53 o                         
   0   5   3         12.15          8.12         5.44 o                         
   1   5   3        247.29        241.14        17.54 o                         
   2   5   3        111.48         67.15        11.96 o                         
   3   5   3        486.99        470.47        26.05 o                         
   4   5   3        697.62        683.16        33.81 o                         
   5   5   3        572.45        539.68        32.00 o                         
   6   5   3         12.45         15.47        15.27 o                         
 -10   6   3         63.09         62.71        15.20 o                         
  -9   6   3          5.55          1.04         9.84 o                         
  -8   6   3        332.67        315.20        22.28 o                         
  -7   6   3        830.97        818.58        33.10 o                         
  -6   6   3        382.60        318.37        18.07 o                         
  -5   6   3       1124.20       1095.54        30.12 o                         
  -4   6   3       1546.59       1602.61        41.05 o                         
  -3   6   3          7.01         12.88         6.96 o                         
  -2   6   3          7.87          5.84         5.09 o                         
  -1   6   3         24.16         24.32         6.60 o                         
   0   6   3       1224.08       1222.29        38.62 o                         
   1   6   3       1025.45        976.58        37.32 o                         
   2   6   3          0.46         -5.89         7.82 o                         
   3   6   3        283.91        296.78        24.25 o                         
   4   6   3        646.66        697.72        36.02 o                         
   5   6   3         28.65         28.66        23.09 o                         
 -10   7   3        430.40        432.53        30.44 o                         
  -9   7   3        135.06        136.59        18.75 o                         
  -8   7   3        297.47        334.24        23.71 o                         
  -7   7   3         29.83          5.69         9.16 o                         
  -6   7   3        448.11        455.93        22.81 o                         
  -5   7   3        607.63        597.85        37.03 o                         
  -4   7   3       1681.36       1778.18        79.06 o                         
  -3   7   3       1737.70       1737.98        58.95 o                         
  -2   7   3          0.18          5.47         7.67 o                         
  -1   7   3       1400.64       1393.45        36.90 o                         
   0   7   3        324.55        327.15        20.19 o                         
   1   7   3          8.33          5.83         8.90 o                         
   2   7   3        164.48        114.45        17.42 o                         
   3   7   3         12.50         17.80        13.71 o                         
   4   7   3        116.17         95.88        18.77 o                         
 -10   8   3        231.11        256.75        31.52 o                         
  -9   8   3         34.59         26.76        15.18 o                         
  -8   8   3         30.34         20.71        12.07 o                         
  -7   8   3        173.59        190.79        21.39 o                         
  -6   8   3        610.93        566.47        35.31 o                         
  -5   8   3        183.95        180.33        19.44 o                         
  -4   8   3        727.93        750.38        38.29 o                         
  -3   8   3       1002.92       1010.53        39.93 o                         
  -2   8   3        142.65         89.78        15.55 o                         
  -1   8   3        777.25        795.21        36.44 o                         
   0   8   3        402.28        396.54        24.59 o                         
   1   8   3          2.18         -6.68        11.04 o                         
   2   8   3          1.69         -4.11        14.33 o                         
   3   8   3        148.76        157.43        28.62 o                         
  -9   9   3         42.97         30.34        17.12 o                         
  -8   9   3         11.37         29.25        14.21 o                         
  -7   9   3         53.64         61.54        14.90 o                         
  -6   9   3        282.57        278.77        33.90 o                         
  -5   9   3         25.26         42.11        13.17 o                         
  -4   9   3        348.74        370.09        26.34 o                         
  -3   9   3        448.44        417.50        27.98 o                         
  -2   9   3        296.72        270.09        25.05 o                         
  -1   9   3        154.80        142.52        20.43 o                         
   0   9   3        375.74        288.81        27.89 o                         
   1   9   3        223.07        237.67        27.23 o                         
  -8  10   3         31.82         37.93        20.69 o                         
  -7  10   3        148.13        192.81        23.87 o                         
  -6  10   3         50.07         65.76        17.03 o                         
  -5  10   3        309.12        299.38        34.24 o                         
  -4  10   3        170.14        169.78        21.80 o                         
  -3  10   3        655.17        639.84        80.50 o                         
  -2  10   3        333.38        361.30        30.81 o                         
  -1  10   3         38.59         35.73        15.94 o                         
   3 -11   4         30.16         60.50        18.95 o                         
   4 -11   4         57.34         38.72        18.75 o                         
   5 -11   4         70.48         68.39        17.77 o                         
   6 -11   4        632.16        658.27        44.62 o                         
   0 -10   4        204.29        266.58        40.13 o                         
   1 -10   4         97.39         78.95        19.32 o                         
   2 -10   4        510.40        537.23        38.51 o                         
   3 -10   4        695.19        656.33        34.74 o                         
   4 -10   4         19.89         15.10        12.18 o                         
   5 -10   4        228.45        233.51        24.50 o                         
   6 -10   4        228.99        251.28        29.44 o                         
   7 -10   4        741.05        766.79        59.91 o                         
   8 -10   4          9.79         22.45        16.06 o                         
  -2  -9   4        350.81        341.57        35.86 o                         
  -1  -9   4        264.84        269.62        31.93 o                         
   0  -9   4         29.97         29.21        12.94 o                         
   1  -9   4        296.32        280.98        42.24 o                         
   2  -9   4        862.53        869.45        37.26 o                         
   3  -9   4        352.04        370.63        24.58 o                         
   4  -9   4        875.04        863.37        37.01 o                         
   5  -9   4         28.95          2.94         9.39 o                         
   6  -9   4        600.69        633.66        51.97 o                         
   7  -9   4        207.15        234.09        27.55 o                         
   8  -9   4         58.42         72.17        19.03 o                         
   9  -9   4        366.68        364.85        52.82 o                         
  -3  -8   4         12.94         -3.81        15.06 o                         
  -2  -8   4         98.08        110.65        31.30 o                         
  -1  -8   4        849.63        919.87        38.90 o                         
   0  -8   4        515.46        520.43        28.67 o                         
   1  -8   4        740.29        703.67        31.63 o                         
   2  -8   4       1105.37       1106.43        47.63 o                         
   3  -8   4         56.67         43.49        10.91 o                         
   4  -8   4         52.39         52.14        11.34 o                         
   5  -8   4          6.91         -1.30         8.05 o                         
   6  -8   4        145.18        161.30        18.39 o                         
   7  -8   4        482.74        566.47        29.81 o                         
   8  -8   4          4.99          3.63        10.89 o                         
   9  -8   4         19.74         11.14        15.13 o                         
  -5  -7   4        100.90         96.04        29.93 o                         
  -4  -7   4        228.68        186.11        34.10 o                         
  -3  -7   4        134.11        158.29        24.51 o                         
  -2  -7   4        109.05        116.10        16.19 o                         
  -1  -7   4          8.47          2.06         7.90 o                         
   0  -7   4       3008.96       3136.06        72.35 o                         
   1  -7   4        315.72        323.61        21.91 o                         
   2  -7   4       1692.29       1707.31        50.58 o                         
   3  -7   4        647.09        629.70        28.63 o                         
   4  -7   4        527.20        524.73        21.40 o                         
   5  -7   4       1300.81       1300.45        43.16 o                         
   6  -7   4        225.60        194.54        16.13 o                         
   7  -7   4         21.82         -0.23         9.58 o                         
   8  -7   4        663.64        630.08        36.09 o                         
   9  -7   4         20.23          5.43        13.32 o                         
  10  -7   4        188.88        202.53        26.15 o                         
  -6  -6   4          2.00         -7.87        18.30 o                         
  -5  -6   4         18.16         38.80        20.66 o                         
  -4  -6   4         36.62         55.05        21.11 o                         
  -3  -6   4        424.99        382.75        28.76 o                         
  -2  -6   4        309.87        295.04        20.23 o                         
  -1  -6   4         95.28         84.53        10.12 o                         
   0  -6   4       1361.23       1423.88        38.48 o                         
   1  -6   4        910.88        903.80        24.67 o                         
   2  -6   4         14.80         15.28         5.48 o                         
   3  -6   4       1027.09       1058.69        27.02 o                         
   4  -6   4       1200.60       1245.22        39.28 o                         
   5  -6   4        447.78        456.86        17.67 o                         
   6  -6   4         58.58         46.06         8.21 o                         
   7  -6   4        366.93        428.51        20.75 o                         
   8  -6   4         41.45         23.75        24.45 o                         
   9  -6   4          6.36          2.89        12.89 o                         
  10  -6   4        191.42        159.51        29.53 o                         
  -6  -5   4         10.26          6.70        18.30 o                         
  -5  -5   4          0.95          1.23        13.34 o                         
  -4  -5   4        156.68        138.57        20.03 o                         
  -3  -5   4        562.06        593.61        62.15 o                         
  -2  -5   4        149.69        154.89        11.15 o                         
  -1  -5   4        405.50        438.06        13.04 o                         
   0  -5   4       3276.87       3364.49        64.08 o                         
   1  -5   4       1132.48       1150.81        27.54 o                         
   2  -5   4        883.89        895.88        25.41 o                         
   3  -5   4        378.42        359.08        21.49 o                         
   4  -5   4        484.54        459.45        15.68 o                         
   5  -5   4        329.27        299.01        12.31 o                         
   6  -5   4          1.85          4.36         5.83 o                         
   7  -5   4        760.97        737.97        26.92 o                         
   8  -5   4        459.10        434.71        28.90 o                         
   9  -5   4        226.97        246.97        34.88 o                         
  10  -5   4         13.60         21.10        19.58 o                         
  -7  -4   4        459.44        560.35        99.61 o                         
  -6  -4   4          1.29          6.78        13.46 o                         
  -5  -4   4        235.38        231.34        22.77 o                         
  -4  -4   4       1208.27       1233.99        40.27 o                         
  -3  -4   4        274.78        252.40        13.77 o                         
  -2  -4   4        122.81        127.41         9.18 o                         
  -1  -4   4        668.90        717.62        16.29 o                         
   0  -4   4       3739.05       4003.65        72.77 o                         
   1  -4   4       2754.41       3011.23        56.36 o                         
   2  -4   4        436.75        478.73        18.26 o                         
   3  -4   4       4256.12       4522.11        80.99 o                         
   4  -4   4       1110.31       1076.28        22.07 o                         
   5  -4   4        549.48        502.19        16.74 o                         
   6  -4   4        203.69        213.47        12.25 o                         
   7  -4   4         34.54         29.56         7.85 o                         
   8  -4   4        328.90        279.18        33.35 o                         
   9  -4   4        270.87        310.77        39.47 o                         
  10  -4   4         45.81         17.77        17.42 o                         
  -8  -3   4         37.26         37.19        16.80 o                         
  -7  -3   4        674.55        641.14        80.33 o                         
  -6  -3   4        269.89        254.44        31.26 o                         
  -5  -3   4         56.08         36.56        11.61 o                         
  -4  -3   4        596.85        605.53        28.38 o                         
  -3  -3   4         33.16         14.40         4.86 o                         
  -2  -3   4        425.80        415.44        17.25 o                         
  -1  -3   4       2774.58       3142.35        56.80 o                         
   0  -3   4       5791.12       6274.84       107.19 o                         
   1  -3   4       1803.71       1746.43        34.51 o                         
   2  -3   4       5362.76       5942.00       111.89 o                         
   3  -3   4       5120.82       5763.18        86.14 o                         
   4  -3   4       9428.17      10578.85       178.22 o                         
   5  -3   4         99.03         76.32         7.77 o                         
   6  -3   4        111.16         81.15         8.70 o                         
   7  -3   4       1436.22       1525.73        37.31 o                         
   8  -3   4        303.86        280.57        31.87 o                         
   9  -3   4         72.28         55.55        20.30 o                         
  10  -3   4          9.75          5.38        19.03 o                         
  -9  -2   4         47.45         43.13        20.07 o                         
  -8  -2   4         24.53         27.04        14.71 o                         
  -7  -2   4        322.27        335.82        27.89 o                         
  -6  -2   4        504.80        514.13        32.97 o                         
  -5  -2   4          3.35         -1.81         5.11 o                         
  -4  -2   4        431.96        407.84        14.54 o                         
  -3  -2   4       1153.45       1057.92        33.67 o                         
  -2  -2   4        987.78        913.57        21.30 o                         
  -1  -2   4         54.04         48.31         3.61 o                         
   0  -2   4       1384.68       1380.44        25.31 o                         
   1  -2   4       2586.28       2557.11        46.28 o                         
   2  -2   4        128.08        160.52         6.78 o                         
   3  -2   4          4.71          3.37         3.19 o                         
   4  -2   4       5432.14       5698.25       109.22 o                         
   5  -2   4       1996.08       2011.25        45.96 o                         
   6  -2   4          1.49          2.44         4.83 o                         
   7  -2   4         98.84         84.81        11.40 o                         
   8  -2   4       1004.58       1061.18        47.79 o                         
   9  -2   4          2.33          1.37        15.54 o                         
  10  -2   4         10.61          3.00        20.37 o                         
  -9  -1   4        114.88        115.25        21.65 o                         
  -8  -1   4         32.48         39.00        15.54 o                         
  -7  -1   4        462.32        431.37        24.37 o                         
  -6  -1   4       1404.85       1402.84        44.24 o                         
  -5  -1   4       1231.10       1249.94        33.84 o                         
  -4  -1   4        497.67        448.77        14.21 o                         
  -3  -1   4       3510.26       3592.16        64.67 o                         
  -2  -1   4         96.90        121.49         6.62 o                         
  -1  -1   4         11.34         10.64         4.60 o                         
   0  -1   4       3643.16       4065.12        64.38 o                         
   1  -1   4         60.98         79.31         7.77 o                         
   2  -1   4         58.25         47.13         4.12 o                         
   3  -1   4        617.85        595.42        15.86 o                         
   4  -1   4       1244.17       1242.26        28.02 o                         
   5  -1   4       3436.05       3556.16        67.54 o                         
   6  -1   4        257.85        267.30        17.07 o                         
   7  -1   4         11.90          7.59         8.65 o                         
   8  -1   4         30.10         32.03        13.00 o                         
   9  -1   4         24.40         41.45        16.37 o                         
  -9   0   4        311.48        343.32        31.38 o                         
  -8   0   4         15.36         20.78         9.52 o                         
  -7   0   4        618.32        582.45        21.45 o                         
  -6   0   4       2149.47       2149.65        79.05 o                         
  -5   0   4       1095.61        996.92        25.82 o                         
  -4   0   4         18.29         14.49         4.57 o                         
  -3   0   4         94.32         73.96         5.04 o                         
  -2   0   4       2720.52       2565.60        43.01 o                         
  -1   0   4       2981.68       2947.58        56.19 o                         
   0   0   4       1055.09       1080.52        21.72 o                         
   1   0   4        780.19        716.90        15.14 o                         
   2   0   4       1389.45       1436.11        28.79 o                         
   3   0   4       2775.76       3025.08        55.83 o                         
   4   0   4        851.80        865.50        21.70 o                         
   5   0   4         65.89         60.53        12.16 o                         
   6   0   4        188.69        177.05        16.77 o                         
   7   0   4        214.09        210.55        27.74 o                         
   8   0   4        340.58        345.59        51.44 o                         
   9   0   4         61.91         56.52        19.54 o                         
 -10   1   4         73.59        147.90        44.27 o                         
  -9   1   4         25.70         35.34        10.77 o                         
  -8   1   4          8.91          9.61         7.36 o                         
  -7   1   4         49.62         59.61         9.66 o                         
  -6   1   4       1119.75       1053.73        30.85 o                         
  -5   1   4        998.22        907.10        32.12 o                         
  -4   1   4        157.09        160.52         9.92 o                         
  -3   1   4       2123.52       2056.08        36.78 o                         
  -2   1   4       9429.64       9486.55       157.08 o                         
  -1   1   4       1739.14       1730.14        32.91 o                         
   0   1   4        944.10        974.68        17.84 o                         
   1   1   4        676.42        660.23        15.76 o                         
   2   1   4        810.25        770.85        21.71 o                         
   3   1   4        218.65        185.01        10.74 o                         
   4   1   4         23.55         24.97         8.99 o                         
   5   1   4        813.92        792.58        27.25 o                         
   6   1   4        972.09       1020.27        32.40 o                         
   7   1   4         12.89         18.54        10.60 o                         
   8   1   4         10.40         32.08        16.37 o                         
 -10   2   4          2.17         18.16        11.65 o                         
  -9   2   4         10.66         -1.20         7.87 o                         
  -8   2   4         81.65         86.58        17.20 o                         
  -7   2   4        150.85        133.15        11.52 o                         
  -6   2   4        184.46        139.77        12.94 o                         
  -5   2   4        819.36        735.78        22.71 o                         
  -4   2   4       1392.39       1458.19        39.59 o                         
  -3   2   4       2635.37       2730.88        47.10 o                         
  -2   2   4        243.54        184.87         7.49 o                         
  -1   2   4          3.88         -1.28         3.13 o                         
   0   2   4         38.44         19.37         3.67 o                         
   1   2   4       1391.23       1381.72        25.96 o                         
   2   2   4       7273.33       8002.82       151.70 o                         
   3   2   4        398.56        425.26        16.19 o                         
   4   2   4        428.79        412.42        17.00 o                         
   5   2   4        238.24        260.19        14.95 o                         
   6   2   4        564.07        587.93        23.90 o                         
   7   2   4          0.76          3.40        11.12 o                         
   8   2   4         14.64         21.46        19.88 o                         
 -10   3   4        132.68        124.97        16.50 o                         
  -9   3   4         29.81         40.81        10.83 o                         
  -8   3   4        286.93        240.87        19.44 o                         
  -7   3   4        196.77        171.99        31.65 o                         
  -6   3   4         53.34         49.91         7.77 o                         
  -5   3   4        223.56        248.76        12.96 o                         
  -4   3   4       1158.38       1190.42        25.23 o                         
  -3   3   4         48.60         48.43         5.22 o                         
  -2   3   4       1518.03       1408.08        27.68 o                         
  -1   3   4       2256.87       2286.06        40.23 o                         
   0   3   4        842.15       1032.55        22.20 o                         
   1   3   4       2378.79       2427.14        44.50 o                         
   2   3   4       1297.83       1345.52        32.25 o                         
   3   3   4        768.83        798.02        24.11 o                         
   4   3   4        145.35        133.10        11.98 o                         
   5   3   4        396.85        372.04        23.85 o                         
   6   3   4         34.62         31.30        11.96 o                         
   7   3   4         94.14         89.73        19.38 o                         
 -10   4   4        388.43        399.10        27.59 o                         
  -9   4   4        272.13        277.57        28.12 o                         
  -8   4   4        166.26        178.13        18.45 o                         
  -7   4   4         32.07         16.38        10.24 o                         
  -6   4   4        366.82        348.78        19.20 o                         
  -5   4   4        781.37        706.95        21.24 o                         
  -4   4   4          7.36          0.71         3.05 o                         
  -3   4   4          5.15          3.18         3.86 o                         
  -2   4   4        664.48        610.04        16.11 o                         
  -1   4   4       1471.63       1458.67        31.64 o                         
   0   4   4         35.38         59.13         6.29 o                         
   1   4   4         42.37         42.43         5.91 o                         
   2   4   4        153.18        108.69        19.02 o                         
   3   4   4        273.24        256.16        20.57 o                         
   4   4   4         91.73         68.83        13.25 o                         
   5   4   4        119.33        138.98        18.53 o                         
   6   4   4        307.94        302.16        27.16 o                         
 -10   5   4          3.47          5.97        11.82 o                         
  -9   5   4        692.37        689.86        33.69 o                         
  -8   5   4        821.74        828.38        34.54 o                         
  -7   5   4         13.63         -0.14         7.29 o                         
  -6   5   4        108.34        106.30        12.20 o                         
  -5   5   4       1954.72       1828.24        58.72 o                         
  -4   5   4       2555.47       2571.62        57.83 o                         
  -3   5   4        393.76        377.91        21.73 o                         
  -2   5   4        488.38        488.28        17.13 o                         
  -1   5   4        456.52        461.32        16.99 o                         
   0   5   4        505.57        422.42        30.73 o                         
   1   5   4          3.03         -6.06         6.09 o                         
   2   5   4        676.21        641.56        30.71 o                         
   3   5   4        244.89        261.29        22.38 o                         
   4   5   4          7.87          4.38        10.31 o                         
   5   5   4          3.94          2.49        11.96 o                         
   6   5   4         82.02         94.65        30.34 o                         
 -10   6   4         17.43         10.42        11.76 o                         
  -9   6   4         11.25         31.08        12.37 o                         
  -8   6   4        547.63        596.69        29.72 o                         
  -7   6   4        185.55        154.00        16.79 o                         
  -6   6   4         12.08          7.73         7.80 o                         
  -5   6   4       1421.37       1448.38        49.02 o                         
  -4   6   4       1949.06       2060.31        58.04 o                         
  -3   6   4        235.69        243.12        17.73 o                         
  -2   6   4        227.99        222.13        15.31 o                         
  -1   6   4        875.15        895.11        26.66 o                         
   0   6   4       1112.35       1022.81        38.03 o                         
   1   6   4        409.11        367.33        26.36 o                         
   2   6   4         34.93         40.55        11.90 o                         
   3   6   4        359.45        434.05        41.90 o                         
   4   6   4         35.87         33.19        14.27 o                         
   5   6   4         18.96         16.32        15.00 o                         
 -10   7   4         82.33         65.41        16.29 o                         
  -9   7   4        178.87        183.73        21.57 o                         
  -8   7   4          3.03         -1.43         9.50 o                         
  -7   7   4         95.54         87.63        15.73 o                         
  -6   7   4          4.34         -2.33         6.99 o                         
  -5   7   4        855.19        893.82        35.93 o                         
  -4   7   4        797.04        724.31        31.46 o                         
  -3   7   4         36.15         35.51        10.02 o                         
  -2   7   4         81.12         66.93        12.82 o                         
  -1   7   4        405.52        439.02        26.77 o                         
   0   7   4        447.92        408.64        25.47 o                         
   1   7   4          0.61          6.86        10.59 o                         
   2   7   4         28.25          8.67        11.53 o                         
   3   7   4        100.15        102.03        19.24 o                         
  -9   8   4          8.66          2.44        13.16 o                         
  -8   8   4        129.81        143.11        31.73 o                         
  -7   8   4         42.11         29.20        12.39 o                         
  -6   8   4         70.39         87.59        13.84 o                         
  -5   8   4         46.32         35.61        10.84 o                         
  -4   8   4        867.85        858.33        36.52 o                         
  -3   8   4        104.39        126.99        20.48 o                         
  -2   8   4        114.42        121.69        17.31 o                         
  -1   8   4         94.51        137.39        19.47 o                         
   0   8   4        165.10        147.66        17.74 o                         
   1   8   4          0.75          8.18        14.52 o                         
   2   8   4        125.24         87.45        18.65 o                         
  -9   9   4        169.11        105.05        35.12 o                         
  -8   9   4         62.15         70.37        17.32 o                         
  -7   9   4        591.95        568.43        33.77 o                         
  -6   9   4          2.32         -0.87        10.92 o                         
  -5   9   4          3.12         -5.10        11.09 o                         
  -4   9   4        135.77        154.30        27.96 o                         
  -3   9   4          2.47          7.41        11.86 o                         
  -2   9   4         12.90         -0.64        11.92 o                         
  -1   9   4          5.37         16.76        12.60 o                         
   0   9   4        277.74        289.08        29.33 o                         
   1   9   4         99.87         80.77        17.23 o                         
  -7  10   4          6.23         -4.17        12.58 o                         
  -6  10   4        354.24        394.90        32.09 o                         
  -5  10   4         10.14          2.91        12.77 o                         
  -4  10   4        169.53        201.49        25.14 o                         
  -3  10   4         24.00         43.09        26.64 o                         
  -2  10   4        114.44         98.10        20.68 o                         
   3 -11   5        204.79        196.74        28.73 o                         
   4 -11   5        118.85         86.63        22.32 o                         
   5 -11   5         71.98         62.50        25.39 o                         
   0 -10   5         10.74          4.86        14.49 o                         
   1 -10   5         95.55         54.17        18.53 o                         
   2 -10   5        123.12        129.99        23.63 o                         
   3 -10   5        604.78        619.22        39.35 o                         
   4 -10   5        275.21        227.56        34.19 o                         
   5 -10   5          3.73          2.65        13.78 o                         
   6 -10   5        337.90        346.55        41.97 o                         
   7 -10   5        393.36        425.72        64.78 o                         
   8 -10   5         40.47         22.23        16.11 o                         
  -2  -9   5        175.86        195.86        29.46 o                         
  -1  -9   5         79.24         59.90        16.06 o                         
   0  -9   5        128.96        121.30        18.40 o                         
   1  -9   5        803.95        880.29        45.73 o                         
   2  -9   5        953.27        855.70        44.20 o                         
   3  -9   5        655.73        694.83        45.51 o                         
   4  -9   5        502.63        520.28        28.75 o                         
   5  -9   5         41.68         30.98        19.73 o                         
   6  -9   5        159.30        165.84        23.28 o                         
   7  -9   5        287.62        309.35        43.39 o                         
   8  -9   5          6.59         10.72        14.70 o                         
   9  -9   5        168.54        197.20        33.61 o                         
  -3  -8   5          1.71        -13.04        13.67 o                         
  -2  -8   5        488.16        480.74        30.32 o                         
  -1  -8   5         70.09         70.19        18.73 o                         
   0  -8   5         64.04         71.94        14.33 o                         
   1  -8   5        204.95        175.96        25.05 o                         
   2  -8   5        756.04        741.41        34.90 o                         
   3  -8   5        123.63         98.61        16.51 o                         
   4  -8   5        233.31        225.91        18.79 o                         
   5  -8   5          3.07         -6.11         9.15 o                         
   6  -8   5       1046.37       1156.68        50.18 o                         
   7  -8   5        158.53        143.91        17.75 o                         
   8  -8   5          1.24          5.62        10.89 o                         
   9  -8   5        149.49        159.29        23.90 o                         
  -5  -7   5        129.36         93.17        31.44 o                         
  -4  -7   5        163.12        190.25        52.57 o                         
  -3  -7   5          0.25         -4.42        10.04 o                         
  -2  -7   5         33.65         45.19        12.58 o                         
  -1  -7   5        150.17        149.27        17.43 o                         
   0  -7   5        180.50        178.07        17.73 o                         
   1  -7   5         93.34         79.07        10.81 o                         
   2  -7   5        251.43        244.31        15.61 o                         
   3  -7   5        997.29        961.47        33.61 o                         
   4  -7   5          5.15         -3.32         5.74 o                         
   5  -7   5        375.43        378.56        41.48 o                         
   6  -7   5        335.44        322.58        21.79 o                         
   7  -7   5        299.30        320.46        30.00 o                         
   8  -7   5        128.57        108.35        16.87 o                         
   9  -7   5         41.43         51.77        21.45 o                         
  10  -7   5        212.55        190.75        33.09 o                         
  -6  -6   5         25.08         32.53        22.76 o                         
  -5  -6   5        345.21        402.65        42.45 o                         
  -4  -6   5        432.91        401.27        36.73 o                         
  -3  -6   5        322.64        299.64        22.11 o                         
  -2  -6   5          2.25         -1.34         7.71 o                         
  -1  -6   5        817.46        813.16        32.00 o                         
   0  -6   5        790.12        785.04        23.08 o                         
   1  -6   5        190.57        176.75        11.17 o                         
   2  -6   5       2302.04       2444.05        50.55 o                         
   3  -6   5        726.96        688.23        23.18 o                         
   4  -6   5         51.76         45.86         7.86 o                         
   5  -6   5        298.98        295.31        15.85 o                         
   6  -6   5        808.90        776.78        31.78 o                         
   7  -6   5         30.23         22.50        12.05 o                         
   8  -6   5         30.46         35.73        11.64 o                         
   9  -6   5          0.97         -0.57        12.32 o                         
  10  -6   5        219.70        242.44        37.33 o                         
  -6  -5   5          0.00        -11.07        13.87 o                         
  -5  -5   5        101.93        106.00        25.79 o                         
  -4  -5   5       1501.89       1540.57        59.38 o                         
  -3  -5   5        560.66        617.06        27.89 o                         
  -2  -5   5        218.87        190.26        14.24 o                         
  -1  -5   5        780.59        792.20        21.97 o                         
   0  -5   5        431.36        387.61        14.51 o                         
   1  -5   5       2542.32       2684.58        53.19 o                         
   2  -5   5        193.08        250.91        12.76 o                         
   3  -5   5        649.13        661.36        19.57 o                         
   4  -5   5        754.19        768.65        21.84 o                         
   5  -5   5        879.89        861.59        22.38 o                         
   6  -5   5        323.73        280.43        18.85 o                         
   7  -5   5        454.81        450.87        26.50 o                         
   8  -5   5         31.27         22.17        11.76 o                         
   9  -5   5         86.21         82.66        22.92 o                         
  10  -5   5         21.28         -0.23        18.36 o                         
  -7  -4   5        144.34        143.20        80.99 o                         
  -6  -4   5         49.79         32.81        13.62 o                         
  -5  -4   5       1327.38       1274.13        44.20 o                         
  -4  -4   5        493.32        457.36        21.19 o                         
  -3  -4   5        216.23        179.18        14.01 o                         
  -2  -4   5       1256.67       1456.44        95.40 o                         
  -1  -4   5        136.08        179.82         8.35 o                         
   0  -4   5       4564.10       4933.84        96.81 o                         
   1  -4   5        881.22        850.69        23.44 o                         
   2  -4   5       1209.95       1284.78        28.57 o                         
   3  -4   5        572.70        530.01        16.14 o                         
   4  -4   5       5644.78       6161.93        93.62 o                         
   5  -4   5          8.57          6.47         4.88 o                         
   6  -4   5        115.58         89.34        10.64 o                         
   7  -4   5        493.43        442.10        31.30 o                         
   8  -4   5       1029.07        944.52        67.41 o                         
   9  -4   5         10.72         11.86        14.89 o                         
  10  -4   5         28.21         38.78        22.02 o                         
  -8  -3   5        244.45        286.35        43.29 o                         
  -7  -3   5        242.47        248.14        27.98 o                         
  -6  -3   5        220.73        242.37        21.80 o                         
  -5  -3   5        578.87        588.34        34.78 o                         
  -4  -3   5       1131.77       1195.14        36.12 o                         
  -3  -3   5         56.27         43.86         7.70 o                         
  -2  -3   5          1.14         -1.05         3.45 o                         
  -1  -3   5          3.73         25.73         5.70 o                         
   0  -3   5       2235.36       2264.41        43.39 o                         
   1  -3   5       1843.26       2019.09        39.44 o                         
   2  -3   5        788.64        786.28        21.32 o                         
   3  -3   5       1819.80       2018.43        40.22 o                         
   4  -3   5       7259.95       7746.69       146.21 o                         
   5  -3   5        298.14        264.46        13.13 o                         
   6  -3   5        155.23        178.68        13.35 o                         
   7  -3   5         17.13          8.84        11.45 o                         
   8  -3   5          2.30         -1.42        24.90 o                         
   9  -3   5         16.77         10.25        16.35 o                         
  10  -3   5          8.26         -1.76        16.90 o                         
  -8  -2   5          1.68          0.45        12.81 o                         
  -7  -2   5        406.57        387.13        24.66 o                         
  -6  -2   5        262.08        203.01        18.95 o                         
  -5  -2   5        212.40        180.74        16.78 o                         
  -4  -2   5        286.27        271.24        12.85 o                         
  -3  -2   5       1473.47       1512.16        32.59 o                         
  -2  -2   5        357.23        384.85        11.83 o                         
  -1  -2   5          2.64          8.07         4.48 o                         
   0  -2   5        130.83        173.21         6.90 o                         
   1  -2   5        859.66        868.95        19.55 o                         
   2  -2   5        763.01        846.18        25.63 o                         
   3  -2   5          6.56          0.50         3.02 o                         
   4  -2   5       6925.56       7482.75       129.04 o                         
   5  -2   5       1243.07       1259.19        30.16 o                         
   6  -2   5         61.04         47.21        11.06 o                         
   7  -2   5        942.77       1049.24        38.52 o                         
   8  -2   5        574.54        586.94        35.28 o                         
   9  -2   5         41.54         23.34        23.14 o                         
  -9  -1   5          7.23        -10.01        16.23 o                         
  -8  -1   5         28.73         27.47        11.81 o                         
  -7  -1   5        321.61        328.09        22.21 o                         
  -6  -1   5        532.79        490.35        32.38 o                         
  -5  -1   5          3.02          7.90         5.67 o                         
  -4  -1   5        496.34        460.79        15.15 o                         
  -3  -1   5        855.88        807.37        19.80 o                         
  -2  -1   5        681.70        638.01        16.84 o                         
  -1  -1   5         98.65        103.74         6.28 o                         
   0  -1   5         73.29         66.53         5.02 o                         
   1  -1   5        160.27        207.44        11.56 o                         
   2  -1   5        326.28        351.04        11.99 o                         
   3  -1   5          7.51         14.01         3.76 o                         
   4  -1   5       1262.20       1244.60        28.47 o                         
   5  -1   5       1791.22       1923.34        47.86 o                         
   6  -1   5          0.20         -4.24         5.51 o                         
   7  -1   5          1.75          3.16         9.88 o                         
   8  -1   5        167.82        167.56        22.72 o                         
   9  -1   5        425.21        384.20        35.11 o                         
  -9   0   5        142.79        121.22        26.21 o                         
  -8   0   5         83.43         66.36        13.39 o                         
  -7   0   5       1691.77       1749.68        49.23 o                         
  -6   0   5       2461.31       2374.47        51.12 o                         
  -5   0   5        109.18         96.19        10.20 o                         
  -4   0   5       2321.15       2329.56        57.77 o                         
  -3   0   5       3923.83       3985.59        67.14 o                         
  -2   0   5          6.71          8.98         3.23 o                         
  -1   0   5         39.91         35.74         4.37 o                         
   0   0   5       3099.46       3178.45        51.94 o                         
   1   0   5        134.54        118.75         6.14 o                         
   2   0   5       1000.31       1097.44        24.15 o                         
   3   0   5         12.09          6.88         3.38 o                         
   4   0   5        267.39        241.17        12.80 o                         
   5   0   5          3.31          6.51         5.83 o                         
   6   0   5        309.43        302.95        17.58 o                         
   7   0   5         44.39         16.17        12.64 o                         
   8   0   5        228.76        247.86        28.37 o                         
   9   0   5         69.92         98.50        22.74 o                         
 -10   1   5        486.34        517.32        42.46 o                         
  -9   1   5          2.44         -8.51         9.71 o                         
  -8   1   5        285.86        282.93        19.97 o                         
  -7   1   5        881.74        838.74        28.72 o                         
  -6   1   5       1034.36       1030.62        31.00 o                         
  -5   1   5        208.33        183.94        12.35 o                         
  -4   1   5        241.00        211.79        11.58 o                         
  -3   1   5      19447.04      21479.48       323.73 o                         
  -2   1   5       9844.80      10334.83       158.88 o                         
  -1   1   5        183.10        238.38         8.42 o                         
   0   1   5        869.77        856.19        18.45 o                         
   1   1   5        949.20        897.86        20.61 o                         
   2   1   5       1298.02       1365.90        33.36 o                         
   3   1   5        111.67         93.88         9.38 o                         
   4   1   5        397.68        416.15        17.84 o                         
   5   1   5        990.20        980.52        28.68 o                         
   6   1   5        354.98        333.27        25.18 o                         
   7   1   5         34.28         26.66        12.82 o                         
   8   1   5        525.48        539.62        73.49 o                         
 -10   2   5        266.12        319.54        27.84 o                         
  -9   2   5          7.92         -7.76         7.76 o                         
  -8   2   5        105.96        108.19        13.47 o                         
  -7   2   5        443.73        475.97        19.29 o                         
  -6   2   5        796.71        729.71        22.58 o                         
  -5   2   5       1154.80       1074.30        35.73 o                         
  -4   2   5          1.35          5.12         3.64 o                         
  -3   2   5       7890.78       8386.25       131.66 o                         
  -2   2   5       6362.17       6542.20       123.25 o                         
  -1   2   5        513.33        507.81        13.84 o                         
   0   2   5        277.61        268.93         9.28 o                         
   1   2   5       1069.34       1027.06        23.85 o                         
   2   2   5       1096.55       1081.34        30.32 o                         
   3   2   5         67.50         63.88        11.22 o                         
   4   2   5        165.90        150.88        18.31 o                         
   5   2   5        683.95        696.74        46.57 o                         
   6   2   5        827.88        903.95        30.20 o                         
   7   2   5        132.75        106.16        22.34 o                         
   8   2   5         41.39         89.36        26.29 o                         
 -10   3   5        187.21        193.95        19.24 o                         
  -9   3   5        325.01        333.98        33.00 o                         
  -8   3   5          3.19          1.77         8.10 o                         
  -7   3   5        183.23        217.25        18.90 o                         
  -6   3   5        364.61        322.71        15.62 o                         
  -5   3   5        525.99        479.60        18.33 o                         
  -4   3   5        313.15        291.26        13.79 o                         
  -3   3   5        211.22        160.90         8.51 o                         
  -2   3   5        755.47        731.63        16.59 o                         
  -1   3   5        820.20        860.24        19.99 o                         
   0   3   5        141.30        120.31         7.48 o                         
   1   3   5        682.90        677.53        15.55 o                         
   2   3   5         22.29         10.02         5.37 o                         
   3   3   5        647.03        623.26        35.32 o                         
   4   3   5         20.01         19.70         7.28 o                         
   5   3   5        279.24        327.64        20.90 o                         
   6   3   5        146.96        160.38        20.65 o                         
   7   3   5        392.59        354.31        59.36 o                         
 -10   4   5         84.44         66.83        13.47 o                         
  -9   4   5        282.63        265.97        39.85 o                         
  -8   4   5          5.91          4.50         8.42 o                         
  -7   4   5          4.32          0.52         6.62 o                         
  -6   4   5        159.35        150.98        14.74 o                         
  -5   4   5        300.58        306.83        13.94 o                         
  -4   4   5          0.73         -0.32         3.33 o                         
  -3   4   5         11.00         10.83         5.70 o                         
  -2   4   5       1791.62       1770.42        32.35 o                         
  -1   4   5       1101.29       1138.93        27.12 o                         
   0   4   5        200.06        198.01        10.26 o                         
   1   4   5         93.98         77.98        11.47 o                         
   2   4   5        217.14        153.60        15.84 o                         
   3   4   5         67.72         51.54        11.83 o                         
   4   4   5        105.44         94.15        15.06 o                         
   5   4   5        203.61        235.48        27.36 o                         
   6   4   5        267.15        268.97        26.59 o                         
 -10   5   5          6.18          1.27        11.48 o                         
  -9   5   5        290.81        290.18        25.55 o                         
  -8   5   5        266.30        263.90        23.51 o                         
  -7   5   5         14.55         15.38         8.32 o                         
  -6   5   5        776.14        753.57        27.35 o                         
  -5   5   5       1169.50       1180.19        39.45 o                         
  -4   5   5       1277.26       1189.82        30.62 o                         
  -3   5   5         47.59         50.32         6.56 o                         
  -2   5   5       1089.28       1062.92        37.90 o                         
  -1   5   5        352.14        343.79        16.38 o                         
   0   5   5         18.74          6.75         7.10 o                         
   1   5   5        193.96        194.13        18.47 o                         
   2   5   5        262.63        267.51        24.31 o                         
   3   5   5        127.46        120.25        27.16 o                         
   4   5   5         12.58         12.44        11.15 o                         
   5   5   5         75.73         57.21        15.29 o                         
 -10   6   5         36.08         34.87        14.72 o                         
  -9   6   5        439.58        439.85        34.42 o                         
  -8   6   5       1088.19       1181.19        43.82 o                         
  -7   6   5          7.96         16.16         9.20 o                         
  -6   6   5        557.86        508.48        26.91 o                         
  -5   6   5        744.03        759.70        24.85 o                         
  -4   6   5        780.67        807.94        31.82 o                         
  -3   6   5        347.87        288.04        16.75 o                         
  -2   6   5        234.13        221.85        15.27 o                         
  -1   6   5       1091.39       1069.69        45.03 o                         
   0   6   5        979.11        889.54        52.86 o                         
   1   6   5        144.09         98.57        14.81 o                         
   2   6   5        313.47        348.22        25.85 o                         
   3   6   5        413.99        436.09        30.13 o                         
   4   6   5          8.71         16.91        14.27 o                         
 -10   7   5         51.86         41.54        15.52 o                         
  -9   7   5        618.91        662.17        34.66 o                         
  -8   7   5        756.95        814.36        53.36 o                         
  -7   7   5          3.45         -2.02         9.17 o                         
  -6   7   5        805.07        801.08        35.86 o                         
  -5   7   5         91.98         94.63        14.23 o                         
  -4   7   5        599.20        580.07        28.52 o                         
  -3   7   5          5.80          6.91         7.67 o                         
  -2   7   5        471.89        452.23        22.52 o                         
  -1   7   5       1798.03       1703.03        49.26 o                         
   0   7   5        768.76        665.91        45.14 o                         
   1   7   5         80.06         56.72        14.58 o                         
   2   7   5        225.03        165.50        21.30 o                         
   3   7   5         78.61         62.30        17.01 o                         
  -9   8   5        325.91        319.35        36.28 o                         
  -8   8   5        994.08       1183.07        49.25 o                         
  -7   8   5         39.23         29.11        13.29 o                         
  -6   8   5        551.60        597.34        30.09 o                         
  -5   8   5        311.08        318.36        36.37 o                         
  -4   8   5        420.31        428.16        26.32 o                         
  -3   8   5          8.12          3.54         8.01 o                         
  -2   8   5       1066.75       1021.74        43.17 o                         
  -1   8   5        165.09        177.84        21.39 o                         
   0   8   5         43.72         43.49        13.11 o                         
   1   8   5         85.51         65.36        15.73 o                         
   2   8   5        118.78         93.81        27.66 o                         
  -8   9   5        844.81        920.27        49.96 o                         
  -7   9   5        361.38        350.63        35.00 o                         
  -6   9   5         16.64         18.65        11.81 o                         
  -5   9   5        229.57        259.71        24.81 o                         
  -4   9   5        104.43        103.36        17.39 o                         
  -3   9   5          6.45         10.15        13.80 o                         
  -2   9   5        139.62        157.00        22.36 o                         
  -1   9   5        450.92        403.59        32.75 o                         
   0   9   5        289.07        342.99        31.05 o                         
  -7  10   5         12.10         11.57        28.17 o                         
  -6  10   5        414.87        408.85        32.64 o                         
  -5  10   5         22.67         20.72        14.69 o                         
  -4  10   5        526.43        649.65        74.88 o                         
  -3  10   5        192.41        196.32        39.27 o                         
   4 -11   6        153.84        143.09        32.58 o                         
   5 -11   6        159.40        219.98        39.04 o                         
   0 -10   6         43.82         55.09        20.09 o                         
   1 -10   6        454.66        403.01        34.73 o                         
   2 -10   6        337.10        298.86        54.08 o                         
   3 -10   6         42.02         45.50        16.66 o                         
   4 -10   6        255.07        308.40        91.03 o                         
   5 -10   6        205.11        183.20        28.38 o                         
   6 -10   6        174.72        152.32        25.62 o                         
   7 -10   6          0.19          8.66        14.56 o                         
  -2  -9   6        381.57        392.03        37.52 o                         
  -1  -9   6         10.75          2.46        12.58 o                         
   0  -9   6          5.70         10.48        11.20 o                         
   1  -9   6        399.07        401.85        32.02 o                         
   2  -9   6       1123.26       1179.36        52.99 o                         
   3  -9   6          0.68          2.07        14.73 o                         
   4  -9   6        184.75        151.93        31.54 o                         
   5  -9   6        206.69        162.42        21.96 o                         
   6  -9   6        648.58        681.67        40.19 o                         
   7  -9   6          1.12         -5.33        13.42 o                         
   8  -9   6          3.53          5.18        14.35 o                         
  -3  -8   6        115.98        130.51        51.82 o                         
  -2  -8   6         98.24        147.86        29.99 o                         
  -1  -8   6         92.22        117.57        17.84 o                         
   0  -8   6         72.00         77.84        14.55 o                         
   1  -8   6         68.80         52.21        19.68 o                         
   2  -8   6       1404.04       1538.11        51.90 o                         
   3  -8   6        100.83        126.32        18.32 o                         
   4  -8   6         22.02          8.68        10.64 o                         
   5  -8   6        650.31        640.25        35.94 o                         
   6  -8   6        742.48        734.18        41.88 o                         
   7  -8   6         83.24         95.54        16.67 o                         
   8  -8   6          1.03          2.94        10.76 o                         
   9  -8   6        102.55        109.00        23.01 o                         
  -4  -7   6         48.69         45.62        31.19 o                         
  -3  -7   6         89.74        120.72        17.54 o                         
  -2  -7   6        167.46        211.90        21.51 o                         
  -1  -7   6        185.75        223.83        20.62 o                         
   0  -7   6          4.01         -6.93         6.93 o                         
   1  -7   6          4.16         -1.51         7.04 o                         
   2  -7   6        515.06        544.80        24.08 o                         
   3  -7   6        156.95        151.24        13.46 o                         
   4  -7   6        110.06         95.13        38.31 o                         
   5  -7   6        268.33        279.93        30.85 o                         
   6  -7   6        637.84        629.78        32.02 o                         
   7  -7   6        126.05        106.41        16.26 o                         
   8  -7   6          0.86          4.45        11.18 o                         
   9  -7   6        124.34        135.90        22.41 o                         
  -5  -6   6        300.25        368.21        43.51 o                         
  -4  -6   6         27.68         40.60        14.64 o                         
  -3  -6   6        316.02        270.29        22.26 o                         
  -2  -6   6        190.22        207.54        25.26 o                         
  -1  -6   6        516.37        530.97        22.19 o                         
   0  -6   6          3.41          8.81         6.24 o                         
   1  -6   6        694.55        771.70        23.01 o                         
   2  -6   6       1599.49       1683.23        38.30 o                         
   3  -6   6        275.46        276.36        16.95 o                         
   4  -6   6        122.55        108.22        11.17 o                         
   5  -6   6          1.07         -2.29         6.83 o                         
   6  -6   6         39.08         23.60         9.37 o                         
   7  -6   6        475.34        535.11        34.35 o                         
   8  -6   6          5.39         -7.11         9.59 o                         
   9  -6   6        433.38        458.55        42.58 o                         
  -6  -5   6         70.80         35.99        20.90 o                         
  -5  -5   6        245.01        186.05        27.53 o                         
  -4  -5   6        674.47        696.17        66.50 o                         
  -3  -5   6         62.27         62.01        11.33 o                         
  -2  -5   6        289.31        307.76        14.81 o                         
  -1  -5   6        776.48        726.21        22.16 o                         
   0  -5   6       1662.48       1650.66        37.12 o                         
   1  -5   6        105.78        116.33        10.73 o                         
   2  -5   6       2605.83       2876.10        56.60 o                         
   3  -5   6        925.34        943.74        27.22 o                         
   4  -5   6        536.69        525.30        17.63 o                         
   5  -5   6        749.58        783.67        23.54 o                         
   6  -5   6        266.16        243.50        18.67 o                         
   7  -5   6          2.80         -5.43         7.84 o                         
   8  -5   6         39.24         35.13        13.84 o                         
   9  -5   6         20.23         20.49        17.75 o                         
  10  -5   6        244.72        288.68        41.15 o                         
  -7  -4   6        155.25        138.59        31.12 o                         
  -6  -4   6         10.84         21.81        11.32 o                         
  -5  -4   6        724.61        758.17        34.11 o                         
  -4  -4   6        709.94        682.20        29.32 o                         
  -3  -4   6        328.45        317.51        25.04 o                         
  -2  -4   6        152.65        101.02        14.38 o                         
  -1  -4   6        244.35        185.99        11.13 o                         
   0  -4   6       2042.23       2214.76        44.68 o                         
   1  -4   6        417.57        453.29        14.77 o                         
   2  -4   6       2303.34       2507.89        49.27 o                         
   3  -4   6       1618.35       1614.70        38.48 o                         
   4  -4   6        982.57       1039.27        24.40 o                         
   5  -4   6        463.70        454.71        19.39 o                         
   6  -4   6        321.71        331.77        19.95 o                         
   7  -4   6        239.84        298.57        22.63 o                         
   8  -4   6        114.03        125.17        59.61 o                         
   9  -4   6         43.86         51.67        21.66 o                         
  -8  -3   6        454.50        507.93        46.39 o                         
  -7  -3   6         25.82         18.64        11.93 o                         
  -6  -3   6         76.89         54.10        12.78 o                         
  -5  -3   6       1302.00       1287.88        43.37 o                         
  -4  -3   6        463.24        452.03        22.92 o                         
  -3  -3   6         35.97         30.40         7.08 o                         
  -2  -3   6         96.56         89.95         6.35 o                         
  -1  -3   6       1181.36       1149.86        30.11 o                         
   0  -3   6        475.96        434.03        13.11 o                         
   1  -3   6        231.18        202.36         9.71 o                         
   2  -3   6       1545.02       1716.19        35.06 o                         
   3  -3   6       4532.57       4750.83        78.65 o                         
   4  -3   6        559.13        546.67        19.64 o                         
   5  -3   6          5.71          3.76         6.28 o                         
   6  -3   6        943.17        889.31        37.03 o                         
   7  -3   6        287.29        320.35        25.49 o                         
   8  -3   6          6.20        -12.83        12.83 o                         
   9  -3   6          4.68         -1.37        17.86 o                         
  -8  -2   6        121.73        146.12        22.97 o                         
  -7  -2   6        490.75        509.68        33.04 o                         
  -6  -2   6        124.32         98.69        14.47 o                         
  -5  -2   6        362.94        347.17        20.58 o                         
  -4  -2   6       1751.59       1786.38        62.44 o                         
  -3  -2   6       1167.15       1123.06        30.37 o                         
  -2  -2   6        842.96        931.80        25.93 o                         
  -1  -2   6       1141.08       1144.11        26.97 o                         
   0  -2   6       2263.29       2234.71        42.63 o                         
   1  -2   6       1230.23       1258.26        26.48 o                         
   2  -2   6         17.26         13.68         5.63 o                         
   3  -2   6       1807.70       1955.51        41.03 o                         
   4  -2   6        126.54        102.07         7.92 o                         
   5  -2   6        260.99        283.91        14.93 o                         
   6  -2   6       1257.81       1170.18        43.20 o                         
   7  -2   6       1403.25       1375.18        78.78 o                         
   8  -2   6          2.56         -9.18         9.92 o                         
   9  -2   6         17.24          1.28        15.82 o                         
  -9  -1   6         11.57         38.94        16.45 o                         
  -8  -1   6         66.97         38.28        13.15 o                         
  -7  -1   6         63.26         44.25        11.80 o                         
  -6  -1   6         96.65         93.28        13.66 o                         
  -5  -1   6        276.39        195.65        24.38 o                         
  -4  -1   6       2920.88       2820.12        54.58 o                         
  -3  -1   6        898.64        867.31        21.17 o                         
  -2  -1   6        176.24        196.55         7.96 o                         
  -1  -1   6        493.00        541.81        12.65 o                         
   0  -1   6         15.15         29.08         4.09 o                         
   1  -1   6        154.31        134.03         8.58 o                         
   2  -1   6        140.09        127.69        10.39 o                         
   3  -1   6         64.92         80.18         7.01 o                         
   4  -1   6       1710.80       1769.35        37.73 o                         
   5  -1   6       1837.23       1834.96        52.73 o                         
   6  -1   6        284.61        268.50        19.60 o                         
   7  -1   6        296.57        280.92        22.87 o                         
   8  -1   6        183.58        149.84        22.73 o                         
   9  -1   6          8.85         22.82        17.23 o                         
  -9   0   6        169.98        142.68        19.56 o                         
  -8   0   6          4.10         -0.34         8.40 o                         
  -7   0   6        330.22        345.28        30.50 o                         
  -6   0   6        197.75        172.42        17.72 o                         
  -5   0   6         10.56         13.84         5.59 o                         
  -4   0   6        821.20        772.05        18.52 o                         
  -3   0   6          5.94         13.62         3.86 o                         
  -2   0   6        745.47        770.64        19.01 o                         
  -1   0   6       1082.50       1261.16        24.72 o                         
   0   0   6        336.55        247.48         9.33 o                         
   1   0   6       1622.92       1601.62        32.82 o                         
   2   0   6        377.22        360.53        13.24 o                         
   3   0   6        661.83        649.83        17.69 o                         
   4   0   6        312.91        281.21        18.11 o                         
   5   0   6        193.42        202.79        17.06 o                         
   6   0   6         58.42         67.67        22.80 o                         
   7   0   6         26.05         21.75        11.32 o                         
   8   0   6        118.57        130.82        24.55 o                         
 -10   1   6        362.60        392.03        34.76 o                         
  -9   1   6          0.87          9.29        11.21 o                         
  -8   1   6        147.02        107.40        15.68 o                         
  -7   1   6         60.68         69.15        10.78 o                         
  -6   1   6       1352.83       1281.76        36.09 o                         
  -5   1   6         11.51          7.98         5.46 o                         
  -4   1   6        430.05        384.94        11.04 o                         
  -3   1   6       4222.04       4240.81        70.43 o                         
  -2   1   6       4347.00       4773.14        72.44 o                         
  -1   1   6       4781.52       5090.90        82.68 o                         
   0   1   6        593.75        535.51        19.80 o                         
   1   1   6         35.51         17.37         4.22 o                         
   2   1   6          0.93          6.33         3.03 o                         
   3   1   6          5.71          5.92         5.38 o                         
   4   1   6       1459.68       1565.05        41.16 o                         
   5   1   6        826.43        842.96        29.10 o                         
   6   1   6         40.15         39.94        11.13 o                         
   7   1   6        202.69        165.73        21.08 o                         
   8   1   6        271.28        326.87        34.72 o                         
 -10   2   6        252.53        303.64        27.41 o                         
  -9   2   6         10.20          6.26         9.70 o                         
  -8   2   6        358.26        328.10        20.25 o                         
  -7   2   6          4.31          9.23         6.49 o                         
  -6   2   6       1457.05       1471.04        35.91 o                         
  -5   2   6        269.89        272.10        12.74 o                         
  -4   2   6       1507.85       1506.36        32.40 o                         
  -3   2   6        393.38        318.73        11.11 o                         
  -2   2   6       3599.14       3773.85        56.02 o                         
  -1   2   6         13.02          8.66         3.75 o                         
   0   2   6       1255.25       1283.30        26.27 o                         
   1   2   6       1107.48       1116.62        24.26 o                         
   2   2   6        256.66        289.40        21.60 o                         
   3   2   6        110.58        111.10        10.40 o                         
   4   2   6        847.88        915.18        28.09 o                         
   5   2   6       2368.44       2469.17        62.69 o                         
   6   2   6          0.53         17.34        11.57 o                         
   7   2   6         23.01         21.96        19.72 o                         
 -10   3   6        278.08        269.06        26.27 o                         
  -9   3   6         85.08         87.54        13.94 o                         
  -8   3   6        471.10        469.03        31.17 o                         
  -7   3   6        694.35        653.95        28.71 o                         
  -6   3   6        479.16        430.99        18.62 o                         
  -5   3   6         15.66          3.56         5.29 o                         
  -4   3   6          9.25         10.46         4.22 o                         
  -3   3   6        305.67        255.03         9.86 o                         
  -2   3   6       1469.70       1431.01        27.72 o                         
  -1   3   6         67.39         57.60         6.11 o                         
   0   3   6       1699.08       1645.76        30.57 o                         
   1   3   6       2142.55       2151.51        58.99 o                         
   2   3   6          1.99          9.93         6.24 o                         
   3   3   6        114.65        108.12        14.13 o                         
   4   3   6        191.40        210.10        17.47 o                         
   5   3   6          6.42          1.91         8.82 o                         
   6   3   6         48.72         51.10        18.09 o                         
   7   3   6         31.09         30.62        23.45 o                         
 -10   4   6        405.21        481.33        38.48 o                         
  -9   4   6          1.65         -5.61         8.89 o                         
  -8   4   6          6.04          0.83         9.27 o                         
  -7   4   6         47.39         52.32        11.29 o                         
  -6   4   6       1149.00       1100.25        37.25 o                         
  -5   4   6        168.98        147.78        12.68 o                         
  -4   4   6          7.71          2.52         3.97 o                         
  -3   4   6       1415.36       1433.98        30.77 o                         
  -2   4   6       3589.31       3667.86        64.13 o                         
  -1   4   6          2.99          0.89         3.95 o                         
   0   4   6        384.97        359.61        14.00 o                         
   1   4   6         20.77          7.13         6.05 o                         
   2   4   6         48.07         67.85        11.99 o                         
   3   4   6          6.01         -3.31         7.65 o                         
   4   4   6        205.86        206.48        28.31 o                         
   5   4   6         37.91         51.84        14.75 o                         
   6   4   6          7.84         10.77        17.05 o                         
 -10   5   6        431.46        460.56        36.38 o                         
  -9   5   6         25.21         22.90        11.54 o                         
  -8   5   6         37.89         29.01        11.24 o                         
  -7   5   6        191.67        182.75        17.87 o                         
  -6   5   6         10.16          9.61        11.25 o                         
  -5   5   6          2.85         -0.76         5.90 o                         
  -4   5   6       1484.40       1467.27        36.17 o                         
  -3   5   6        683.76        677.20        20.17 o                         
  -2   5   6       1202.45       1180.32        57.57 o                         
  -1   5   6       1566.40       1535.84        40.62 o                         
   0   5   6          9.57          8.39         7.43 o                         
   1   5   6        980.21       1052.09        39.42 o                         
   2   5   6        165.43        171.37        26.43 o                         
   3   5   6         22.97         15.48        10.66 o                         
   4   5   6          0.94          4.39        11.04 o                         
   5   5   6         85.05        109.42        20.51 o                         
 -10   6   6        397.38        449.63        31.14 o                         
  -9   6   6        354.50        392.09        27.66 o                         
  -8   6   6        451.85        406.68        25.18 o                         
  -7   6   6          1.35         -5.95         8.05 o                         
  -6   6   6          3.32         -4.70         7.19 o                         
  -5   6   6         41.51         32.60         7.64 o                         
  -4   6   6        724.00        671.09        38.97 o                         
  -3   6   6         40.54         38.94        12.81 o                         
  -2   6   6        944.34        959.04        44.00 o                         
  -1   6   6        596.04        578.59        25.05 o                         
   0   6   6        613.52        635.59        46.39 o                         
   1   6   6        172.23        187.88        19.87 o                         
   2   6   6        932.27       1000.11        49.38 o                         
   3   6   6        101.77        154.93        21.11 o                         
   4   6   6         11.64          2.30        12.94 o                         
  -9   7   6        587.67        606.09        40.65 o                         
  -8   7   6        623.30        586.56        37.60 o                         
  -7   7   6          4.56          3.89         9.64 o                         
  -6   7   6        174.81        196.64        20.53 o                         
  -5   7   6          7.15         -5.87         6.93 o                         
  -4   7   6         81.97         66.97        13.08 o                         
  -3   7   6        122.61         86.23        12.86 o                         
  -2   7   6        481.89        426.56        54.75 o                         
  -1   7   6        642.93        615.59        31.28 o                         
   0   7   6         65.07         49.97        14.45 o                         
   1   7   6         95.32         56.95        14.62 o                         
   2   7   6        276.05        331.69        29.33 o                         
   3   7   6         69.72         77.50        18.51 o                         
  -9   8   6        152.14        147.92        48.49 o                         
  -8   8   6         90.74        108.39        19.99 o                         
  -7   8   6         14.62          1.50        10.73 o                         
  -6   8   6         58.51         51.34        13.86 o                         
  -5   8   6        340.01        354.62        25.35 o                         
  -4   8   6         98.98         76.45        14.69 o                         
  -3   8   6         25.27          5.97        10.38 o                         
  -2   8   6        222.84        227.59        24.15 o                         
  -1   8   6          2.47         20.23        11.65 o                         
   0   8   6         10.86          5.63        10.62 o                         
   1   8   6          0.54        -11.96        12.04 o                         
  -8   9   6        338.75        396.67        38.97 o                         
  -7   9   6          8.59         14.95        12.78 o                         
  -6   9   6         75.89         90.20        17.04 o                         
  -5   9   6        457.16        477.97        31.06 o                         
  -4   9   6        203.69        236.46        30.87 o                         
  -3   9   6        142.70        109.79        22.95 o                         
  -2   9   6        221.50        253.55        27.21 o                         
  -1   9   6         12.66        -12.61        13.18 o                         
  -5  10   6        143.13        142.29        26.72 o                         
  -4  10   6        203.69        198.27        31.19 o                         
   0 -10   7        119.47        106.71        22.78 o                         
   1 -10   7        200.27        207.01        29.48 o                         
   2 -10   7        256.83        222.53        36.81 o                         
   3 -10   7        310.95        280.93        65.63 o                         
   4 -10   7        694.11        722.44        55.99 o                         
   5 -10   7        149.92        160.80        30.58 o                         
   6 -10   7        478.57        489.37        63.64 o                         
   7 -10   7          0.81         -3.80        15.54 o                         
  -2  -9   7        184.61        210.87        27.66 o                         
  -1  -9   7         84.97         62.30        18.44 o                         
   0  -9   7         10.89         27.82        13.21 o                         
   1  -9   7        245.72        252.55        28.90 o                         
   2  -9   7       1103.08       1126.62        90.15 o                         
   3  -9   7         51.26         29.77        17.94 o                         
   4  -9   7       1059.75       1150.62        67.45 o                         
   5  -9   7        939.45        937.65        46.84 o                         
   6  -9   7        329.67        325.32        48.46 o                         
   7  -9   7         47.45         36.24        16.83 o                         
   8  -9   7         59.67         73.19        20.13 o                         
  -3  -8   7        347.59        354.30        34.68 o                         
  -2  -8   7        181.70        219.61        24.09 o                         
  -1  -8   7          1.23          8.30        11.22 o                         
   0  -8   7        151.28        103.90        16.34 o                         
   1  -8   7        170.16        177.65        19.34 o                         
   2  -8   7        329.58        337.50        23.18 o                         
   3  -8   7        159.62        137.43        38.23 o                         
   4  -8   7         83.10         87.35        21.33 o                         
   5  -8   7        638.26        658.11        36.79 o                         
   6  -8   7        346.32        332.82        24.40 o                         
   7  -8   7         53.40         59.30        16.14 o                         
   8  -8   7        605.41        629.75        62.58 o                         
   9  -8   7         96.91         80.64        21.66 o                         
  -4  -7   7        175.58        138.44        32.75 o                         
  -3  -7   7        866.38        855.83        49.09 o                         
  -2  -7   7        420.11        412.97        26.81 o                         
  -1  -7   7          8.04         11.35         9.34 o                         
   0  -7   7         52.01         55.15        12.42 o                         
   1  -7   7         14.58         19.80         9.05 o                         
   2  -7   7        153.03        157.95        14.10 o                         
   3  -7   7        373.88        355.41        20.68 o                         
   4  -7   7        246.09        216.59        22.80 o                         
   5  -7   7        588.14        677.72        30.52 o                         
   6  -7   7         97.32         84.45        14.14 o                         
   7  -7   7        232.01        186.10        19.88 o                         
   8  -7   7        396.75        385.55        38.05 o                         
   9  -7   7        174.71        194.37        33.86 o                         
  -5  -6   7         84.02         88.68        24.99 o                         
  -4  -6   7          3.90          8.77        17.14 o                         
  -3  -6   7         45.21         31.57        13.40 o                         
  -2  -6   7       1046.69       1111.51        41.55 o                         
  -1  -6   7        365.70        362.51        19.15 o                         
   0  -6   7         25.10         14.67         6.84 o                         
   1  -6   7       1092.77       1120.53        38.14 o                         
   2  -6   7        843.94        832.62        30.22 o                         
   3  -6   7        144.97        135.29        18.26 o                         
   4  -6   7         58.51         63.23         9.90 o                         
   5  -6   7          8.44          9.22         7.69 o                         
   6  -6   7        509.09        543.59        27.39 o                         
   7  -6   7        275.48        273.89        26.06 o                         
   8  -6   7         36.65         45.94        13.22 o                         
   9  -6   7         96.29        102.12        25.90 o                         
  -6  -5   7         17.37         12.98        19.45 o                         
  -5  -5   7        701.13        714.09        41.73 o                         
  -4  -5   7        299.50        282.99        21.92 o                         
  -3  -5   7        585.69        537.47        26.24 o                         
  -2  -5   7       1084.38       1150.05        39.92 o                         
  -1  -5   7        574.99        569.56        30.75 o                         
   0  -5   7        530.04        540.87        24.18 o                         
   1  -5   7         20.43          8.81         4.43 o                         
   2  -5   7       1184.52       1222.69        29.72 o                         
   3  -5   7        553.46        509.13        19.57 o                         
   4  -5   7        377.49        406.12        17.69 o                         
   5  -5   7         67.62         76.04        10.15 o                         
   6  -5   7       1736.21       1726.95        52.66 o                         
   7  -5   7        102.10         95.87        14.79 o                         
   8  -5   7         28.80         17.83        13.82 o                         
   9  -5   7         19.53         33.96        18.85 o                         
  -7  -4   7          0.27         25.75        20.19 o                         
  -6  -4   7         68.27         82.49        15.31 o                         
  -5  -4   7        423.61        467.69        37.94 o                         
  -4  -4   7        623.72        559.18        32.29 o                         
  -3  -4   7         21.73         16.95         6.96 o                         
  -2  -4   7        199.91        201.26        13.98 o                         
  -1  -4   7       1027.22       1012.83        26.91 o                         
   0  -4   7       1570.55       1639.41        35.29 o                         
   1  -4   7        394.13        439.60        14.70 o                         
   2  -4   7       1234.25       1251.49        28.87 o                         
   3  -4   7       2730.49       2726.02        68.24 o                         
   4  -4   7         86.22         88.89         9.81 o                         
   5  -4   7        384.77        382.44        22.58 o                         
   6  -4   7       2409.48       2471.88        67.11 o                         
   7  -4   7        602.52        609.58        32.08 o                         
   8  -4   7        102.90         95.26        19.15 o                         
   9  -4   7         22.39         12.30        19.22 o                         
  -8  -3   7         26.56         44.17        18.86 o                         
  -7  -3   7         55.58         77.43        16.09 o                         
  -6  -3   7        205.27        202.28        20.98 o                         
  -5  -3   7        732.14        741.10        39.73 o                         
  -4  -3   7        272.23        254.06        17.82 o                         
  -3  -3   7        309.27        285.99        15.87 o                         
  -2  -3   7        208.41        176.04        14.02 o                         
  -1  -3   7       2892.76       3009.06        58.87 o                         
   0  -3   7         19.29         22.00         3.91 o                         
   1  -3   7        543.30        497.01        14.86 o                         
   2  -3   7        727.51        697.66        18.07 o                         
   3  -3   7        939.60        889.47        24.14 o                         
   4  -3   7         28.82         23.55         5.79 o                         
   5  -3   7          2.15          4.40         6.04 o                         
   6  -3   7       1659.33       1683.07        77.83 o                         
   7  -3   7        636.83        596.35        42.48 o                         
   8  -3   7          4.44          0.97        11.89 o                         
   9  -3   7         15.29         11.75        16.06 o                         
  -8  -2   7        774.55        911.25        44.22 o                         
  -7  -2   7         11.20         20.31        10.67 o                         
  -6  -2   7        574.40        532.61        29.04 o                         
  -5  -2   7       1075.12       1039.80        37.54 o                         
  -4  -2   7       1183.99       1250.04        40.30 o                         
  -3  -2   7        600.69        615.78        37.97 o                         
  -2  -2   7        986.34        974.08        31.37 o                         
  -1  -2   7        523.56        499.11        16.19 o                         
   0  -2   7       1716.54       1789.17        36.15 o                         
   1  -2   7         51.12         56.39         6.31 o                         
   2  -2   7       1992.90       2091.70        48.04 o                         
   3  -2   7         94.17         93.98         8.48 o                         
   4  -2   7         24.22         29.93         6.71 o                         
   5  -2   7         84.48         75.94        11.57 o                         
   6  -2   7       1421.94       1485.18        55.77 o                         
   7  -2   7        302.96        274.44        23.24 o                         
   8  -2   7          4.50         12.44        13.16 o                         
   9  -2   7         11.92         15.28        19.19 o                         
  -9  -1   7         74.94         64.74        16.82 o                         
  -8  -1   7         17.84          3.02        10.41 o                         
  -7  -1   7        142.72        126.55        16.48 o                         
  -6  -1   7          0.06         10.09         8.40 o                         
  -5  -1   7       2107.43       2259.27        61.85 o                         
  -4  -1   7       1802.04       1757.68        52.85 o                         
  -3  -1   7        727.53        708.70        22.08 o                         
  -2  -1   7        497.90        518.60        14.53 o                         
  -1  -1   7       2910.24       3158.05        54.01 o                         
   0  -1   7        253.14        214.84         8.95 o                         
   1  -1   7        169.13        158.01         7.04 o                         
   2  -1   7        396.88        343.80        13.27 o                         
   3  -1   7       1272.44       1283.66        28.93 o                         
   4  -1   7       1110.71       1081.58        35.83 o                         
   5  -1   7        283.20        266.68        27.25 o                         
   6  -1   7        326.67        317.69        23.16 o                         
   7  -1   7         36.24         36.71        12.08 o                         
   8  -1   7         58.59         45.64        17.40 o                         
  -9   0   7        310.54        280.82        26.55 o                         
  -8   0   7        412.00        403.38        25.93 o                         
  -7   0   7          2.70         -3.92         7.39 o                         
  -6   0   7        858.81        884.74        33.82 o                         
  -5   0   7       1529.42       1513.63        48.72 o                         
  -4   0   7        951.54        873.66        22.20 o                         
  -3   0   7          5.44          8.09         3.69 o                         
  -2   0   7        583.38        647.17        17.41 o                         
  -1   0   7       8210.46       9019.72       140.77 o                         
   0   0   7       1759.72       1875.54        37.56 o                         
   1   0   7          3.96          4.31         3.53 o                         
   2   0   7        103.75         92.18         9.24 o                         
   3   0   7        234.54        211.05        12.42 o                         
   4   0   7       1511.16       1554.42        47.10 o                         
   5   0   7        295.95        304.86        20.12 o                         
   6   0   7          3.55          6.25         9.64 o                         
   7   0   7         38.99         41.07        13.56 o                         
   8   0   7        202.66        216.97        28.36 o                         
  -9   1   7        205.19        241.93        28.63 o                         
  -8   1   7        939.18        923.85        38.70 o                         
  -7   1   7        487.46        466.61        26.63 o                         
  -6   1   7         22.77         28.00         7.52 o                         
  -5   1   7        315.91        293.62        14.03 o                         
  -4   1   7        527.91        482.12        14.48 o                         
  -3   1   7       1805.40       1832.94        35.25 o                         
  -2   1   7        441.54        490.49        13.86 o                         
  -1   1   7       2228.11       2327.13        42.11 o                         
   0   1   7       2423.20       2537.47        45.75 o                         
   1   1   7       1879.33       1939.57        39.68 o                         
   2   1   7          5.97          5.07         4.87 o                         
   3   1   7         43.70         28.65         7.07 o                         
   4   1   7        312.83        311.19        21.96 o                         
   5   1   7        724.76        721.65        47.06 o                         
   6   1   7         20.83         14.93        10.19 o                         
   7   1   7        547.67        605.09        30.80 o                         
   8   1   7        122.03        113.99        22.83 o                         
 -10   2   7        127.05         99.14        18.35 o                         
  -9   2   7         31.38         38.42        13.05 o                         
  -8   2   7        138.67        114.59        15.67 o                         
  -7   2   7        329.94        326.15        16.79 o                         
  -6   2   7       1484.41       1424.30        35.72 o                         
  -5   2   7         13.14         16.92         5.62 o                         
  -4   2   7       2340.23       2294.77        46.92 o                         
  -3   2   7       4718.53       4758.27        79.62 o                         
  -2   2   7         70.70         58.90         4.66 o                         
  -1   2   7       1444.24       1514.78        28.95 o                         
   0   2   7        906.65        880.33        22.51 o                         
   1   2   7        503.28        482.13        18.42 o                         
   2   2   7         15.02         16.61         5.98 o                         
   3   2   7        398.40        430.26        22.64 o                         
   4   2   7        912.09        930.71        29.26 o                         
   5   2   7        450.15        453.10        26.85 o                         
   6   2   7          0.62         -0.29        10.00 o                         
   7   2   7        167.41        149.82        30.50 o                         
 -10   3   7        125.76        110.90        20.05 o                         
  -9   3   7          7.35          7.14        10.67 o                         
  -8   3   7         87.54         66.18        11.18 o                         
  -7   3   7        678.44        663.68        26.34 o                         
  -6   3   7        183.58        188.66        13.28 o                         
  -5   3   7        161.92        152.06        12.03 o                         
  -4   3   7        469.03        415.51        15.22 o                         
  -3   3   7       1527.76       1601.94        34.00 o                         
  -2   3   7         68.47         56.25         5.59 o                         
  -1   3   7          0.42          0.56         3.42 o                         
   0   3   7       3584.81       3805.89        65.94 o                         
   1   3   7        206.71        197.90        14.22 o                         
   2   3   7          3.92          5.40         5.97 o                         
   3   3   7          1.78         12.62         8.25 o                         
   4   3   7        134.89        122.45        17.00 o                         
   5   3   7         77.92         76.29        16.51 o                         
   6   3   7         29.05          5.19        12.64 o                         
 -10   4   7        508.77        569.32        34.42 o                         
  -9   4   7         31.16         18.81        10.10 o                         
  -8   4   7         25.40         21.57        10.25 o                         
  -7   4   7        147.98        128.67        15.75 o                         
  -6   4   7        159.21        167.09        21.78 o                         
  -5   4   7        196.64        193.09        16.72 o                         
  -4   4   7        213.31        205.08        10.52 o                         
  -3   4   7       1752.75       1745.08        34.41 o                         
  -2   4   7        743.48        750.40        20.48 o                         
  -1   4   7        137.90        121.79         9.91 o                         
   0   4   7         79.51         60.47         9.66 o                         
   1   4   7        604.16        588.52        24.63 o                         
   2   4   7         21.06         15.41         7.99 o                         
   3   4   7        366.54        346.30        21.84 o                         
   4   4   7          6.15         -9.12         9.12 o                         
   5   4   7          3.88         -8.48        14.68 o                         
 -10   5   7        258.48        250.89        24.92 o                         
  -9   5   7        134.09        120.95        23.45 o                         
  -8   5   7         97.87         95.10        16.91 o                         
  -7   5   7        151.32        153.35        17.39 o                         
  -6   5   7        170.88        190.24        18.13 o                         
  -5   5   7        423.12        400.41        22.92 o                         
  -4   5   7        780.96        720.37        23.11 o                         
  -3   5   7       1558.77       1483.07        38.61 o                         
  -2   5   7       1696.45       1681.77        40.35 o                         
  -1   5   7         70.46         69.78        11.90 o                         
   0   5   7        741.83        707.71        41.82 o                         
   1   5   7        181.91        174.38        18.64 o                         
   2   5   7         42.70         35.01        11.77 o                         
   3   5   7        171.13        186.45        21.79 o                         
   4   5   7         12.78         12.66        12.57 o                         
   5   5   7        125.50         88.34        22.83 o                         
 -10   6   7        494.65        536.69        51.57 o                         
  -9   6   7        296.98        264.43        25.20 o                         
  -8   6   7         21.91         19.89        10.56 o                         
  -7   6   7        592.26        547.70        39.21 o                         
  -6   6   7       1066.25       1075.38        41.41 o                         
  -5   6   7          3.97          6.10         7.76 o                         
  -4   6   7        574.36        555.80        33.40 o                         
  -3   6   7          4.69         -1.90         6.64 o                         
  -2   6   7        772.41        755.76        25.59 o                         
  -1   6   7        301.16        290.93        19.61 o                         
   0   6   7        120.17        113.68        16.59 o                         
   1   6   7       1136.99       1090.55        83.28 o                         
   2   6   7        938.75        997.19        45.24 o                         
   3   6   7         10.39         -3.90        11.62 o                         
  -9   7   7        633.20        653.98        49.37 o                         
  -8   7   7         22.69         10.88        22.13 o                         
  -7   7   7        193.55        208.28        23.05 o                         
  -6   7   7       1838.68       1838.43        60.36 o                         
  -5   7   7         88.23         91.33        13.80 o                         
  -4   7   7       1065.57       1065.33        55.98 o                         
  -3   7   7         43.27         30.93        11.76 o                         
  -2   7   7        645.41        600.91        48.29 o                         
  -1   7   7        478.11        502.72        26.27 o                         
   0   7   7         67.01         54.50        14.11 o                         
   1   7   7        215.75        236.44        25.29 o                         
   2   7   7        634.17        609.25        36.53 o                         
  -8   8   7         63.90         78.01        20.88 o                         
  -7   8   7        147.47        164.79        21.11 o                         
  -6   8   7        815.57        912.39        61.36 o                         
  -5   8   7        512.48        548.16        31.69 o                         
  -4   8   7         92.53         89.37        16.19 o                         
  -3   8   7        638.30        692.30        63.45 o                         
  -2   8   7        162.20        178.78        22.15 o                         
  -1   8   7         36.01          2.38        12.69 o                         
   0   8   7         34.98         52.01        15.79 o                         
   1   8   7        122.28        132.00        21.65 o                         
  -7   9   7          2.24        -10.45        11.75 o                         
  -6   9   7        660.00        828.21        42.52 o                         
  -5   9   7          4.71          1.38        12.53 o                         
  -4   9   7         12.84          1.70        15.00 o                         
  -3   9   7         20.77          2.98        12.38 o                         
  -2   9   7        234.16        256.23        28.21 o                         
  -1   9   7         80.79        124.84        22.53 o                         
   1 -10   8        165.80        186.08        47.29 o                         
   2 -10   8         18.65          8.03        18.97 o                         
   3 -10   8        340.96        347.67        44.56 o                         
   4 -10   8        456.68        441.30        68.67 o                         
   5 -10   8          2.62         14.77        32.95 o                         
   6 -10   8          6.30         13.07        21.66 o                         
  -1  -9   8          0.58         -2.85        12.65 o                         
   0  -9   8         42.06         64.94        18.52 o                         
   1  -9   8        435.72        502.81        43.35 o                         
   2  -9   8        221.48        228.96        36.36 o                         
   3  -9   8         99.69         93.54        24.17 o                         
   4  -9   8       1245.89       1386.46        75.02 o                         
   5  -9   8        633.80        782.20        77.70 o                         
   6  -9   8          7.46         24.09        20.19 o                         
   7  -9   8         76.25         93.28        20.51 o                         
  -3  -8   8        102.10        110.74        23.47 o                         
  -2  -8   8         30.66         23.29        13.61 o                         
  -1  -8   8         15.32         15.17        11.51 o                         
   0  -8   8         76.72         72.95        14.91 o                         
   1  -8   8        262.70        281.95        24.68 o                         
   2  -8   8        298.45        291.77        35.10 o                         
   3  -8   8        260.53        258.57        48.52 o                         
   4  -8   8        866.72        873.21        88.29 o                         
   5  -8   8       1178.68       1151.05        43.42 o                         
   6  -8   8         20.73         17.55        11.25 o                         
   7  -8   8        221.20        211.04        39.12 o                         
   8  -8   8        419.98        453.85        41.75 o                         
  -4  -7   8        235.85        266.29        31.93 o                         
  -3  -7   8        543.21        593.41        39.24 o                         
  -2  -7   8        250.07        283.63        35.71 o                         
  -1  -7   8          7.57         -0.03         8.99 o                         
   0  -7   8        119.41        118.78        16.27 o                         
   1  -7   8         58.76         80.81        11.51 o                         
   2  -7   8          7.28         10.06        10.44 o                         
   3  -7   8         68.41         55.75        16.14 o                         
   4  -7   8        670.49        744.24        32.99 o                         
   5  -7   8        321.66        316.24        21.95 o                         
   6  -7   8         49.02         37.23        11.66 o                         
   7  -7   8         20.87         10.18        11.17 o                         
   8  -7   8        222.81        237.93        23.83 o                         
   9  -7   8         11.13         -0.21        22.89 o                         
  -5  -6   8         93.79         91.63        21.92 o                         
  -4  -6   8         24.09         12.88        13.52 o                         
  -3  -6   8        373.04        367.85        29.37 o                         
  -2  -6   8        654.36        698.18        37.60 o                         
  -1  -6   8         13.43         36.19        10.63 o                         
   0  -6   8        148.28        137.35        15.73 o                         
   1  -6   8        220.70        229.06        19.08 o                         
   2  -6   8        258.61        262.67        18.02 o                         
   3  -6   8        414.52        393.23        23.61 o                         
   4  -6   8        582.10        527.99        25.53 o                         
   5  -6   8         96.54        136.47        14.31 o                         
   6  -6   8        544.62        529.43        27.78 o                         
   7  -6   8         65.73         41.00        12.80 o                         
   8  -6   8         33.72         62.81        17.63 o                         
   9  -6   8         12.07         26.24        21.31 o                         
  -6  -5   8         43.05         42.97        17.83 o                         
  -5  -5   8        374.64        458.09        35.25 o                         
  -4  -5   8        258.18        252.44        21.76 o                         
  -3  -5   8        599.78        602.80        23.00 o                         
  -2  -5   8       1268.66       1293.26        34.66 o                         
  -1  -5   8        327.74        332.23        20.70 o                         
   0  -5   8         46.68         29.50         7.22 o                         
   1  -5   8        124.21        105.84        10.91 o                         
   2  -5   8        537.11        552.30        24.10 o                         
   3  -5   8        457.76        420.76        18.31 o                         
   4  -5   8        318.11        309.45        19.22 o                         
   5  -5   8        679.32        616.15        23.96 o                         
   6  -5   8        488.14        545.41        24.35 o                         
   7  -5   8         36.27         39.41        14.20 o                         
   8  -5   8         64.33         41.76        16.10 o                         
   9  -5   8          1.84        -16.66        17.27 o                         
  -7  -4   8         61.03         73.68        17.72 o                         
  -6  -4   8        242.23        223.62        22.85 o                         
  -5  -4   8        402.82        427.59        34.85 o                         
  -4  -4   8        203.14        188.61        22.86 o                         
  -3  -4   8        681.98        724.67        26.41 o                         
  -2  -4   8       1627.97       1627.18        42.88 o                         
  -1  -4   8       2070.47       2126.84        46.51 o                         
   0  -4   8          0.20         -0.82         4.59 o                         
   1  -4   8        533.90        498.70        16.04 o                         
   2  -4   8        196.34        185.02        14.77 o                         
   3  -4   8        208.23        217.52        13.45 o                         
   4  -4   8         96.66         97.85        10.00 o                         
   5  -4   8        456.14        459.53        20.86 o                         
   6  -4   8        748.40        744.41        33.14 o                         
   7  -4   8        934.24        925.68        44.44 o                         
   8  -4   8          7.53          6.04        12.71 o                         
   9  -4   8        154.98        161.31        30.15 o                         
  -7  -3   8         57.77         39.14        13.85 o                         
  -6  -3   8        290.17        298.67        24.37 o                         
  -5  -3   8        140.42        147.28        17.68 o                         
  -4  -3   8        254.86        281.05        19.70 o                         
  -3  -3   8          3.93          0.41         5.33 o                         
  -2  -3   8       2085.16       2147.21        51.22 o                         
  -1  -3   8       1061.81       1055.66        33.82 o                         
   0  -3   8          0.41         -0.25         2.88 o                         
   1  -3   8        413.48        403.62        13.41 o                         
   2  -3   8       2476.55       2380.91        53.63 o                         
   3  -3   8        655.42        677.42        23.68 o                         
   4  -3   8          6.31          1.13         4.80 o                         
   5  -3   8         53.23         59.23         9.82 o                         
   6  -3   8        392.49        362.73        22.67 o                         
   7  -3   8        634.44        660.50        32.43 o                         
   8  -3   8         70.29         61.76        17.57 o                         
   9  -3   8        157.72        164.71        36.98 o                         
  -8  -2   8        247.66        315.30        46.54 o                         
  -7  -2   8         31.98         27.10        11.51 o                         
  -6  -2   8         84.41         77.15        13.93 o                         
  -5  -2   8         97.00         86.46        14.38 o                         
  -4  -2   8        165.64        157.86        20.23 o                         
  -3  -2   8        120.39         93.76        10.26 o                         
  -2  -2   8       1508.73       1493.34        34.60 o                         
  -1  -2   8       3026.08       3340.27        64.37 o                         
   0  -2   8        729.54        747.15        19.36 o                         
   1  -2   8         29.45         25.63         5.73 o                         
   2  -2   8       1277.92       1217.29        30.60 o                         
   3  -2   8        169.27        145.83        10.83 o                         
   4  -2   8         18.47         11.46         5.94 o                         
   5  -2   8        386.79        356.54        21.28 o                         
   6  -2   8        204.26        245.39        21.09 o                         
   7  -2   8        190.16        177.99        20.26 o                         
   8  -2   8          2.21         -1.20        13.11 o                         
  -9  -1   8         28.32         32.80        14.99 o                         
  -8  -1   8        393.64        493.10        38.27 o                         
  -7  -1   8        229.62        192.81        20.72 o                         
  -6  -1   8        332.68        282.28        20.43 o                         
  -5  -1   8        481.42        517.31        26.79 o                         
  -4  -1   8        994.29        978.30        34.08 o                         
  -3  -1   8        136.83        118.83        14.75 o                         
  -2  -1   8        472.30        495.17        18.85 o                         
  -1  -1   8        693.96        661.26        17.82 o                         
   0  -1   8       1112.98       1115.37        25.61 o                         
   1  -1   8         16.34         17.61         3.69 o                         
   2  -1   8          4.62          6.50         4.20 o                         
   3  -1   8        413.37        422.01        17.44 o                         
   4  -1   8         63.30         53.99        15.22 o                         
   5  -1   8        557.52        547.68        26.55 o                         
   6  -1   8        637.10        624.88        34.45 o                         
   7  -1   8         77.99         71.92        15.12 o                         
   8  -1   8          1.39         -4.79        14.65 o                         
  -9   0   8        262.55        257.73        35.36 o                         
  -8   0   8        284.93        298.07        27.93 o                         
  -7   0   8        122.16        119.44        21.55 o                         
  -6   0   8        605.82        608.43        37.40 o                         
  -5   0   8        125.85        112.75        13.04 o                         
  -4   0   8        373.19        273.29        21.78 o                         
  -3   0   8        160.85        156.19        11.36 o                         
  -2   0   8        240.76        249.88        11.65 o                         
  -1   0   8        410.53        444.98        13.42 o                         
   0   0   8       2626.02       2818.41        53.78 o                         
   1   0   8        411.95        387.46        11.52 o                         
   2   0   8        221.00        221.59        10.13 o                         
   3   0   8       1027.78       1004.89        53.55 o                         
   4   0   8         12.35         20.45         8.37 o                         
   5   0   8          0.87         -3.00         7.86 o                         
   6   0   8        106.93        122.46        17.14 o                         
   7   0   8        257.06        244.73        25.25 o                         
   8   0   8         17.47          2.94        14.19 o                         
  -9   1   8        224.61        236.53        28.83 o                         
  -8   1   8       1370.10       1330.46        49.00 o                         
  -7   1   8         71.57         57.45        10.65 o                         
  -6   1   8        429.87        370.58        19.12 o                         
  -5   1   8         85.56         78.34        10.04 o                         
  -4   1   8       1276.51       1315.86        28.67 o                         
  -3   1   8        271.91        254.04        10.67 o                         
  -2   1   8        893.13        838.65        20.70 o                         
  -1   1   8        319.64        247.95        11.81 o                         
   0   1   8       3362.43       3670.34        59.34 o                         
   1   1   8        124.15        125.38         9.24 o                         
   2   1   8         13.46          8.99         5.55 o                         
   3   1   8          7.07          4.77         7.32 o                         
   4   1   8          2.44          7.40         8.01 o                         
   5   1   8        117.70        106.70        25.78 o                         
   6   1   8        224.91        219.50        20.77 o                         
   7   1   8        540.40        662.31        32.74 o                         
  -9   2   8         55.22         26.64        12.77 o                         
  -8   2   8        232.09        243.17        23.07 o                         
  -7   2   8       1163.13       1260.37        39.59 o                         
  -6   2   8         28.05         23.22         7.52 o                         
  -5   2   8       3375.78       3547.48        76.97 o                         
  -4   2   8       3662.34       3807.91        66.58 o                         
  -3   2   8          3.13          8.10         3.99 o                         
  -2   2   8        525.24        555.50        13.11 o                         
  -1   2   8        101.31         81.54         7.36 o                         
   0   2   8        749.13        682.62        20.01 o                         
   1   2   8        289.34        278.18        21.22 o                         
   2   2   8         50.09         52.87        10.41 o                         
   3   2   8        596.80        628.73        26.06 o                         
   4   2   8        488.40        509.78        25.08 o                         
   5   2   8          1.28         -6.70         9.15 o                         
   6   2   8        164.75        145.88        23.16 o                         
   7   2   8         97.11         93.16        29.48 o                         
 -10   3   8         47.49         53.88        15.72 o                         
  -9   3   8         15.25         27.44        13.73 o                         
  -8   3   8        444.87        440.72        26.90 o                         
  -7   3   8          9.44         -3.01         7.05 o                         
  -6   3   8        450.40        415.66        20.06 o                         
  -5   3   8         42.35         25.55         6.41 o                         
  -4   3   8       2658.01       2684.79        60.00 o                         
  -3   3   8         23.91         15.57         4.50 o                         
  -2   3   8        550.27        571.17        13.49 o                         
  -1   3   8       1856.14       1926.34        36.24 o                         
   0   3   8       3727.87       3901.39        83.84 o                         
   1   3   8        106.09        106.60        10.36 o                         
   2   3   8         42.28         27.27         7.53 o                         
   3   3   8        425.20        407.79        21.92 o                         
   4   3   8        167.40        185.98        21.15 o                         
   5   3   8        119.17         89.37        17.47 o                         
   6   3   8         15.53          8.20        14.31 o                         
 -10   4   8         65.67         66.68        16.96 o                         
  -9   4   8         17.63          6.96        10.79 o                         
  -8   4   8         91.53         86.84        17.35 o                         
  -7   4   8        111.49        135.59        14.45 o                         
  -6   4   8          1.18          6.14         7.20 o                         
  -5   4   8          1.97          1.61         6.65 o                         
  -4   4   8        101.37         75.32         9.28 o                         
  -3   4   8        371.22        316.31        13.31 o                         
  -2   4   8        834.84        803.26        22.22 o                         
  -1   4   8        825.63        795.82        22.19 o                         
   0   4   8        552.27        516.94        35.85 o                         
   1   4   8        787.41        810.52        30.16 o                         
   2   4   8         22.65         31.74        11.28 o                         
   3   4   8        175.30        101.46        17.21 o                         
   4   4   8          3.62         11.41        11.94 o                         
   5   4   8         24.71         16.06        17.23 o                         
  -9   5   8         44.23         32.42        12.31 o                         
  -8   5   8        363.45        366.19        26.05 o                         
  -7   5   8        118.81        116.36        15.96 o                         
  -6   5   8        970.36        968.11        36.96 o                         
  -5   5   8          4.30          7.05         8.35 o                         
  -4   5   8          3.46          3.21         5.99 o                         
  -3   5   8        508.73        449.67        16.85 o                         
  -2   5   8       1484.95       1499.78        38.25 o                         
  -1   5   8         22.59         36.78        10.15 o                         
   0   5   8        433.60        438.28        26.50 o                         
   1   5   8        135.01        167.97        19.26 o                         
   2   5   8        106.68        100.82        22.01 o                         
   3   5   8         28.32         16.74        11.64 o                         
   4   5   8        171.04        130.51        25.18 o                         
  -9   6   8        104.43        133.08        19.16 o                         
  -8   6   8        124.92         96.02        28.32 o                         
  -7   6   8        373.22        370.97        24.90 o                         
  -6   6   8        878.86        888.93        44.95 o                         
  -5   6   8       1306.48       1371.02        61.64 o                         
  -4   6   8          1.42          5.54         7.00 o                         
  -3   6   8        115.51        117.03        16.77 o                         
  -2   6   8         20.51         13.95         9.97 o                         
  -1   6   8        300.33        306.97        21.20 o                         
   0   6   8        727.67        722.04        38.57 o                         
   1   6   8        651.06        728.73        75.97 o                         
   2   6   8         56.44         31.77        14.24 o                         
   3   6   8        100.89         85.58        25.05 o                         
  -9   7   8        131.00        114.05        22.73 o                         
  -8   7   8         48.24         35.98        15.71 o                         
  -7   7   8        665.78        642.73        45.62 o                         
  -6   7   8        649.72        745.01        54.66 o                         
  -5   7   8        117.47        109.64        17.20 o                         
  -4   7   8        143.36         73.13        14.74 o                         
  -3   7   8        113.00        110.28        17.72 o                         
  -2   7   8        802.34        823.04        38.37 o                         
  -1   7   8         21.17          8.55        10.65 o                         
   0   7   8         20.06         11.80        12.03 o                         
   1   7   8        347.92        397.76        30.10 o                         
   2   7   8        262.87        326.20        30.71 o                         
  -8   8   8        104.38         66.76        24.15 o                         
  -7   8   8        354.25        379.48        30.16 o                         
  -6   8   8        143.88        179.21        22.26 o                         
  -5   8   8         55.35         42.13        12.79 o                         
  -4   8   8        122.59        120.44        27.34 o                         
  -3   8   8        375.65        363.88        30.35 o                         
  -2   8   8        113.57        130.01        21.00 o                         
  -1   8   8         19.97         18.63        13.32 o                         
   0   8   8        129.62        124.95        21.04 o                         
  -6   9   8        183.02        192.97        24.15 o                         
  -5   9   8         14.89         23.33        18.55 o                         
  -4   9   8         58.85         67.56        30.68 o                         
  -3   9   8        376.03        343.88        34.63 o                         
   2 -10   9          5.50         -1.51        23.48 o                         
   3 -10   9         61.48         28.59        22.18 o                         
   4 -10   9        404.97        280.21        39.72 o                         
   5 -10   9         52.16         53.85        23.65 o                         
  -1  -9   9        201.28        190.69        24.12 o                         
   0  -9   9        138.74        139.66        28.41 o                         
   1  -9   9        278.56        294.34        31.70 o                         
   2  -9   9         55.28         44.96        22.28 o                         
   3  -9   9        164.17        160.69        30.23 o                         
   4  -9   9        815.83        851.31        58.64 o                         
   5  -9   9        318.09        369.94        56.60 o                         
   6  -9   9        123.74        105.77        27.48 o                         
   7  -9   9        204.02        210.64        32.16 o                         
  -3  -8   9         90.37        101.03        27.58 o                         
  -2  -8   9          0.76          3.54        12.26 o                         
  -1  -8   9        235.26        225.07        32.52 o                         
   0  -8   9        821.18        861.38        45.82 o                         
   1  -8   9        314.02        339.33        29.40 o                         
   2  -8   9         33.28         11.72        15.11 o                         
   3  -8   9        161.71        148.33        28.45 o                         
   4  -8   9        903.94        959.26        46.87 o                         
   5  -8   9        378.52        404.08        31.76 o                         
   6  -8   9          2.39         -4.59        11.60 o                         
   7  -8   9        225.29        219.18        30.59 o                         
   8  -8   9        278.89        320.28        54.19 o                         
  -4  -7   9        419.20        382.78        36.96 o                         
  -3  -7   9        408.48        487.31        52.79 o                         
  -2  -7   9        280.60        234.19        24.67 o                         
  -1  -7   9        262.73        235.01        23.69 o                         
   0  -7   9         29.41         55.48        14.52 o                         
   1  -7   9         47.38         50.57        14.56 o                         
   2  -7   9        231.42        201.11        24.57 o                         
   3  -7   9         85.98         74.71        13.54 o                         
   4  -7   9       1252.66       1203.83        51.43 o                         
   5  -7   9        379.92        391.41        32.27 o                         
   6  -7   9         75.97         37.47        12.62 o                         
   7  -7   9        313.50        335.77        25.77 o                         
   8  -7   9        199.58        194.97        26.88 o                         
  -5  -6   9          0.54         13.20        19.30 o                         
  -4  -6   9          6.26         -3.59        13.30 o                         
  -3  -6   9        557.29        593.01        47.77 o                         
  -2  -6   9        235.15        234.71        18.97 o                         
  -1  -6   9        276.46        229.97        17.55 o                         
   0  -6   9        425.88        472.59        23.47 o                         
   1  -6   9        151.79        165.08        16.56 o                         
   2  -6   9         14.51         24.21         8.77 o                         
   3  -6   9        327.95        282.54        40.46 o                         
   4  -6   9        434.08        444.47        33.44 o                         
   5  -6   9        350.89        297.55        24.76 o                         
   6  -6   9        259.94        237.67        21.24 o                         
   7  -6   9         87.99         85.92        16.09 o                         
   8  -6   9        518.28        510.50        36.21 o                         
  -6  -5   9        172.23        262.12        32.27 o                         
  -5  -5   9        476.29        515.55        37.47 o                         
  -4  -5   9          4.51         -4.17        11.30 o                         
  -3  -5   9       1195.11       1164.96        37.61 o                         
  -2  -5   9        312.35        326.90        16.83 o                         
  -1  -5   9         13.68         20.73         6.45 o                         
   0  -5   9        450.99        469.08        24.78 o                         
   1  -5   9        345.05        338.59        21.64 o                         
   2  -5   9         65.96         80.00        11.83 o                         
   3  -5   9        594.82        554.45        21.85 o                         
   4  -5   9         44.92         33.93         8.34 o                         
   5  -5   9       1088.38       1122.92        36.48 o                         
   6  -5   9          5.35         16.23         9.29 o                         
   7  -5   9        127.11        146.08        21.54 o                         
   8  -5   9        790.93        710.70        41.97 o                         
  -7  -4   9        139.77        128.26        25.27 o                         
  -6  -4   9        360.28        427.81        29.63 o                         
  -5  -4   9        148.84        165.41        25.68 o                         
  -4  -4   9        329.63        300.87        21.54 o                         
  -3  -4   9       1030.28       1027.03        30.28 o                         
  -2  -4   9       1198.44       1272.97        37.19 o                         
  -1  -4   9        570.74        576.21        20.29 o                         
   0  -4   9         25.48         19.20         6.67 o                         
   1  -4   9        159.83        138.94        18.30 o                         
   2  -4   9        532.84        530.69        20.06 o                         
   3  -4   9         37.75         45.43         9.66 o                         
   4  -4   9         84.73         73.68         9.29 o                         
   5  -4   9        463.08        464.18        21.76 o                         
   6  -4   9        239.01        227.87        21.41 o                         
   7  -4   9        177.89        130.44        17.88 o                         
   8  -4   9        579.93        571.42        37.79 o                         
  -7  -3   9        192.48        178.27        22.30 o                         
  -6  -3   9        380.69        387.15        26.48 o                         
  -5  -3   9        140.92        156.30        18.25 o                         
  -4  -3   9        195.00        198.53        42.54 o                         
  -3  -3   9        941.15       1061.37        32.59 o                         
  -2  -3   9       3565.53       3658.41        79.32 o                         
  -1  -3   9        487.19        476.62        17.70 o                         
   0  -3   9       1864.55       1858.76        44.97 o                         
   1  -3   9       1221.23       1346.72        34.82 o                         
   2  -3   9        586.47        578.10        25.49 o                         
   3  -3   9         19.42         19.67         6.30 o                         
   4  -3   9        201.87        178.61        12.75 o                         
   5  -3   9          9.48         19.01         8.99 o                         
   6  -3   9        190.54        177.60        30.13 o                         
   7  -3   9        169.60        149.71        19.18 o                         
   8  -3   9         59.45         61.86        16.21 o                         
  -8  -2   9          4.18         24.96        14.15 o                         
  -7  -2   9        176.65        182.41        21.96 o                         
  -6  -2   9         72.05         67.99        13.55 o                         
  -5  -2   9         67.93         66.96        13.11 o                         
  -4  -2   9        304.17        289.75        19.49 o                         
  -3  -2   9       2746.86       2754.31        62.59 o                         
  -2  -2   9       2050.67       2090.39        54.45 o                         
  -1  -2   9        349.37        321.15        13.73 o                         
   0  -2   9         29.71         29.58         5.03 o                         
   1  -2   9       3865.70       4172.34        85.58 o                         
   2  -2   9        992.27        992.02        26.70 o                         
   3  -2   9          1.84          4.15         4.39 o                         
   4  -2   9        113.60         90.30        18.15 o                         
   5  -2   9        688.01        692.52        30.73 o                         
   6  -2   9        182.18        200.15        36.66 o                         
   7  -2   9         11.54         -7.94         9.77 o                         
   8  -2   9         23.19          3.70        13.08 o                         
  -8  -1   9         91.93         75.99        16.44 o                         
  -7  -1   9        417.23        423.21        64.19 o                         
  -6  -1   9        258.67        280.22        21.51 o                         
  -5  -1   9         36.25         33.37        10.84 o                         
  -4  -1   9         75.05         81.11        11.50 o                         
  -3  -1   9        654.62        604.09        21.71 o                         
  -2  -1   9       1261.56       1207.31        33.03 o                         
  -1  -1   9        580.31        532.07        17.54 o                         
   0  -1   9        256.37        237.89        10.86 o                         
   1  -1   9       2181.58       2182.22        46.35 o                         
   2  -1   9       1204.20       1247.39        31.36 o                         
   3  -1   9         83.61         97.96        12.71 o                         
   4  -1   9        270.59        242.69        19.36 o                         
   5  -1   9        707.79        714.01        36.81 o                         
   6  -1   9        706.14        779.49        35.68 o                         
   7  -1   9        100.25         85.73        17.60 o                         
   8  -1   9         20.78         15.08        16.64 o                         
  -9   0   9        148.37        181.12        26.99 o                         
  -8   0   9        332.67        322.53        26.54 o                         
  -7   0   9         56.31         37.82        11.99 o                         
  -6   0   9       1299.49       1277.97        64.17 o                         
  -5   0   9        112.57         88.01        12.36 o                         
  -4   0   9        209.62        190.73        15.54 o                         
  -3   0   9        226.26        209.28        12.44 o                         
  -2   0   9        139.51        111.30         7.81 o                         
  -1   0   9        245.77        203.48         9.63 o                         
   0   0   9        216.43        205.30         9.68 o                         
   1   0   9        456.27        427.38        16.40 o                         
   2   0   9       1364.77       1357.65        47.84 o                         
   3   0   9        899.55        930.56        34.83 o                         
   4   0   9         19.75         14.41         8.79 o                         
   5   0   9         18.53          6.33         9.48 o                         
   6   0   9         48.47         67.54        15.18 o                         
   7   0   9        377.73        392.38        29.79 o                         
  -9   1   9        418.51        477.81        36.54 o                         
  -8   1   9        818.49        870.24        78.85 o                         
  -7   1   9          1.60          0.19         8.61 o                         
  -6   1   9        265.10        257.51        17.29 o                         
  -5   1   9         93.49         88.96        11.24 o                         
  -4   1   9        697.88        694.87        27.21 o                         
  -3   1   9         67.88         69.32         7.57 o                         
  -2   1   9         75.70         67.03         7.24 o                         
  -1   1   9       1036.26       1045.04        24.57 o                         
   0   1   9       1331.41       1358.00        31.30 o                         
   1   1   9         54.17         57.52         7.31 o                         
   2   1   9        269.04        258.04        18.27 o                         
   3   1   9        120.36         82.37        13.27 o                         
   4   1   9        184.62        173.00        19.07 o                         
   5   1   9          5.76          6.81        10.39 o                         
   6   1   9        360.37        399.49        27.23 o                         
   7   1   9         79.80         81.34        17.13 o                         
  -9   2   9        232.79        239.27        24.15 o                         
  -8   2   9        807.29        822.70        37.35 o                         
  -7   2   9         78.56         77.90        13.43 o                         
  -6   2   9        166.06        160.84        17.27 o                         
  -5   2   9       1171.66       1127.88        38.66 o                         
  -4   2   9       2146.80       2112.52        42.18 o                         
  -3   2   9          1.25         -1.85         3.49 o                         
  -2   2   9        710.89        697.06        17.15 o                         
  -1   2   9        987.41        941.72        25.16 o                         
   0   2   9        546.63        531.56        18.36 o                         
   1   2   9        112.61        106.36        10.89 o                         
   2   2   9        344.20        347.13        21.15 o                         
   3   2   9        388.17        353.28        21.21 o                         
   4   2   9         59.85         80.02        13.64 o                         
   5   2   9         21.04         18.11        11.14 o                         
   6   2   9        128.80        163.91        23.29 o                         
  -9   3   9        164.98        215.38        23.80 o                         
  -8   3   9        891.39        933.18        40.34 o                         
  -7   3   9        308.93        315.52        23.15 o                         
  -6   3   9         45.51         37.26         9.31 o                         
  -5   3   9       1739.67       1768.63        41.85 o                         
  -4   3   9        671.19        705.93        22.57 o                         
  -3   3   9         18.78          8.99         4.34 o                         
  -2   3   9        649.45        612.93        14.59 o                         
  -1   3   9       4357.45       4589.66        79.87 o                         
   0   3   9        275.69        240.27        14.37 o                         
   1   3   9         56.91         55.19         8.95 o                         
   2   3   9         94.53         66.29        13.77 o                         
   3   3   9        569.71        565.89        31.53 o                         
   4   3   9        163.20        172.53        21.01 o                         
   5   3   9          8.42         -5.23        12.65 o                         
  -9   4   9        194.15        220.08        32.16 o                         
  -8   4   9        330.61        375.94        26.70 o                         
  -7   4   9          8.55         20.13         9.16 o                         
  -6   4   9         29.12         27.41         8.41 o                         
  -5   4   9         31.70         11.93         7.23 o                         
  -4   4   9        223.92        229.39        11.39 o                         
  -3   4   9          1.70         -1.10         4.41 o                         
  -2   4   9        914.85        945.42        24.34 o                         
  -1   4   9       1020.26       1051.49        34.04 o                         
   0   4   9       2146.39       2185.28        64.39 o                         
   1   4   9          2.48         -2.62         8.28 o                         
   2   4   9        205.29        206.02        21.91 o                         
   3   4   9         47.64         35.87        13.72 o                         
   4   4   9        105.64        122.85        30.57 o                         
   5   4   9          8.28         19.70        17.55 o                         
  -9   5   9        132.95        152.74        21.28 o                         
  -8   5   9        402.34        400.01        31.35 o                         
  -7   5   9        144.67        115.45        16.25 o                         
  -6   5   9         44.06         21.20         9.88 o                         
  -5   5   9        155.89        159.23        15.69 o                         
  -4   5   9        326.58        288.51        15.89 o                         
  -3   5   9         19.65         10.74         5.89 o                         
  -2   5   9        840.59        833.24        27.59 o                         
  -1   5   9          7.65          5.01         8.70 o                         
   0   5   9        351.02        384.51        32.97 o                         
   1   5   9         29.84         17.48        10.98 o                         
   2   5   9        248.44        223.34        29.15 o                         
   3   5   9         43.79         47.68        23.57 o                         
   4   5   9        175.85        144.45        27.96 o                         
  -9   6   9          7.43         -1.84        10.11 o                         
  -8   6   9        396.16        461.88        29.09 o                         
  -7   6   9        618.82        661.52        44.79 o                         
  -6   6   9        468.13        481.88        29.04 o                         
  -5   6   9          2.29          3.52         9.30 o                         
  -4   6   9       1881.31       2119.55        57.35 o                         
  -3   6   9         56.14         53.14        13.52 o                         
  -2   6   9        366.37        320.35        24.20 o                         
  -1   6   9          8.85         12.58         9.37 o                         
   0   6   9        213.72        244.62        27.80 o                         
   1   6   9          6.75          5.76        10.46 o                         
   2   6   9         33.29         34.27        17.10 o                         
  -8   7   9         34.76         29.47        31.83 o                         
  -7   7   9        467.27        458.37        30.18 o                         
  -6   7   9        208.98        197.10        22.09 o                         
  -5   7   9         23.18         14.74        12.20 o                         
  -4   7   9         68.91         71.22        13.42 o                         
  -3   7   9       1058.41       1156.16        46.85 o                         
  -2   7   9        799.00        843.75        39.44 o                         
  -1   7   9          4.68         12.93        12.66 o                         
   0   7   9        437.33        458.67        31.39 o                         
   1   7   9        254.66        297.95        31.80 o                         
  -7   8   9        174.44        162.34        22.39 o                         
  -6   8   9        264.36        325.13        37.68 o                         
  -5   8   9         42.47         46.71        15.18 o                         
  -4   8   9        556.61        630.50        43.07 o                         
  -3   8   9         45.43         56.84        17.14 o                         
  -2   8   9        296.13        305.79        31.14 o                         
  -1   8   9         55.17         24.14        14.83 o                         
   3 -10  10        224.03        310.86        61.12 o                         
   4 -10  10          5.43         -8.54        18.41 o                         
   0  -9  10        346.04        404.16        37.27 o                         
   1  -9  10         80.96         59.19        18.62 o                         
   2  -9  10        103.51         88.62        26.13 o                         
   3  -9  10         66.13         89.69        26.49 o                         
   4  -9  10        225.28        238.76        36.74 o                         
   5  -9  10        140.19        118.87        28.59 o                         
   6  -9  10        300.45        324.09        58.61 o                         
  -2  -8  10          2.65          5.79        14.50 o                         
  -1  -8  10        680.61        783.66        45.87 o                         
   0  -8  10        920.86        924.00        82.76 o                         
   1  -8  10        335.49        371.59        31.99 o                         
   2  -8  10          1.70         -1.54        11.79 o                         
   3  -8  10        692.77        692.59        41.48 o                         
   4  -8  10        231.37        219.57        26.70 o                         
   5  -8  10         10.88          3.23        15.48 o                         
   6  -8  10        124.69        105.02        20.72 o                         
   7  -8  10        305.87        287.93        31.83 o                         
  -3  -7  10          5.23         13.12        14.67 o                         
  -2  -7  10          1.92          5.10        10.93 o                         
  -1  -7  10         93.63         45.25        16.06 o                         
   0  -7  10        845.98        832.15        42.73 o                         
   1  -7  10        236.97        246.67        21.78 o                         
   2  -7  10         85.20         48.21        13.92 o                         
   3  -7  10        232.45        249.97        22.92 o                         
   4  -7  10        948.84        962.07        52.81 o                         
   5  -7  10         33.01          9.61        12.93 o                         
   6  -7  10        528.52        507.60        29.22 o                         
   7  -7  10        127.07        114.51        18.87 o                         
   8  -7  10        221.28        217.26        29.65 o                         
  -5  -6  10        238.07        250.00        32.20 o                         
  -4  -6  10        146.07        201.43        27.21 o                         
  -3  -6  10        223.61        211.72        25.28 o                         
  -2  -6  10          6.91          1.10         8.60 o                         
  -1  -6  10        677.90        621.30        31.75 o                         
   0  -6  10         39.86         16.17        11.69 o                         
   1  -6  10         71.02         47.48        11.32 o                         
   2  -6  10        101.02        107.76        14.71 o                         
   3  -6  10         67.98         56.40        11.64 o                         
   4  -6  10         48.55         53.18        11.98 o                         
   5  -6  10        816.52        831.42        52.15 o                         
   6  -6  10        107.60        114.26        24.62 o                         
   7  -6  10        334.79        328.75        30.52 o                         
   8  -6  10        263.29        322.89        34.13 o                         
  -5  -5  10          8.26         13.98        12.27 o                         
  -4  -5  10        174.44        196.24        18.68 o                         
  -3  -5  10        152.55        167.43        16.48 o                         
  -2  -5  10        788.89        762.20        26.54 o                         
  -1  -5  10        287.42        283.30        27.87 o                         
   0  -5  10       1716.34       1829.30        55.24 o                         
   1  -5  10        173.40        176.09        23.81 o                         
   2  -5  10         57.26         52.58        10.52 o                         
   3  -5  10          1.21         -5.65         5.65 o                         
   4  -5  10        206.02        236.72        16.21 o                         
   5  -5  10        151.16        179.97        14.69 o                         
   6  -5  10         23.07         -1.39         9.52 o                         
   7  -5  10        151.26        155.73        23.08 o                         
   8  -5  10        595.97        662.33        76.08 o                         
  -6  -4  10        333.23        326.05        27.50 o                         
  -5  -4  10          2.62         -5.46         9.80 o                         
  -4  -4  10        112.59        118.43        16.89 o                         
  -3  -4  10        598.93        704.09        27.98 o                         
  -2  -4  10       1441.95       1465.10        41.69 o                         
  -1  -4  10        157.05        137.62        12.09 o                         
   0  -4  10        182.87        155.64        22.29 o                         
   1  -4  10       1349.78       1314.09        42.75 o                         
   2  -4  10        277.69        279.05        18.07 o                         
   3  -4  10          9.04         10.60         6.07 o                         
   4  -4  10        431.69        423.51        20.98 o                         
   5  -4  10        292.19        281.91        18.68 o                         
   6  -4  10         22.57         32.29        11.71 o                         
   7  -4  10          7.81         14.96        11.55 o                         
   8  -4  10        326.46        341.46        34.22 o                         
  -7  -3  10        169.04        204.68        24.10 o                         
  -6  -3  10        584.81        652.27        34.28 o                         
  -5  -3  10         75.22         72.10        13.82 o                         
  -4  -3  10        312.62        279.60        27.22 o                         
  -3  -3  10        775.65        785.61        25.57 o                         
  -2  -3  10       2498.83       2720.77        63.76 o                         
  -1  -3  10         54.52         51.20         9.66 o                         
   0  -3  10        296.12        274.64        25.11 o                         
   1  -3  10        936.53        887.54        32.44 o                         
   2  -3  10        651.54        594.58        21.88 o                         
   3  -3  10         32.84         13.13         6.61 o                         
   4  -3  10          5.55         10.96         6.20 o                         
   5  -3  10        279.48        310.85        21.64 o                         
   6  -3  10        659.61        689.70        52.27 o                         
   7  -3  10         19.44         30.15        13.65 o                         
   8  -3  10         89.46         93.43        18.31 o                         
  -8  -2  10         27.29         32.05        14.82 o                         
  -7  -2  10        203.84        243.54        24.50 o                         
  -6  -2  10        204.83        200.55        21.06 o                         
  -5  -2  10        120.94        120.87        19.53 o                         
  -4  -2  10       1607.87       1619.24        50.70 o                         
  -3  -2  10       1186.79       1233.42        32.80 o                         
  -2  -2  10       1762.90       1847.31        47.07 o                         
  -1  -2  10        152.81        129.55        10.43 o                         
   0  -2  10        598.77        582.01        24.61 o                         
   1  -2  10       6383.46       6652.84       130.51 o                         
   2  -2  10        444.56        410.63        16.83 o                         
   3  -2  10          1.50         -1.87         5.25 o                         
   4  -2  10         27.72         25.33         9.19 o                         
   5  -2  10         38.95         40.14        15.83 o                         
   6  -2  10          0.98          9.70        10.73 o                         
   7  -2  10          0.11         -4.64        10.85 o                         
   8  -2  10        141.27        120.45        20.87 o                         
  -8  -1  10         17.26         10.24        12.23 o                         
  -7  -1  10        327.86        366.08        41.32 o                         
  -6  -1  10        429.11        390.89        24.49 o                         
  -5  -1  10          2.74         20.27         9.73 o                         
  -4  -1  10        304.69        273.57        19.03 o                         
  -3  -1  10        165.14        153.83        11.37 o                         
  -2  -1  10       1540.74       1640.95        47.34 o                         
  -1  -1  10        201.41        181.91        14.82 o                         
   0  -1  10         80.25         59.67         8.09 o                         
   1  -1  10        919.29        959.55        31.87 o                         
   2  -1  10       1408.56       1491.55        40.56 o                         
   3  -1  10         11.10         19.60         8.41 o                         
   4  -1  10        351.54        344.06        22.48 o                         
   5  -1  10        521.46        502.42        32.53 o                         
   6  -1  10         24.04         28.23        13.37 o                         
   7  -1  10          5.48          2.18        12.80 o                         
  -8   0  10         66.94         45.18        14.48 o                         
  -7   0  10        229.25        242.60        22.54 o                         
  -6   0  10        882.81        869.72        36.52 o                         
  -5   0  10        139.72        149.09        16.46 o                         
  -4   0  10         60.31         69.49        11.05 o                         
  -3   0  10         14.63         14.24         5.59 o                         
  -2   0  10         15.11         12.19         5.04 o                         
  -1   0  10        365.42        366.90        14.36 o                         
   0   0  10         21.79         19.88         5.56 o                         
   1   0  10        103.59         92.42        10.37 o                         
   2   0  10       1842.49       1854.78        54.03 o                         
   3   0  10        415.28        438.20        24.47 o                         
   4   0  10        141.74        145.78        17.21 o                         
   5   0  10         22.25          8.40        11.01 o                         
   6   0  10         28.31         44.74        14.35 o                         
   7   0  10         23.08         27.84        15.63 o                         
  -9   1  10        266.17        260.89        39.19 o                         
  -8   1  10        226.93        214.42        39.86 o                         
  -7   1  10         39.84         28.52        11.00 o                         
  -6   1  10         37.15         54.81        11.98 o                         
  -5   1  10        190.58        245.53        39.99 o                         
  -4   1  10        169.45        143.94        23.09 o                         
  -3   1  10        314.55        320.43        14.61 o                         
  -2   1  10       1442.14       1459.23        42.16 o                         
  -1   1  10        293.20        272.40        12.14 o                         
   0   1  10         74.99         64.92         7.58 o                         
   1   1  10         71.40         63.14        10.72 o                         
   2   1  10        768.74        749.95        31.24 o                         
   3   1  10         15.12         22.72         9.97 o                         
   4   1  10         76.32         51.70        12.92 o                         
   5   1  10         27.52         28.34        17.35 o                         
   6   1  10         61.30        105.91        17.19 o                         
  -9   2  10        271.55        322.74        36.83 o                         
  -8   2  10        272.05        307.06        30.71 o                         
  -7   2  10          0.04         -8.14         8.14 o                         
  -6   2  10        163.85        164.23        17.34 o                         
  -5   2  10        970.50        932.13        31.16 o                         
  -4   2  10        217.79        210.28        14.13 o                         
  -3   2  10        326.71        304.88        20.21 o                         
  -2   2  10        739.74        741.30        19.75 o                         
  -1   2  10        527.74        505.54        18.47 o                         
   0   2  10        423.91        404.10        18.76 o                         
   1   2  10         46.52         39.07        12.39 o                         
   2   2  10        309.74        261.07        21.07 o                         
   3   2  10       1083.52       1136.12        39.16 o                         
   4   2  10         11.51         24.86        12.38 o                         
   5   2  10        435.36        471.56        33.82 o                         
   6   2  10         85.50         62.66        18.03 o                         
  -9   3  10        512.17        593.72        35.02 o                         
  -8   3  10        763.33        757.01        36.42 o                         
  -7   3  10        173.34        164.95        18.63 o                         
  -6   3  10        669.02        667.65        31.07 o                         
  -5   3  10        986.29       1032.47        51.54 o                         
  -4   3  10        208.24        200.22        14.25 o                         
  -3   3  10         46.98         37.70         5.37 o                         
  -2   3  10         32.50         23.87         5.22 o                         
  -1   3  10        511.64        491.60        26.12 o                         
   0   3  10       1789.77       1880.10        45.20 o                         
   1   3  10        183.54        173.97        16.40 o                         
   2   3  10        661.29        694.36        33.81 o                         
   3   3  10        705.05        706.05        35.95 o                         
   4   3  10        262.42        241.71        25.91 o                         
   5   3  10        108.57         89.89        20.26 o                         
  -9   4  10         71.04         68.89        17.21 o                         
  -8   4  10        439.07        421.86        28.28 o                         
  -7   4  10        338.37        311.43        24.40 o                         
  -6   4  10          8.84          2.90         7.56 o                         
  -5   4  10        305.95        321.56        19.48 o                         
  -4   4  10       1513.25       1590.82        32.72 o                         
  -3   4  10         95.45         96.88         8.29 o                         
  -2   4  10        689.44        702.31        18.74 o                         
  -1   4  10          3.53          6.87         7.20 o                         
   0   4  10        666.57        703.96        33.06 o                         
   1   4  10        206.94        219.36        23.79 o                         
   2   4  10        411.17        479.45        30.92 o                         
   3   4  10        169.00        182.05        22.96 o                         
   4   4  10         99.83        107.65        20.88 o                         
  -9   5  10         32.57         22.38        13.55 o                         
  -8   5  10        138.22        114.35        17.92 o                         
  -7   5  10         63.53         53.86        12.82 o                         
  -6   5  10        164.46        167.85        17.16 o                         
  -5   5  10        113.85        104.27        12.06 o                         
  -4   5  10        596.12        584.69        23.58 o                         
  -3   5  10        456.78        444.05        19.30 o                         
  -2   5  10          2.95          5.64         8.54 o                         
  -1   5  10          8.79         -2.80         8.67 o                         
   0   5  10         33.42         28.49        12.01 o                         
   1   5  10         47.13         59.01        16.98 o                         
   2   5  10         93.99         82.21        20.80 o                         
   3   5  10        209.86        154.88        30.22 o                         
  -8   6  10        177.60        218.66        25.35 o                         
  -7   6  10        133.62         99.71        26.18 o                         
  -6   6  10         31.56         23.67        12.42 o                         
  -5   6  10        560.27        563.70        30.46 o                         
  -4   6  10        469.09        525.71        29.04 o                         
  -3   6  10          1.78         -0.75         9.54 o                         
  -2   6  10         36.17          3.95        13.72 o                         
  -1   6  10        159.03        186.02        18.92 o                         
   0   6  10         62.26         36.38        14.09 o                         
   1   6  10          2.00         -0.27        14.47 o                         
   2   6  10         40.48         20.67        17.64 o                         
  -7   7  10        431.29        490.18        37.24 o                         
  -6   7  10          0.14         -3.96        11.15 o                         
  -5   7  10         17.36          6.81        11.25 o                         
  -4   7  10        400.87        433.57        30.24 o                         
  -3   7  10        204.13        186.41        23.31 o                         
  -2   7  10          6.79          8.24        11.67 o                         
  -1   7  10        136.31        118.96        19.85 o                         
   0   7  10        403.29        450.10        33.14 o                         
  -6   8  10          1.63         -0.99        12.28 o                         
  -5   8  10          1.99        -13.33        13.33 o                         
  -4   8  10          1.98          1.40        15.77 o                         
  -3   8  10        341.85        364.24        31.00 o                         
  -2   8  10         80.86         64.59        17.44 o                         
   0  -9  11         94.91         73.44        20.26 o                         
   1  -9  11         61.81         51.21        17.90 o                         
   2  -9  11        127.02         79.04        28.17 o                         
   3  -9  11        138.01        156.13        32.08 o                         
   4  -9  11         53.72         35.47        21.70 o                         
   5  -9  11        139.67        130.10        85.52 o                         
  -2  -8  11        176.54        175.22        35.97 o                         
  -1  -8  11        892.11        905.17        49.89 o                         
   0  -8  11         29.80         19.17        23.46 o                         
   1  -8  11         12.28          5.03        13.20 o                         
   2  -8  11        384.27        401.45        32.56 o                         
   3  -8  11        282.38        288.74        29.97 o                         
   4  -8  11        167.87        212.21        27.58 o                         
   5  -8  11         35.31         62.11        18.73 o                         
   6  -8  11        532.85        572.09        40.87 o                         
  -3  -7  11         12.64          1.81        15.12 o                         
  -2  -7  11         43.31         11.19        18.10 o                         
  -1  -7  11        806.20        832.45        45.62 o                         
   0  -7  11        347.07        329.95        24.89 o                         
   1  -7  11         27.17          5.34         9.75 o                         
   2  -7  11          1.99          8.30         9.75 o                         
   3  -7  11        613.48        557.53        29.69 o                         
   4  -7  11        175.19        115.84        20.74 o                         
   5  -7  11        106.14        100.24        19.17 o                         
   6  -7  11        519.87        502.35        36.76 o                         
   7  -7  11        545.80        588.72        50.50 o                         
  -4  -6  11        125.02        179.70        34.36 o                         
  -3  -6  11        109.99        125.29        20.48 o                         
  -2  -6  11         54.91         61.61        12.40 o                         
  -1  -6  11         38.76         35.10        11.90 o                         
   0  -6  11        100.87        132.73        16.89 o                         
   1  -6  11        308.09        291.31        22.40 o                         
   2  -6  11        409.05        381.84        28.03 o                         
   3  -6  11        127.73        146.18        17.52 o                         
   4  -6  11        155.67        104.82        15.61 o                         
   5  -6  11        113.53         83.73        15.49 o                         
   6  -6  11        216.06        191.05        21.61 o                         
   7  -6  11        268.04        299.23        31.59 o                         
  -5  -5  11         63.53         82.91        15.01 o                         
  -4  -5  11        505.94        577.20        28.57 o                         
  -3  -5  11        192.08        259.45        23.86 o                         
  -2  -5  11        346.00        313.67        19.92 o                         
  -1  -5  11       2316.20       2431.55        69.27 o                         
   0  -5  11        392.62        378.54        23.37 o                         
   1  -5  11         66.08         41.70        11.25 o                         
   2  -5  11          0.90          0.11         6.91 o                         
   3  -5  11         20.25         11.60         8.48 o                         
   4  -5  11        107.51        118.67        13.92 o                         
   5  -5  11         87.25         82.65        13.48 o                         
   6  -5  11         21.49         51.25        13.33 o                         
   7  -5  11        338.22        379.42        34.41 o                         
   8  -5  11         16.27         14.63        14.62 o                         
  -6  -4  11        225.34        170.02        21.90 o                         
  -5  -4  11         29.83         13.64        15.39 o                         
  -4  -4  11        457.75        505.74        25.74 o                         
  -3  -4  11        238.53        235.98        18.73 o                         
  -2  -4  11        396.62        395.83        23.61 o                         
  -1  -4  11         91.78         91.46        23.14 o                         
   0  -4  11       1969.14       1935.95        57.46 o                         
   1  -4  11        896.74        907.31        34.96 o                         
   2  -4  11         46.92         39.36        13.14 o                         
   3  -4  11         55.21         62.38        10.33 o                         
   4  -4  11        463.98        499.31        24.17 o                         
   5  -4  11          4.97         -6.15         8.87 o                         
   6  -4  11         15.85         14.28        10.59 o                         
   7  -4  11         63.65         68.18        16.07 o                         
  -7  -3  11        227.76        191.19        23.54 o                         
  -6  -3  11        176.00        211.86        31.80 o                         
  -5  -3  11         10.30          6.60        10.22 o                         
  -4  -3  11         12.12          4.05         8.03 o                         
  -3  -3  11        583.00        595.40        25.31 o                         
  -2  -3  11          8.73          5.39         8.46 o                         
  -1  -3  11       1543.17       1615.25        49.91 o                         
   0  -3  11        518.62        553.67        30.21 o                         
   1  -3  11        652.73        606.25        38.96 o                         
   2  -3  11         79.81         84.25        12.25 o                         
   3  -3  11        709.42        672.49        23.26 o                         
   4  -3  11         85.42         93.70        12.43 o                         
   5  -3  11        422.51        454.48        26.76 o                         
   6  -3  11         72.64         84.99        22.29 o                         
   7  -3  11        205.38        234.65        25.34 o                         
  -7  -2  11        239.58        254.45        25.57 o                         
  -6  -2  11        250.88        252.65        22.88 o                         
  -5  -2  11         42.20         39.03        11.91 o                         
  -4  -2  11        504.17        473.42        25.91 o                         
  -3  -2  11         29.54         25.07         7.28 o                         
  -2  -2  11         50.36         31.69         8.71 o                         
  -1  -2  11        275.91        236.34        22.35 o                         
   0  -2  11       4292.42       4362.23       104.11 o                         
   1  -2  11         61.69         64.23        11.10 o                         
   2  -2  11         92.91         83.45         9.80 o                         
   3  -2  11         24.29         29.26        12.47 o                         
   4  -2  11        305.20        337.63        23.13 o                         
   5  -2  11         27.17         41.42        12.50 o                         
   6  -2  11          0.36          2.26        10.66 o                         
   7  -2  11         49.98         58.83        16.20 o                         
  -8  -1  11        141.73        126.15        20.19 o                         
  -7  -1  11        343.77        436.23        34.73 o                         
  -6  -1  11        320.16        326.19        24.68 o                         
  -5  -1  11          0.33          6.01         8.63 o                         
  -4  -1  11        832.67        952.99        36.43 o                         
  -3  -1  11         62.57         41.40        10.91 o                         
  -2  -1  11        960.76        967.49        44.00 o                         
  -1  -1  11        433.02        428.12        24.96 o                         
   0  -1  11        583.40        546.35        22.47 o                         
   1  -1  11       1333.06       1326.44        34.12 o                         
   2  -1  11        302.31        304.46        27.56 o                         
   3  -1  11        793.81        784.18        37.16 o                         
   4  -1  11        649.36        659.10        31.96 o                         
   5  -1  11        180.31        215.13        25.17 o                         
   6  -1  11         90.70         58.78        15.54 o                         
   7  -1  11         26.38         10.42        14.20 o                         
  -8   0  11          1.33         -2.95        11.46 o                         
  -7   0  11        258.04        237.66        23.30 o                         
  -6   0  11       1185.05       1176.95        43.91 o                         
  -5   0  11        126.39        123.32        15.36 o                         
  -4   0  11        417.63        390.46        22.24 o                         
  -3   0  11          6.17          7.14         5.47 o                         
  -2   0  11       1181.31       1242.38        32.23 o                         
  -1   0  11         35.22         34.05         7.41 o                         
   0   0  11         44.32         37.90         7.08 o                         
   1   0  11         12.79         10.61         9.01 o                         
   2   0  11       2541.02       2755.34        74.15 o                         
   3   0  11         16.33         18.24         9.37 o                         
   4   0  11        748.18        801.60        36.28 o                         
   5   0  11          3.89         -3.58         9.71 o                         
   6   0  11         26.30         25.59        14.36 o                         
  -8   1  11         54.57         45.52        16.72 o                         
  -7   1  11        285.52        288.83        23.92 o                         
  -6   1  11        554.43        514.88        27.76 o                         
  -5   1  11          5.70         13.95         8.23 o                         
  -4   1  11         20.17         14.87         7.91 o                         
  -3   1  11        153.50        134.35        11.81 o                         
  -2   1  11        794.43        807.02        22.36 o                         
  -1   1  11         92.13         78.20         9.32 o                         
   0   1  11         13.60         10.56         6.54 o                         
   1   1  11       1273.07       1318.64        43.94 o                         
   2   1  11         17.46          8.50         8.34 o                         
   3   1  11        194.60        193.95        22.29 o                         
   4   1  11         61.39         26.23        11.91 o                         
   5   1  11        144.73        151.31        20.43 o                         
   6   1  11          4.32        -11.90        13.00 o                         
  -8   2  11          1.05          5.68        13.46 o                         
  -7   2  11         42.16         17.62        12.74 o                         
  -6   2  11        644.20        584.82        26.39 o                         
  -5   2  11        243.21        292.62        18.21 o                         
  -4   2  11          0.05         -1.75         5.94 o                         
  -3   2  11        246.56        273.09        14.57 o                         
  -2   2  11        615.42        649.78        19.15 o                         
  -1   2  11          1.68          1.27         4.86 o                         
   0   2  11         49.96         26.95         9.93 o                         
   1   2  11       1038.70       1020.41        38.41 o                         
   2   2  11       1097.78       1172.63        43.42 o                         
   3   2  11         22.79          9.19        11.70 o                         
   4   2  11         57.24         52.09        14.81 o                         
   5   2  11        141.48        172.11        24.09 o                         
  -9   3  11        291.09        296.76        33.68 o                         
  -8   3  11        160.25        181.81        22.20 o                         
  -7   3  11        255.03        259.13        31.43 o                         
  -6   3  11       1754.83       1708.55        55.11 o                         
  -5   3  11        278.35        311.08        21.31 o                         
  -4   3  11          4.29         -2.60         5.05 o                         
  -3   3  11         81.70         74.67         7.36 o                         
  -2   3  11        113.93        116.35         9.54 o                         
  -1   3  11         92.23         73.71        14.81 o                         
   0   3  11        210.25        219.36        17.96 o                         
   1   3  11        351.80        344.19        22.68 o                         
   2   3  11       1381.98       1461.94        54.01 o                         
   3   3  11        437.06        405.89        29.79 o                         
   4   3  11         88.39        107.17        20.06 o                         
  -8   4  11        160.41        162.29        20.80 o                         
  -7   4  11          5.77         15.09        11.97 o                         
  -6   4  11        869.50        900.46        37.75 o                         
  -5   4  11        317.06        340.13        20.52 o                         
  -4   4  11         41.27         30.23         8.13 o                         
  -3   4  11         72.12         63.34         6.97 o                         
  -2   4  11        661.35        687.35        23.63 o                         
  -1   4  11         28.32          8.56         9.86 o                         
   0   4  11        199.45        208.15        26.28 o                         
   1   4  11         11.63          2.36        11.09 o                         
   2   4  11        444.76        451.53        32.02 o                         
   3   4  11         32.02         37.74        15.38 o                         
  -8   5  11         18.56         15.37        14.40 o                         
  -7   5  11         12.23         18.36        11.65 o                         
  -6   5  11         21.28         28.96        10.34 o                         
  -5   5  11        731.34        713.07        39.86 o                         
  -4   5  11        875.40        873.84        32.38 o                         
  -3   5  11         22.27         11.36         8.88 o                         
  -2   5  11        290.30        292.58        23.38 o                         
  -1   5  11        288.17        324.67        26.13 o                         
   0   5  11         65.69         50.08        17.52 o                         
   1   5  11         83.22         57.92        19.88 o                         
   2   5  11         23.37         32.68        28.23 o                         
  -8   6  11         73.89         54.98        17.43 o                         
  -7   6  11         90.55         92.38        18.28 o                         
  -6   6  11         34.23         40.13        13.60 o                         
  -5   6  11        326.64        376.86        23.20 o                         
  -4   6  11        497.51        529.45        27.02 o                         
  -3   6  11         39.16         40.77        12.23 o                         
  -2   6  11        195.22        190.56        24.03 o                         
  -1   6  11        159.12        191.93        20.45 o                         
   0   6  11         88.16        113.16        23.65 o                         
   1   6  11          0.28         -5.74        16.63 o                         
  -7   7  11        288.66        280.92        30.05 o                         
  -6   7  11          9.57          6.18        10.80 o                         
  -5   7  11        308.27        350.10        37.02 o                         
  -4   7  11        169.31        145.28        20.63 o                         
  -3   7  11        156.00        126.99        25.26 o                         
  -2   7  11         82.71         82.86        22.29 o                         
  -1   7  11        383.78        411.10        32.17 o                         
   2  -9  12        291.14        299.41        42.87 o                         
   3  -9  12         96.05         72.13        27.17 o                         
   4  -9  12          2.71        -10.75        17.39 o                         
  -1  -8  12        110.23         97.50        22.55 o                         
   0  -8  12         61.10         49.00        19.17 o                         
   1  -8  12        215.49        148.70        24.94 o                         
   2  -8  12        755.09        791.82        57.12 o                         
   3  -8  12        438.57        482.89        64.86 o                         
   4  -8  12         75.22         78.39        21.09 o                         
   5  -8  12        107.81        111.64        22.34 o                         
   6  -8  12        231.94        230.78        31.04 o                         
  -2  -7  12        127.28        130.56        29.51 o                         
  -1  -7  12        792.83        768.57        45.15 o                         
   0  -7  12        200.03        153.65        19.84 o                         
   1  -7  12         20.80         15.21        11.69 o                         
   2  -7  12        350.37        318.22        29.74 o                         
   3  -7  12        573.28        549.95        30.65 o                         
   4  -7  12          8.83          9.04        14.33 o                         
   5  -7  12        105.40        132.77        23.29 o                         
   6  -7  12        278.24        322.32        33.88 o                         
  -4  -6  12         37.14         41.16        19.57 o                         
  -3  -6  12         58.53         16.13        12.18 o                         
  -2  -6  12          7.21         14.09        12.65 o                         
  -1  -6  12          4.40         -5.81         9.39 o                         
   0  -6  12       1477.38       1393.11        49.92 o                         
   1  -6  12          4.15          3.21         9.02 o                         
   2  -6  12        539.41        501.82        53.15 o                         
   3  -6  12        159.22        160.03        30.13 o                         
   4  -6  12        117.93        120.86        15.25 o                         
   5  -6  12         39.45         13.06        11.74 o                         
   6  -6  12        136.59        238.18        47.51 o                         
   7  -6  12        132.71        196.20        38.53 o                         
  -5  -5  12        156.02        149.33        19.22 o                         
  -4  -5  12        194.18        195.75        20.11 o                         
  -3  -5  12          0.46          0.80        10.12 o                         
  -2  -5  12        274.38        272.75        20.69 o                         
  -1  -5  12        315.55        291.48        23.05 o                         
   0  -5  12        298.75        274.24        25.91 o                         
   1  -5  12        247.44        251.22        21.82 o                         
   2  -5  12          2.90         -5.99         7.13 o                         
   3  -5  12        326.93        334.86        22.70 o                         
   4  -5  12        304.84        275.97        20.20 o                         
   5  -5  12         24.34         19.19        11.12 o                         
   6  -5  12        209.15        218.06        23.37 o                         
   7  -5  12         50.66         57.29        17.25 o                         
  -6  -4  12        272.23        285.54        37.63 o                         
  -5  -4  12        120.88        117.24        17.03 o                         
  -4  -4  12        958.61       1028.68        37.66 o                         
  -3  -4  12        165.78        160.87        21.32 o                         
  -2  -4  12        211.50        191.73        20.13 o                         
  -1  -4  12       1627.24       1634.99        52.91 o                         
   0  -4  12       2158.93       2148.52        63.22 o                         
   1  -4  12          9.45         13.70         7.88 o                         
   2  -4  12        121.01         93.97        18.44 o                         
   3  -4  12        880.05        947.45        33.79 o                         
   4  -4  12        162.55        152.83        16.94 o                         
   5  -4  12          6.46         17.24        13.72 o                         
   6  -4  12          9.92         -1.63        10.77 o                         
   7  -4  12        156.12        157.89        21.45 o                         
  -6  -3  12          5.86        -10.39        11.69 o                         
  -5  -3  12        108.57        100.51        19.31 o                         
  -4  -3  12        284.66        337.03        25.76 o                         
  -3  -3  12        487.66        521.77        28.42 o                         
  -2  -3  12       1338.47       1378.10        47.18 o                         
  -1  -3  12        217.55        201.78        23.82 o                         
   0  -3  12       1514.56       1581.67        50.17 o                         
   1  -3  12        780.12        771.07        32.07 o                         
   2  -3  12        147.68        175.19        22.75 o                         
   3  -3  12       1215.93       1166.19        37.89 o                         
   4  -3  12        490.32        511.77        27.19 o                         
   5  -3  12        551.68        528.44        33.12 o                         
   6  -3  12          0.92          1.10        13.97 o                         
   7  -3  12         50.83         50.71        15.74 o                         
  -7  -2  12         94.63         99.28        19.05 o                         
  -6  -2  12         54.66         38.08        13.80 o                         
  -5  -2  12         86.73         91.08        16.22 o                         
  -4  -2  12        767.78        772.62        30.28 o                         
  -3  -2  12          3.15          7.75         9.11 o                         
  -2  -2  12        319.31        372.85        22.44 o                         
  -1  -2  12        344.99        338.34        20.85 o                         
   0  -2  12        775.40        758.80        31.44 o                         
   1  -2  12        189.95        176.05        17.52 o                         
   2  -2  12         92.84         72.49        11.06 o                         
   3  -2  12        676.50        739.23        33.17 o                         
   4  -2  12        474.67        485.17        27.36 o                         
   5  -2  12        117.00        120.44        17.76 o                         
   6  -2  12          8.82         26.58        13.23 o                         
   7  -2  12        103.93        113.11        20.54 o                         
  -7  -1  12        151.67        152.55        21.05 o                         
  -6  -1  12         39.32         54.80        14.36 o                         
  -5  -1  12        118.65        109.45        15.58 o                         
  -4  -1  12        607.28        579.96        34.26 o                         
  -3  -1  12        700.75        743.48        32.63 o                         
  -2  -1  12         42.14         42.94         9.67 o                         
  -1  -1  12        417.44        399.86        31.37 o                         
   0  -1  12        940.08        922.62        34.72 o                         
   1  -1  12         54.15         50.20         8.39 o                         
   2  -1  12        559.70        500.76        27.07 o                         
   3  -1  12         10.80          0.81         9.01 o                         
   4  -1  12        526.34        613.70        31.75 o                         
   5  -1  12         30.45         32.65        13.24 o                         
   6  -1  12         18.34         19.37        14.02 o                         
  -8   0  12        119.14        140.10        21.51 o                         
  -7   0  12        305.01        324.53        26.94 o                         
  -6   0  12        428.20        434.72        33.66 o                         
  -5   0  12         99.57        115.44        15.90 o                         
  -4   0  12          3.03          5.36         7.49 o                         
  -3   0  12        140.54        165.32        13.87 o                         
  -2   0  12        341.28        321.77        18.02 o                         
  -1   0  12         53.59         53.01        10.27 o                         
   0   0  12         54.94         52.37         8.42 o                         
   1   0  12       1493.80       1622.76        52.27 o                         
   2   0  12        104.95         81.48        15.03 o                         
   3   0  12        559.74        507.28        32.02 o                         
   4   0  12        276.97        316.05        26.78 o                         
   5   0  12         86.49         84.53        20.41 o                         
   6   0  12          0.12         10.16        14.21 o                         
  -8   1  12        116.49        102.60        21.71 o                         
  -7   1  12        354.21        380.77        26.95 o                         
  -6   1  12        161.00        177.56        19.97 o                         
  -5   1  12        232.12        214.52        33.54 o                         
  -4   1  12         79.52         55.23        10.37 o                         
  -3   1  12        336.97        381.89        27.97 o                         
  -2   1  12        182.61        216.72        16.43 o                         
  -1   1  12        208.02        180.78        13.71 o                         
   0   1  12        609.69        538.84        27.58 o                         
   1   1  12       1082.78       1083.28        40.22 o                         
   2   1  12        211.46        250.27        33.97 o                         
   3   1  12        305.98        331.14        25.09 o                         
   4   1  12         24.73         65.78        15.66 o                         
   5   1  12        144.55        129.70        20.93 o                         
  -8   2  12         14.03          7.24        14.10 o                         
  -7   2  12        254.72        225.36        49.91 o                         
  -6   2  12        883.06        918.53        37.90 o                         
  -5   2  12        330.27        289.96        21.22 o                         
  -4   2  12         40.21         43.03         9.71 o                         
  -3   2  12        679.71        705.04        22.91 o                         
  -2   2  12        511.07        528.84        20.99 o                         
  -1   2  12         95.26         88.83        15.47 o                         
   0   2  12          1.31         -0.86         8.45 o                         
   1   2  12        232.10        228.59        20.65 o                         
   2   2  12        927.06        906.18        53.08 o                         
   3   2  12         44.43         57.94        13.78 o                         
   4   2  12         47.10         36.83        15.45 o                         
  -8   3  12         30.15         15.31        13.43 o                         
  -7   3  12        434.32        460.98        29.27 o                         
  -6   3  12       1732.95       1767.94        71.34 o                         
  -5   3  12        400.24        344.35        18.56 o                         
  -4   3  12        254.33        210.19        15.61 o                         
  -3   3  12          8.49         14.34         6.32 o                         
  -2   3  12        493.16        452.93        18.13 o                         
  -1   3  12        816.02        862.51        32.53 o                         
   0   3  12        378.50        380.11        22.95 o                         
   1   3  12          9.35          7.63        12.25 o                         
   2   3  12       1697.25       1963.92        66.54 o                         
   3   3  12        256.86        189.18        23.95 o                         
   4   3  12        667.13        731.43        54.88 o                         
  -8   4  12         44.50         36.34        14.05 o                         
  -7   4  12         90.09        101.58        17.65 o                         
  -6   4  12        418.88        387.94        25.85 o                         
  -5   4  12        376.21        349.85        21.39 o                         
  -4   4  12          0.47         -2.86         7.07 o                         
  -3   4  12        910.45        949.56        23.86 o                         
  -2   4  12        544.98        576.01        27.48 o                         
  -1   4  12         44.93         50.68        13.69 o                         
   0   4  12         35.78         30.37        13.41 o                         
   1   4  12         42.68         41.06        14.94 o                         
   2   4  12         14.63          5.98        12.60 o                         
   3   4  12        281.45        308.58        32.49 o                         
  -7   5  12         45.79         58.37        15.58 o                         
  -6   5  12        162.81        188.74        35.35 o                         
  -5   5  12        192.42        195.36        22.14 o                         
  -4   5  12         13.34         24.68         9.78 o                         
  -3   5  12        104.76        104.26        17.22 o                         
  -2   5  12        471.58        497.12        47.50 o                         
  -1   5  12         21.36         17.54        11.35 o                         
   0   5  12         32.44         20.37        14.03 o                         
   1   5  12          5.07         -1.50        12.88 o                         
  -7   6  12          4.87         -6.31        13.55 o                         
  -6   6  12         43.44         49.19        17.45 o                         
  -5   6  12        294.87        368.73        24.53 o                         
  -4   6  12         11.24         -6.76        11.78 o                         
  -3   6  12          4.83         -8.18         9.46 o                         
  -2   6  12         72.75         65.55        20.19 o                         
  -1   6  12         71.61         73.23        22.87 o                         
   0   6  12         22.72         17.59        17.31 o                         
  -5   7  12        288.53        293.52        33.63 o                         
  -4   7  12         72.70         83.79        21.21 o                         
  -3   7  12         20.61         30.17        13.51 o                         
   0  -8  13         14.93         19.94        15.24 o                         
   1  -8  13        680.59        668.80        43.05 o                         
   2  -8  13        479.06        537.55        33.18 o                         
   3  -8  13         87.00         69.53        20.38 o                         
   4  -8  13         26.27         50.15        18.49 o                         
  -2  -7  13        620.40        643.73        54.78 o                         
  -1  -7  13        170.52        208.03        23.06 o                         
   0  -7  13         30.79         26.07        13.54 o                         
   1  -7  13        169.08        131.90        18.94 o                         
   2  -7  13        577.87        530.83        31.88 o                         
   3  -7  13        116.16        101.35        19.09 o                         
   4  -7  13         26.30         33.55        16.78 o                         
   5  -7  13        121.14        136.13        24.92 o                         
  -3  -6  13         70.13         63.58        16.59 o                         
  -2  -6  13         70.15         76.60        18.67 o                         
  -1  -6  13        105.76        119.60        18.65 o                         
   0  -6  13         18.61          3.92        10.77 o                         
   1  -6  13        468.61        396.83        27.01 o                         
   2  -6  13        793.77        755.73        35.89 o                         
   3  -6  13         56.35         51.71        12.98 o                         
   4  -6  13        105.29         92.85        14.94 o                         
   5  -6  13         41.64         57.13        15.66 o                         
   6  -6  13        104.19        126.50        35.21 o                         
  -4  -5  13         68.21         85.58        16.98 o                         
  -3  -5  13         35.23         32.02        13.54 o                         
  -2  -5  13         63.12         51.98        16.92 o                         
  -1  -5  13         24.54         16.26        11.64 o                         
   0  -5  13        247.26        238.93        23.30 o                         
   1  -5  13        459.75        449.49        27.26 o                         
   2  -5  13        195.72        176.74        19.30 o                         
   3  -5  13        227.64        230.61        21.34 o                         
   4  -5  13         48.62         37.27        13.34 o                         
   5  -5  13         31.21         41.39        13.48 o                         
   6  -5  13         62.74         70.38        20.88 o                         
  -5  -4  13        433.75        483.99        45.26 o                         
  -4  -4  13        302.42        356.44        41.22 o                         
  -3  -4  13         59.84         20.54        12.15 o                         
  -2  -4  13          2.32          1.39         8.45 o                         
  -1  -4  13        106.02         87.44        14.77 o                         
   0  -4  13         22.29          8.55        11.33 o                         
   1  -4  13         24.74         11.50        10.24 o                         
   2  -4  13         52.09         43.01        11.46 o                         
   3  -4  13        454.83        443.81        38.12 o                         
   4  -4  13         26.69         46.42        13.33 o                         
   5  -4  13         40.34          2.63        15.06 o                         
   6  -4  13         78.36         69.20        16.32 o                         
  -6  -3  13         98.73         87.39        18.17 o                         
  -5  -3  13        141.79        156.83        18.73 o                         
  -4  -3  13        830.40        812.03        37.29 o                         
  -3  -3  13        556.00        507.02        29.04 o                         
  -2  -3  13          0.84         -0.06         7.97 o                         
  -1  -3  13         33.88         27.65         9.85 o                         
   0  -3  13        873.00        838.23        38.27 o                         
   1  -3  13         16.26         17.67         9.43 o                         
   2  -3  13       1085.55       1006.52        35.24 o                         
   3  -3  13         98.38         92.19        16.25 o                         
   4  -3  13        525.52        513.81        30.64 o                         
   5  -3  13         33.20         29.36        13.24 o                         
   6  -3  13         51.01         45.78        15.88 o                         
  -6  -2  13          1.01         -1.58        11.82 o                         
  -5  -2  13        439.99        421.39        24.96 o                         
  -4  -2  13        934.32        980.93        40.85 o                         
  -3  -2  13        102.57         63.83        13.48 o                         
  -2  -2  13        505.52        485.26        24.35 o                         
  -1  -2  13         74.52         71.65        12.63 o                         
   0  -2  13        368.69        390.32        34.42 o                         
   1  -2  13        527.42        457.65        29.69 o                         
   2  -2  13         64.43         36.46        11.98 o                         
   3  -2  13        171.93        201.44        21.09 o                         
   4  -2  13       1051.88       1026.15        42.47 o                         
   5  -2  13         21.66         51.95        14.89 o                         
   6  -2  13        124.93         98.15        18.92 o                         
  -7  -1  13        109.71         95.16        18.71 o                         
  -6  -1  13         24.52          5.90        11.83 o                         
  -5  -1  13        379.60        396.37        28.57 o                         
  -4  -1  13       1309.02       1345.16        48.50 o                         
  -3  -1  13        115.92        142.42        17.77 o                         
  -2  -1  13        392.40        359.06        19.98 o                         
  -1  -1  13        578.93        584.64        28.15 o                         
   0  -1  13       1097.99       1054.74        39.18 o                         
   1  -1  13         84.81         53.78        16.42 o                         
   2  -1  13          0.24          4.41         8.88 o                         
   3  -1  13          2.69         -3.62         9.63 o                         
   4  -1  13        670.26        647.23        42.35 o                         
   5  -1  13          0.63          4.23        12.13 o                         
   6  -1  13         84.75         66.28        18.91 o                         
  -7   0  13        210.57        209.28        23.91 o                         
  -6   0  13         56.35         50.85        13.47 o                         
  -5   0  13         32.28         36.39        10.97 o                         
  -4   0  13        399.12        405.62        34.85 o                         
  -3   0  13        453.59        439.43        25.68 o                         
  -2   0  13          2.85          5.78         8.78 o                         
  -1   0  13        314.13        323.75        19.07 o                         
   0   0  13        709.45        728.94        29.23 o                         
   1   0  13         98.54         75.41        15.68 o                         
   2   0  13        475.25        448.72        40.44 o                         
   3   0  13        865.98        900.39        38.99 o                         
   4   0  13         17.30         24.56        17.86 o                         
   5   0  13         10.42         26.91        14.90 o                         
  -7   1  13        384.74        428.05        29.71 o                         
  -6   1  13         24.01         10.17        11.55 o                         
  -5   1  13          0.41          3.51         8.14 o                         
  -4   1  13         52.63         48.13        12.04 o                         
  -3   1  13         27.30         -3.18         8.10 o                         
  -2   1  13        148.65        155.07        15.83 o                         
  -1   1  13          6.08          0.58         7.58 o                         
   0   1  13        413.61        370.34        24.47 o                         
   1   1  13          1.96         -0.74         9.02 o                         
   2   1  13        344.40        325.62        26.30 o                         
   3   1  13        499.90        543.00        32.22 o                         
   4   1  13        345.69        334.58        28.68 o                         
  -7   2  13         46.81         69.01        19.20 o                         
  -6   2  13        172.89        179.92        21.12 o                         
  -5   2  13          7.68          7.95         8.62 o                         
  -4   2  13        607.03        572.46        29.55 o                         
  -3   2  13        161.50        178.91        15.51 o                         
  -2   2  13         46.43         50.49        10.77 o                         
  -1   2  13         88.32         51.30        12.93 o                         
   0   2  13          6.19         17.05        10.69 o                         
   1   2  13        184.35        150.05        18.65 o                         
   2   2  13          4.99          8.40        11.19 o                         
   3   2  13         55.55         66.80        16.96 o                         
   4   2  13        656.51        674.18        40.49 o                         
  -7   3  13        695.22        772.23        43.66 o                         
  -6   3  13        477.80        469.41        33.46 o                         
  -5   3  13          4.88          3.56         8.45 o                         
  -4   3  13        507.67        482.33        25.16 o                         
  -3   3  13        361.43        384.86        22.20 o                         
  -2   3  13        507.15        529.10        23.49 o                         
  -1   3  13          0.13          3.95        10.90 o                         
   0   3  13         30.41         39.44        13.94 o                         
   1   3  13         51.39         63.46        16.31 o                         
   2   3  13         13.89          0.44        13.51 o                         
   3   3  13        241.72        213.28        27.62 o                         
  -7   4  13        452.27        473.46        31.37 o                         
  -6   4  13        240.75        247.62        21.73 o                         
  -5   4  13         56.84         43.62        11.89 o                         
  -4   4  13        112.28        120.21        14.97 o                         
  -3   4  13        831.21        854.95        39.57 o                         
  -2   4  13        572.18        571.83        28.43 o                         
  -1   4  13         20.69          7.93        12.16 o                         
   0   4  13         76.55         48.81        17.57 o                         
   1   4  13        340.20        397.16        37.06 o                         
   2   4  13         99.01         88.28        21.64 o                         
  -7   5  13          1.64         -4.02        26.16 o                         
  -6   5  13        123.36        101.42        17.43 o                         
  -5   5  13        355.57        422.34        69.29 o                         
  -4   5  13         60.11         45.91        20.62 o                         
  -3   5  13        428.43        461.69        44.21 o                         
  -2   5  13        532.56        604.67        37.40 o                         
  -1   5  13         21.90         22.34        13.55 o                         
   0   5  13         38.52         24.46        16.06 o                         
  -5   6  13        367.76        401.48        43.52 o                         
  -4   6  13          2.23         38.13        19.20 o                         
  -3   6  13        142.58        169.49        27.40 o                         
  -2   6  13         37.46         49.52        18.11 o                         
  -1  -7  14        113.48        106.76        19.76 o                         
   0  -7  14         50.14         35.66        14.75 o                         
   1  -7  14        368.52        341.28        51.98 o                         
   2  -7  14       1039.57       1013.13        44.19 o                         
   3  -7  14        224.00        207.12        23.78 o                         
   4  -7  14        210.45        203.65        24.59 o                         
  -2  -6  14        188.68        176.53        25.47 o                         
  -1  -6  14        158.77        138.93        20.20 o                         
   0  -6  14         26.93         15.77        12.02 o                         
   1  -6  14        673.94        691.58        36.01 o                         
   2  -6  14        973.11        946.89        41.63 o                         
   3  -6  14        119.35        103.97        17.33 o                         
   4  -6  14         33.41         28.05        11.98 o                         
   5  -6  14        318.29        319.15        35.57 o                         
  -3  -5  14         12.45         18.23        12.97 o                         
  -2  -5  14         95.82        127.62        27.59 o                         
  -1  -5  14        141.96        118.02        22.35 o                         
   0  -5  14          7.62          4.85         9.93 o                         
   1  -5  14        815.30        763.64        36.58 o                         
   2  -5  14        879.14        932.73        40.39 o                         
   3  -5  14        432.73        395.59        24.51 o                         
   4  -5  14          1.79         -1.59         9.77 o                         
   5  -5  14        376.18        349.62        46.17 o                         
  -4  -4  14         10.93         14.66        12.63 o                         
  -3  -4  14         66.43         40.64        14.11 o                         
  -2  -4  14        213.19        184.61        24.30 o                         
  -1  -4  14          2.61          5.38         9.98 o                         
   0  -4  14        426.66        366.35        25.40 o                         
   1  -4  14          2.29         -0.98         8.74 o                         
   2  -4  14       1045.20       1066.49        58.67 o                         
   3  -4  14        248.61        256.94        24.89 o                         
   4  -4  14          7.16          3.50        10.52 o                         
   5  -4  14        595.70        575.62        41.77 o                         
  -5  -3  14        410.22        423.97        39.01 o                         
  -4  -3  14        215.31        232.89        24.57 o                         
  -3  -3  14          0.44         -3.73         8.85 o                         
  -2  -3  14        329.19        385.62        29.99 o                         
  -1  -3  14          9.78         11.09         9.86 o                         
   0  -3  14        231.61        232.95        21.46 o                         
   1  -3  14          8.35          7.39         9.27 o                         
   2  -3  14        280.06        309.73        27.25 o                         
   3  -3  14        158.19        203.12        34.52 o                         
   4  -3  14        100.30         61.27        15.46 o                         
   5  -3  14         74.36         52.82        18.94 o                         
  -6  -2  14         50.02         58.43        17.50 o                         
  -5  -2  14        266.02        314.43        26.64 o                         
  -4  -2  14        525.82        554.34        31.83 o                         
  -3  -2  14          0.69          1.69         9.36 o                         
  -2  -2  14        247.23        248.50        22.51 o                         
  -1  -2  14        205.34        184.03        20.01 o                         
   0  -2  14        450.19        450.34        26.10 o                         
   1  -2  14          1.44         -1.94         7.23 o                         
   2  -2  14        193.23        225.68        36.80 o                         
   3  -2  14        242.64        271.23        25.80 o                         
   4  -2  14        175.32        220.53        29.69 o                         
   5  -2  14          0.67          1.80        12.20 o                         
  -6  -1  14        114.26         98.45        16.45 o                         
  -5  -1  14        491.63        478.01        30.65 o                         
  -4  -1  14        505.60        507.67        51.05 o                         
  -3  -1  14          0.29         -3.21         9.04 o                         
  -2  -1  14        194.90        207.77        20.47 o                         
  -1  -1  14        781.25        775.08        34.39 o                         
   0  -1  14        126.08        125.60        15.44 o                         
   1  -1  14          0.19         -2.46         9.31 o                         
   2  -1  14         24.42         34.70        11.88 o                         
   3  -1  14        633.24        593.03        39.47 o                         
   4  -1  14          2.56          4.05        11.77 o                         
   5  -1  14         11.08          8.40        14.15 o                         
  -6   0  14         76.90         91.24        15.79 o                         
  -5   0  14        503.33        510.79        30.51 o                         
  -4   0  14        795.39        761.98        35.98 o                         
  -3   0  14        203.75        197.32        33.76 o                         
  -2   0  14         36.78         25.11        10.64 o                         
  -1   0  14        359.96        363.55        26.67 o                         
   0   0  14        195.28        173.77        33.76 o                         
   1   0  14          8.41          2.12        10.09 o                         
   2   0  14        399.27        430.58        42.99 o                         
   3   0  14        834.02        783.32        38.56 o                         
   4   0  14        212.31        205.33        23.89 o                         
  -7   1  14         85.38        106.79        29.61 o                         
  -6   1  14          0.52         -8.18         9.81 o                         
  -5   1  14         21.89         25.54        12.83 o                         
  -4   1  14        366.43        399.94        26.47 o                         
  -3   1  14        487.95        501.95        32.50 o                         
  -2   1  14        120.76         80.35        13.06 o                         
  -1   1  14        162.44        202.09        21.49 o                         
   0   1  14       1096.63       1168.50        45.48 o                         
   1   1  14        163.24        188.26        21.13 o                         
   2   1  14        642.30        673.61        37.17 o                         
   3   1  14        193.99        244.59        26.06 o                         
   4   1  14        276.53        316.75        49.26 o                         
  -7   2  14         27.39         55.21        18.59 o                         
  -6   2  14        205.76        245.14        24.22 o                         
  -5   2  14         25.83         30.65        12.81 o                         
  -4   2  14        924.56        924.03        38.84 o                         
  -3   2  14        393.90        403.62        21.20 o                         
  -2   2  14          1.57         -5.87         8.00 o                         
  -1   2  14          2.95          2.22         9.78 o                         
   0   2  14         35.83         28.22        12.41 o                         
   1   2  14        114.58        119.43        18.29 o                         
   2   2  14          2.51        -10.09        11.18 o                         
   3   2  14          4.19          3.32        14.19 o                         
  -7   3  14        224.77        208.34        36.22 o                         
  -6   3  14         71.41         48.91        14.67 o                         
  -5   3  14        123.68        123.97        33.25 o                         
  -4   3  14        252.64        269.17        24.04 o                         
  -3   3  14        291.77        249.39        26.34 o                         
  -2   3  14         90.74        103.18        15.80 o                         
  -1   3  14         42.30         35.67        12.71 o                         
   0   3  14        110.04         93.11        18.65 o                         
   1   3  14        136.33        114.53        21.55 o                         
   2   3  14        113.22         80.84        20.13 o                         
  -6   4  14         55.22         44.66        15.01 o                         
  -5   4  14         29.14         19.28        19.41 o                         
  -4   4  14        191.43        220.85        45.78 o                         
  -3   4  14        252.45        285.24        56.32 o                         
  -2   4  14         71.48         60.27        16.30 o                         
  -1   4  14          4.77          8.73        10.82 o                         
   0   4  14        674.06        758.34        40.88 o                         
   1   4  14        198.30        201.85        26.35 o                         
  -5   5  14         38.97         38.23        31.69 o                         
  -3   5  14        328.09        390.39        44.40 o                         
  -2   5  14          3.11          8.82        16.66 o                         
  -1   5  14         56.82         43.85        17.11 o                         
  -1  -6  15         43.12         46.94        15.86 o                         
   0  -6  15         10.27          8.62        12.87 o                         
   1  -6  15        510.88        506.72        31.74 o                         
   2  -6  15         11.93         12.63        12.92 o                         
   3  -6  15        236.10        173.17        31.22 o                         
   4  -6  15         89.35         98.46        21.12 o                         
  -2  -5  15        279.01        269.20        39.61 o                         
  -1  -5  15          0.52         -5.99        11.10 o                         
   0  -5  15          2.08        -10.06        10.06 o                         
   1  -5  15        123.09         78.47        17.57 o                         
   2  -5  15        187.45        183.51        21.35 o                         
   3  -5  15        108.75        102.11        16.10 o                         
   4  -5  15         65.41         72.68        16.53 o                         
  -3  -4  15        254.84        285.72        51.39 o                         
  -2  -4  15        258.00        245.61        28.46 o                         
  -1  -4  15          6.99         23.33        11.63 o                         
   0  -4  15        118.39         86.99        16.18 o                         
   1  -4  15          7.53          2.14        10.65 o                         
   2  -4  15        356.60        377.57        24.27 o                         
   3  -4  15        107.92         81.63        17.67 o                         
   4  -4  15        309.46        304.17        31.93 o                         
  -4  -3  15         19.49         23.07        14.38 o                         
  -3  -3  15        143.29        119.55        19.27 o                         
  -2  -3  15        492.97        519.42        36.23 o                         
  -1  -3  15        191.02        180.82        20.37 o                         
   0  -3  15         16.79         -0.23         9.96 o                         
   1  -3  15         64.97         59.17        14.19 o                         
   2  -3  15        310.95        270.06        25.68 o                         
   3  -3  15         22.28         20.89        12.04 o                         
   4  -3  15          2.74         15.95        15.46 o                         
  -5  -2  15        714.77        870.30        48.91 o                         
  -4  -2  15        437.02        430.39        32.24 o                         
  -3  -2  15        163.12        147.16        19.06 o                         
  -2  -2  15        589.04        603.47        33.11 o                         
  -1  -2  15        196.35        278.25        37.36 o                         
   0  -2  15        106.13         66.17        14.42 o                         
   1  -2  15        151.73        170.71        20.73 o                         
   2  -2  15        114.16        120.99        18.65 o                         
   3  -2  15        386.91        426.85        32.02 o                         
   4  -2  15         22.63         -7.40        14.95 o                         
  -5  -1  15        358.19        435.21        58.02 o                         
  -4  -1  15         73.95         92.25        17.69 o                         
  -3  -1  15          0.49          0.63        11.06 o                         
  -2  -1  15        288.89        329.66        24.64 o                         
  -1  -1  15        333.74        353.49        24.94 o                         
   0  -1  15          3.06          5.84        15.45 o                         
   1  -1  15         75.30         61.20        14.98 o                         
   2  -1  15        156.03        173.76        22.76 o                         
   3  -1  15         44.71         49.04        19.63 o                         
   4  -1  15         23.07         12.60        15.79 o                         
  -6   0  15         42.64         15.12        18.23 o                         
  -5   0  15        545.52        622.59        37.18 o                         
  -4   0  15        265.59        282.59        26.40 o                         
  -3   0  15          4.68         -5.08        10.02 o                         
  -2   0  15        214.10        230.60        22.56 o                         
  -1   0  15          5.41         12.15        10.88 o                         
   0   0  15          1.01          6.56        10.55 o                         
   1   0  15          6.76          4.96        11.89 o                         
   2   0  15        234.96        235.39        28.86 o                         
   3   0  15          3.25         16.07        17.21 o                         
  -6   1  15          1.87          1.26        12.68 o                         
  -5   1  15         50.97         36.87        14.35 o                         
  -4   1  15        370.74        339.03        26.68 o                         
  -3   1  15         55.22         45.13        15.10 o                         
  -2   1  15        230.57        244.89        20.77 o                         
  -1   1  15        170.87        191.56        22.17 o                         
   0   1  15        116.79        147.79        27.16 o                         
   1   1  15          2.76         17.26        15.42 o                         
   2   1  15         87.00        104.25        23.74 o                         
   3   1  15         84.31         27.12        15.98 o                         
  -6   2  15          8.51          0.65        14.56 o                         
  -5   2  15         83.37         87.15        16.82 o                         
  -4   2  15        196.57        185.38        19.79 o                         
  -3   2  15        243.12        243.78        24.13 o                         
  -2   2  15          2.84          3.31        10.13 o                         
  -1   2  15        536.36        566.36        32.40 o                         
   0   2  15        262.19        300.00        28.89 o                         
   1   2  15         72.82         55.29        15.62 o                         
   2   2  15         29.90          5.25        14.16 o                         
  -5   3  15        351.42        347.21        58.48 o                         
  -4   3  15        351.95        410.01        26.21 o                         
  -3   3  15        125.07        147.33        23.78 o                         
  -2   3  15          0.34         -2.33        12.04 o                         
  -1   3  15         85.46         66.14        29.70 o                         
   0   3  15        417.05        404.11        34.69 o                         
   1   3  15         96.51        110.10        21.27 o                         
  -3   4  15        728.45        752.54        83.01 o                         
  -2   4  15         16.31          9.05        17.33 o                         
  -1   4  15        250.50        252.69        27.90 o                         
  -1  -5  16         30.96         35.36        13.95 o                         
   0  -5  16        158.27        193.63        23.29 o                         
   1  -5  16         31.01         37.50        16.70 o                         
   2  -5  16         21.90         25.87        14.66 o                         
   3  -5  16         19.65          6.63        12.91 o                         
  -2  -4  16         12.14         21.05        15.17 o                         
  -1  -4  16          0.60        -11.32        11.32 o                         
   0  -4  16         39.97         43.64        14.94 o                         
   1  -4  16         31.84         16.81        12.45 o                         
   2  -4  16        379.72        342.83        30.59 o                         
   3  -4  16         37.88         27.83        14.23 o                         
  -3  -3  16        186.86        194.35        27.84 o                         
  -2  -3  16        416.39        493.25        37.47 o                         
  -1  -3  16         87.93         55.27        14.88 o                         
   0  -3  16         63.13         50.76        14.87 o                         
   1  -3  16         71.76         69.88        15.52 o                         
   2  -3  16         82.39         64.29        17.23 o                         
   3  -3  16         47.61         30.47        14.22 o                         
  -4  -2  16          2.74          3.56        12.89 o                         
  -3  -2  16        164.74        165.53        25.33 o                         
  -2  -2  16        329.63        312.17        31.64 o                         
  -1  -2  16        182.88        197.65        21.82 o                         
   0  -2  16         31.57         23.17        10.80 o                         
   1  -2  16        170.32        155.03        20.96 o                         
   2  -2  16        503.74        501.35        33.32 o                         
   3  -2  16        145.84        115.04        23.74 o                         
  -4  -1  16          1.42         -0.74        11.66 o                         
  -3  -1  16        425.18        465.69        36.33 o                         
  -2  -1  16        829.36        877.64        46.93 o                         
  -1  -1  16        120.48        104.42        15.61 o                         
   0  -1  16          0.44          8.06        11.73 o                         
   1  -1  16         56.09         39.54        14.17 o                         
   2  -1  16        292.18        337.56        30.53 o                         
   3  -1  16         34.49         22.31        17.91 o                         
  -5   0  16        202.26        215.59        25.03 o                         
  -4   0  16         19.73         13.90        15.96 o                         
  -3   0  16        182.36        189.50        25.99 o                         
  -2   0  16        726.93        755.56        48.44 o                         
  -1   0  16         86.97         92.34        17.58 o                         
   0   0  16          3.69         18.35        12.69 o                         
   1   0  16          2.12          0.90        13.02 o                         
   2   0  16        317.55        354.33        36.81 o                         
  -5   1  16        116.48        113.04        20.69 o                         
  -4   1  16        133.96        135.97        19.72 o                         
  -3   1  16          6.94         12.30        12.20 o                         
  -2   1  16        266.92        225.02        25.26 o                         
  -1   1  16        424.98        408.46        30.64 o                         
   0   1  16         18.27         28.62        13.85 o                         
   1   1  16        161.07        106.67        25.25 o                         
  -4   2  16        232.56        212.80        21.45 o                         
  -3   2  16         26.67         32.37        17.12 o                         
  -2   2  16        340.83        345.47        27.69 o                         
  -1   2  16        252.69        281.69        25.78 o                         
   0   2  16         50.83         30.92        15.90 o                         
  -3   3  16         25.36          7.18        13.77 o                         
  -2   3  16          1.86         -5.81        17.76 o                         
  -1  -3  17          4.69         16.43        13.45 o                         
   0  -3  17         51.95         48.17        16.95 o                         
   1  -3  17        186.13        188.88        23.77 o                         
  -2  -2  17        368.99        401.56        48.81 o                         
  -1  -2  17         79.22         50.86        17.28 o                         
   0  -2  17         50.04         47.81        16.01 o                         
   1  -2  17        123.81        120.55        21.19 o                         
  -3  -1  17        317.51        288.38        32.06 o                         
  -2  -1  17        258.70        176.66        28.29 o                         
  -1  -1  17         36.97         20.76        16.58 o                         
   0  -1  17          6.10         -8.54        11.34 o                         
   1  -1  17          9.32         -4.17        14.74 o                         
  -3   0  17        311.03        319.87        52.64 o                         
  -2   0  17        533.09        600.05        66.65 o                         
  -1   0  17          6.67         22.32        15.63 o                         
   0   0  17         92.39         81.36        18.70 o                         
  -2   1  17        223.49        245.22        44.86 o                         
  -1   1  17        173.19        151.68        31.99 o                         
                                                                                
